# Supplementary material for: Poly[[aqua­[μ2-1,3-bis­(pyridin-4-yl)urea-κ2 N 4:N 4′]bis­(μ3-5-tert-butyl­isophthalato-κ3 O 1:O 1′:O 3)dizinc(II)] trihydrate], a double-strand coordination polymer
Source: IUCrdata. 2023 Aug 4;8(Pt 8):x230659. doi: 10.1107/S2414314623006594 (PMC10483537; doi:10.1107/S2414314623006594)
Supplement: Supplementary file 1 [file x-08-x230659-sup1.cif]

##############################################################################
#                                                                            #
# This CIF contains the data for a data article accepted for                 #
# publication in IUCrData. It conforms to the requirements of                #
# Notes for Authors for IUCrData, and has been                               #
# peer reviewed under the auspices of IUCrData.                              #
#                                                                            #
# Full details of the Crystallographic Information File format               #
# are given in the paper "The Crystallographic Information File (CIF):       #
# a New Standard Archive File for Crystallography" by S. R. Hall, F. H.      #
# Allen and I. D. Brown [Acta Cryst. (1991), A47, 655-685].                  #
#                                                                            #
# The current version of the core CIF dictionary is obtainable from          #
# ftp://ftp.iucr.org/pub/cif_core.dic.                                       #
#                                                                            #
# Software is freely available for graphical display of the structure(s)     #
# in this CIF. For information consult the CIF software page                 #
# http://www.iucr.org/resources/cif/software.                                #
#                                                                            #
# This file may be used for bona fide research purposes within the           #
# scientific community so long as proper attribution is given to the data    # 
# article from which it was obtained.                                        #
#                                                                            #
##############################################################################
data_I
_audit_creation_method
;
Olex2 1.2
(compiled 2018.05.29 svn.r3508 for OlexSys, GUI svn.r5506)
;
_chemical_name_systematic
;\
Poly[[aqua[\m~2~-1,3-bis(pyridin-4-yl)urea-\k^2^<i>N</i>^4^:<i>N</i>^4'^]\
bis(\m~3~-5-<i>tert</i>-butylisophthalato-\
\k^3^<i>O</i>^1^:<i>O</i>^1'^:<i>O</i>^3^)dizinc(II)] trihydrate]
;
_chemical_name_common     ?
_chemical_formula_moiety     'C35 H36 N4 O10 Zn2, 3(H2 O)'
_chemical_formula_sum     'C35 H42 N4 O13 Zn2'
_chemical_formula_iupac     '[Zn2 (C12 H12 O4)2 (C11 H10 N4 O) (H2 O)], 3H2 O'
_chemical_formula_weight     857.46
_chemical_melting_point     ?
_space_group_crystal_system     triclinic
_space_group_name_H-M_alt     'P -1'
_space_group_name_Hall     '-P 1'
loop_
    _space_group_symop_operation_xyz
    'x, y, z'
    '-x, -y, -z'
_cell_length_a     10.0232(10)
_cell_length_b     10.9921(11)
_cell_length_c     17.4698(17)
_cell_angle_alpha     100.1820(10)
_cell_angle_beta     100.4600(10)
_cell_angle_gamma     101.3350(10)
_cell_volume     1810.2(3)
_cell_formula_units_Z     2
_cell_measurement_reflns_used     5602
_cell_measurement_theta_min     2.43
_cell_measurement_theta_max     25.27
_cell_measurement_temperature     173(2)
_exptl_crystal_description     chunk
_exptl_crystal_colour     colourless
_exptl_crystal_size_max     0.129
_exptl_crystal_size_mid     0.106
_exptl_crystal_size_min     0.096
_exptl_crystal_density_diffrn     1.573
_exptl_crystal_density_meas     ?
_exptl_crystal_density_method     ?
_exptl_crystal_F_000     888
loop_
    _exptl_crystal_face_index_h
    _exptl_crystal_face_index_k
    _exptl_crystal_face_index_l
    _exptl_crystal_face_perp_dist
    -1.00 1.00 0.00 0.0400
    2.00 -1.00 -2.00 0.0630
    1.00 0.00 -2.00 0.0570
    0.00 1.00 -2.00 0.0510
    -2.00 2.00 1.00 0.0450
    1.00 -2.00 1.00 0.0670
    -1.00 2.00 -1.00 0.0470
    0.00 0.00 1.00 0.0280
    0.00 2.00 1.00 0.0300
    0.00 -2.00 -1.00 0.0410
    0.00 -2.00 1.00 0.0380
    -1.00 -2.00 -1.00 0.0300
    2.00 1.00 2.00 0.0530
    -1.00 -1.00 1.00 0.0310
_exptl_absorpt_coefficient_mu     1.398
_exptl_absorpt_correction_type     multi-scan
_exptl_absorpt_process_details
;
(SADABS; Krause <i>et al.</i>,  2015)
;
_exptl_absorpt_correction_T_min     0.6956
_exptl_absorpt_correction_T_max     0.7452
_exptl_special_details
;
Data were collected using a BRUKER CCD (charge coupled device) based
diffractometer equipped with an Oxford low-temperature apparatus operating at
173 K.  A suitable crystal was chosen and mounted on a nylon loop using
Paratone oil.  Data  were measured using omega scans of 0.5\% per frame
for 30 s. The total number of images were based on
results from the program COSMO where redundancy was expected to be 4 and
completeness to 0.83\%A to 100%. Cell parameters were
retrieved using APEX II software and refined using SAINT on all observed
reflections.Data reduction was performed using the SAINT software which
corrects for Lp. Scaling and absorption corrections were applied using SADABS6
multi-scan technique, supplied by George Sheldrick.  The structure was solved
by the direct method using the SHELXT program and refined by least squares
method on F2, SHELXL, incorporated in OLEX2.
;
_diffrn_ambient_temperature     173.15
_diffrn_source     'sealed tube'
_diffrn_source_power     2.0
_diffrn_source_voltage     50.0
_diffrn_source_current     40.0
_diffrn_radiation_type     MoK\a
_diffrn_radiation_wavelength     0.71073
_diffrn_radiation_monochromator     graphite
_diffrn_measurement_device_type     'Bruker APEXII CCD'
_diffrn_measurement_method     \w
_diffrn_detector_area_resol_mean     8.36
_diffrn_reflns_number     25998
_diffrn_reflns_av_R_equivalents     0.0767
_diffrn_reflns_av_unetI/netI     0.0775
_diffrn_reflns_theta_min     1.215
_diffrn_reflns_theta_max     25.336
_diffrn_reflns_theta_full     25.242
_diffrn_measured_fraction_theta_max     0.996
_diffrn_measured_fraction_theta_full     0.999
_diffrn_reflns_limit_h_min     -12
_diffrn_reflns_limit_h_max     12
_diffrn_reflns_limit_k_min     -13
_diffrn_reflns_limit_k_max     13
_diffrn_reflns_limit_l_min     -20
_diffrn_reflns_limit_l_max     21
_diffrn_standards_number     0
_refine_special_details
;
The structure was refined by Least Squares using version 2018/3
of XL (Sheldrick, 2015) incorporated in Olex2 (Dolomanov et al., 2009).
All non-hydrogen atoms were refined anisotropically.
All H atoms were placed in calculated positions with C---H = 0.98
\%A for CH~3~ groups and 0.95 \%A for phenyl and pyridyl groups, N---H = 0.88
\%A, 0.88 \%A for the coordinated water ligand and 0.87 \%A for solvent water
molecules. Hydrogen atoms were constrained to ride on their parent atoms, with
<i>U</i>~iso~(H) = 1.2 <i>U</i>~eq~(C,<i>N</i>) for aromatic hydrogen atoms
and N---H groups and with <i>U</i>~iso~(H) = 1.2 <i>U</i>~eq~(C,<i>O</i>) for
methyl groups and all oxygen atoms.
;
_reflns_number_total     6575
_reflns_number_gt     4380
_reflns_threshold_expression     'I > 2\s(I)'
_refine_ls_structure_factor_coef     Fsqd
_refine_ls_matrix_type     full
_refine_ls_R_factor_all     0.0928
_refine_ls_R_factor_gt     0.0566
_refine_ls_wR_factor_gt     0.1331
_refine_ls_wR_factor_ref     0.1545
_refine_ls_goodness_of_fit_ref     1.030
_refine_ls_restrained_S_all     1.029
_refine_ls_number_reflns     6575
_refine_ls_number_parameters     493
_refine_ls_number_restraints     5
_refine_ls_hydrogen_treatment     constr
_refine_ls_weighting_scheme     calc
_refine_ls_weighting_details
              'w=1/[\s^2^(Fo^2^)+(0.0721P)^2^+1.4791P] where P=(Fo^2^+2Fc^2^)/3'
_atom_sites_solution_hydrogens     mixed
_atom_sites_solution_primary     dual
_atom_sites_solution_secondary     ?
_refine_ls_shift/su_max     0.000
_refine_ls_shift/su_mean     0.000
_refine_diff_density_max     1.330
_refine_diff_density_min     -0.653
_refine_ls_extinction_method     none
_refine_ls_extinction_coef     .
loop_
    _atom_type_symbol
    _atom_type_description
    _atom_type_scat_dispersion_real
    _atom_type_scat_dispersion_imag
    _atom_type_scat_source
    'C' 'C' 0.0033 0.0016
                         'International Tables Vol C Tables 4.2.6.8 and 6.1.1.4'
    'H' 'H' 0.0000 0.0000
                         'International Tables Vol C Tables 4.2.6.8 and 6.1.1.4'
    'N' 'N' 0.0061 0.0033
                         'International Tables Vol C Tables 4.2.6.8 and 6.1.1.4'
    'O' 'O' 0.0106 0.0060
                         'International Tables Vol C Tables 4.2.6.8 and 6.1.1.4'
    'Zn' 'Zn' 0.2839 1.4301
                         'International Tables Vol C Tables 4.2.6.8 and 6.1.1.4'
_computing_data_collection
;
<i>COSMO</i> (Bruker, 2009)
;
_computing_cell_refinement
;
SAINT v8.34A (Bruker, 2014)
;
_computing_data_reduction
;
SAINT v8.34A (Bruker, 2014)
;
_computing_structure_solution
;
<i>SHELXT</i> (Sheldrick, 2015a)
;
_computing_structure_refinement
;
SHELXL (Sheldrick, 2015b)
;
_computing_molecular_graphics
;
CrystalMaker X (Palmer, 2020)
;
_computing_publication_material
;
OLEX2 (Dolomanov <i>et al.</i>,  2009)
;
loop_
    _atom_site_type_symbol
    _atom_site_label
    _atom_site_fract_x
    _atom_site_fract_y
    _atom_site_fract_z
    _atom_site_U_iso_or_equiv
    _atom_site_adp_type
    _atom_site_calc_flag
    _atom_site_occupancy
    _atom_site_disorder_assembly
    _atom_site_disorder_group
    Zn Zn1 0.38132(6) 0.30660(6) 0.39727(3) 0.02965(19) Uani d 1 . .
    Zn Zn2 0.61061(6) 0.11823(6) 0.28134(3) 0.03045(19) Uani d 1 . .
    O O1 0.3106(4) 0.1265(3) 0.3413(2) 0.0403(9) Uani d 1 . .
    O O2 0.4073(3) 0.0235(3) 0.2530(2) 0.0359(9) Uani d 1 . .
    O O3 -0.1993(3) 0.1023(3) 0.26575(19) 0.0326(8) Uani d 1 . .
    O O4 -0.3317(3) -0.0717(3) 0.1824(2) 0.0341(8) Uani d 1 . .
    O O5 0.5679(3) 0.3284(3) 0.46735(18) 0.0330(8) Uani d 1 . .
    O O6 0.6496(4) 0.2880(3) 0.35802(19) 0.0355(9) Uani d 1 . .
    O O7 1.2637(7) 0.2507(7) 0.5132(4) 0.0328(10) Uani d 0.5 A 1
    O O7A 1.2822(8) 0.3242(7) 0.4917(4) 0.0328(10) Uani d 0.5 B 2
    O O8 1.2077(9) 0.3474(8) 0.4165(5) 0.039(2) Uani d 0.5 A 1
    O O8A 1.1426(8) 0.3094(8) 0.3755(5) 0.0328(10) Uani d 0.5 B 2
    O O9 0.3808(4) 0.5378(4) 0.0421(2) 0.0488(11) Uani d 1 . .
    O O10 0.6375(4) 0.0199(4) 0.3730(3) 0.0614(12) Uani d 1 . .
    H H10A 0.695720 -0.030452 0.364270 0.092 Uiso d 1 . .
    H H10B 0.558890 -0.036272 0.372250 0.092 Uiso d 1 . .
    N N1 0.4125(4) 0.4238(4) 0.3209(2) 0.0308(10) Uani d 1 . .
    N N2 0.5062(4) 0.6579(4) 0.1645(2) 0.0343(10) Uani d 1 . .
    H H2 0.564503 0.731560 0.187950 0.041 Uiso calc 1 . .
    N N3 0.5180(4) 0.7370(4) 0.0532(2) 0.0351(11) Uani d 1 . .
    H H3 0.581303 0.798638 0.087919 0.042 Uiso calc 1 . .
    N N4 0.4375(4) 0.8144(4) -0.1743(2) 0.0309(10) Uani d 1 . .
    C C1 0.3507(5) 0.3873(5) 0.2435(3) 0.0341(12) Uani d 1 . .
    H H1 0.285912 0.306966 0.225244 0.041 Uiso calc 1 . .
    C C2 0.3760(5) 0.4602(5) 0.1885(3) 0.0341(12) Uani d 1 . .
    H H2A 0.329037 0.430044 0.133989 0.041 Uiso calc 1 . .
    C C3 0.4702(5) 0.5774(5) 0.2135(3) 0.0328(12) Uani d 1 . .
    C C4 0.5331(5) 0.6168(5) 0.2951(3) 0.0349(13) Uani d 1 . .
    H H4 0.596677 0.697517 0.315202 0.042 Uiso calc 1 . .
    C C5 0.5028(5) 0.5386(5) 0.3456(3) 0.0338(12) Uani d 1 . .
    H H5 0.547361 0.566630 0.400565 0.041 Uiso calc 1 . .
    C C6 0.4606(5) 0.6357(5) 0.0825(3) 0.0332(12) Uani d 1 . .
    C C7 0.3781(5) 0.7017(5) -0.1630(3) 0.0359(13) Uani d 1 . .
    H H7 0.316776 0.641538 -0.207380 0.043 Uiso calc 1 . .
    C C8 0.4006(6) 0.6666(5) -0.0894(3) 0.0377(13) Uani d 1 . .
    H H8 0.356602 0.584512 -0.084316 0.045 Uiso calc 1 . .
    C C9 0.4883(5) 0.7540(5) -0.0244(3) 0.0319(12) Uani d 1 . .
    C C10 0.5527(5) 0.8704(5) -0.0363(3) 0.0338(12) Uani d 1 . .
    H H10 0.616375 0.931550 0.006766 0.041 Uiso calc 1 . .
    C C11 0.5243(5) 0.8970(5) -0.1101(3) 0.0352(13) Uani d 1 . .
    H H11 0.568231 0.978228 -0.116561 0.042 Uiso calc 1 . .
    C C12 0.3050(5) 0.0536(5) 0.2759(3) 0.0270(11) Uani d 1 . .
    C C13 0.1629(5) -0.0044(4) 0.2218(3) 0.0248(11) Uani d 1 . .
    C C14 0.1506(5) -0.0888(5) 0.1498(3) 0.0280(11) Uani d 1 . .
    H H14 0.232221 -0.110072 0.136486 0.034 Uiso calc 1 . .
    C C15 0.0222(5) -0.1428(4) 0.0969(3) 0.0257(11) Uani d 1 . .
    C C16 -0.0950(5) -0.1130(4) 0.1203(3) 0.0265(11) Uani d 1 . .
    H H16 -0.184452 -0.152363 0.086602 0.032 Uiso calc 1 . .
    C C17 -0.0862(5) -0.0276(4) 0.1912(3) 0.0255(11) Uani d 1 . .
    C C18 0.0447(5) 0.0293(4) 0.2418(3) 0.0255(11) Uani d 1 . .
    H H18 0.052938 0.090366 0.289325 0.031 Uiso calc 1 . .
    C C19 -0.2145(5) 0.0018(5) 0.2143(3) 0.0256(11) Uani d 1 . .
    C C20 0.0077(5) -0.2321(5) 0.0162(3) 0.0375(13) Uani d 1 . .
    C C21 0.1438(8) -0.2552(7) 0.0016(4) 0.0754(13) Uani d 1 . .
    H H21A 0.200943 -0.177036 -0.006137 0.113 Uiso calc 1 . .
    H H21B 0.126774 -0.322976 -0.046180 0.113 Uiso calc 1 . .
    H H21C 0.193123 -0.280747 0.047701 0.113 Uiso calc 1 . .
    C C22 -0.0783(8) -0.3659(7) 0.0180(4) 0.0754(13) Uani d 1 . .
    H H22A -0.025505 -0.400700 0.058277 0.113 Uiso calc 1 . .
    H H22B -0.095853 -0.422886 -0.034495 0.113 Uiso calc 1 . .
    H H22C -0.167438 -0.358048 0.031455 0.113 Uiso calc 1 . .
    C C23 -0.0777(8) -0.1923(7) -0.0508(4) 0.0754(13) Uani d 1 . .
    H H23A -0.170808 -0.192197 -0.040841 0.113 Uiso calc 1 . .
    H H23B -0.086323 -0.252084 -0.101222 0.113 Uiso calc 1 . .
    H H23C -0.031702 -0.106620 -0.054091 0.113 Uiso calc 1 . .
    C C24 0.6671(5) 0.3144(4) 0.4332(3) 0.0273(11) Uani d 1 . .
    C C25 0.8089(5) 0.3317(4) 0.4840(3) 0.0272(11) Uani d 1 . .
    C C26 0.9219(5) 0.3176(4) 0.4499(3) 0.0298(12) Uani d 1 . .
    H H26 0.910061 0.299218 0.393564 0.036 Uiso calc 1 . .
    C C27 1.0512(5) 0.3304(5) 0.4988(3) 0.0358(13) Uani d 1 . .
    C C28 1.0671(5) 0.3553(5) 0.5811(3) 0.0343(12) Uani d 1 . .
    H H28 1.155945 0.361394 0.613817 0.041 Uiso calc 1 . .
    C C29 0.9571(5) 0.3715(5) 0.6173(3) 0.0279(11) Uani d 1 . .
    C C30 0.8288(5) 0.3610(4) 0.5669(3) 0.0261(11) Uani d 1 . .
    H H30 0.752307 0.374166 0.589668 0.031 Uiso calc 1 . .
    C C31 1.1850(15) 0.3084(12) 0.4767(7) 0.0328(10) Uani d 0.5 A 1
    C C31A 1.1618(14) 0.3207(14) 0.4492(8) 0.0328(10) Uani d 0.5 B 2
    C C32 0.9775(6) 0.4005(5) 0.7085(3) 0.0369(13) Uani d 1 . .
    C C33 0.8481(6) 0.3313(6) 0.7321(3) 0.0513(16) Uani d 1 . .
    H H33A 0.767100 0.362334 0.710670 0.077 Uiso calc 1 . .
    H H33B 0.863868 0.347516 0.790444 0.077 Uiso calc 1 . .
    H H33C 0.830626 0.239633 0.710421 0.077 Uiso calc 1 . .
    C C34 0.9951(7) 0.5441(6) 0.7375(4) 0.0598(18) Uani d 1 . .
    H H34A 1.079881 0.590080 0.725212 0.090 Uiso calc 1 . .
    H H34B 1.002733 0.564110 0.795337 0.090 Uiso calc 1 . .
    H H34C 0.913940 0.569712 0.710635 0.090 Uiso calc 1 . .
    C C35 1.1038(7) 0.3611(7) 0.7494(4) 0.0589(18) Uani d 1 . .
    H H35A 1.091752 0.269102 0.731535 0.088 Uiso calc 1 . .
    H H35B 1.113470 0.382567 0.807333 0.088 Uiso calc 1 . .
    H H35C 1.187780 0.405971 0.735757 0.088 Uiso calc 1 . .
    O O2W 0.8558(8) -0.0788(8) 0.4110(5) 0.131(3) Uani d 1 . .
    H H2WA 0.849857 -0.131613 0.442563 0.196 Uiso d 1 . .
    H H2WB 0.928881 -0.018318 0.435648 0.196 Uiso d 1 . .
    O O3W 0.8410(7) 0.0382(6) 0.5714(4) 0.104(2) Uani d 1 . .
    H H3WA 0.790799 -0.021227 0.588147 0.156 Uiso d 1 . .
    H H3WB 0.820815 0.012124 0.519791 0.156 Uiso d 1 . .
    O O1W 0.4387(6) -0.1147(5) 0.4373(3) 0.0763(15) Uani d 1 . .
    H H1WA 0.410888 -0.061226 0.470248 0.114 Uiso d 1 . .
    H H1WB 0.509999 -0.131385 0.466540 0.114 Uiso d 1 . .
loop_
    _atom_site_aniso_label
    _atom_site_aniso_U_11
    _atom_site_aniso_U_22
    _atom_site_aniso_U_33
    _atom_site_aniso_U_12
    _atom_site_aniso_U_13
    _atom_site_aniso_U_23
    Zn1 0.0193(3) 0.0393(4) 0.0255(3) 0.0067(3) 0.0028(2) -0.0030(3)
    Zn2 0.0175(3) 0.0445(4) 0.0246(3) 0.0073(3) 0.0027(2) -0.0023(3)
    O1 0.031(2) 0.044(2) 0.033(2) 0.0044(17) 0.0022(17) -0.0139(17)
    O2 0.0170(19) 0.053(2) 0.031(2) 0.0054(17) 0.0032(15) -0.0033(17)
    O3 0.0206(19) 0.041(2) 0.0295(19) 0.0087(16) 0.0035(15) -0.0086(16)
    O4 0.0195(19) 0.041(2) 0.032(2) 0.0019(16) 0.0032(16) -0.0066(16)
    O5 0.0188(18) 0.057(2) 0.0183(17) 0.0039(17) 0.0055(14) 0.0003(16)
    O6 0.044(2) 0.038(2) 0.0202(18) 0.0099(18) 0.0049(16) -0.0021(15)
    O7 0.020(2) 0.045(3) 0.031(2) 0.009(2) 0.0063(19) -0.001(2)
    O7A 0.020(2) 0.045(3) 0.031(2) 0.009(2) 0.0063(19) -0.001(2)
    O8 0.041(6) 0.040(5) 0.049(5) 0.015(4) 0.031(4) 0.010(4)
    O8A 0.020(2) 0.045(3) 0.031(2) 0.009(2) 0.0063(19) -0.001(2)
    O9 0.054(3) 0.047(2) 0.028(2) -0.009(2) -0.0043(19) 0.0015(18)
    O10 0.035(2) 0.086(3) 0.072(3) 0.018(2) 0.010(2) 0.037(3)
    N1 0.021(2) 0.039(3) 0.031(2) 0.006(2) 0.0085(19) 0.002(2)
    N2 0.032(3) 0.035(2) 0.026(2) -0.003(2) -0.0008(19) 0.0005(19)
    N3 0.032(3) 0.037(3) 0.028(2) 0.000(2) 0.001(2) -0.001(2)
    N4 0.024(2) 0.039(3) 0.026(2) 0.007(2) 0.0038(19) -0.0009(19)
    C1 0.019(3) 0.039(3) 0.037(3) 0.005(2) -0.001(2) -0.002(2)
    C2 0.027(3) 0.041(3) 0.026(3) 0.006(2) -0.002(2) -0.003(2)
    C3 0.021(3) 0.041(3) 0.036(3) 0.007(2) 0.007(2) 0.006(2)
    C4 0.023(3) 0.042(3) 0.033(3) 0.002(2) 0.003(2) -0.001(2)
    C5 0.024(3) 0.043(3) 0.028(3) 0.004(2) 0.002(2) -0.001(2)
    C6 0.029(3) 0.036(3) 0.031(3) 0.006(3) 0.003(2) 0.004(2)
    C7 0.026(3) 0.040(3) 0.030(3) 0.002(2) 0.001(2) -0.009(2)
    C8 0.029(3) 0.045(3) 0.032(3) 0.004(3) 0.001(2) 0.002(3)
    C9 0.025(3) 0.043(3) 0.027(3) 0.012(2) 0.005(2) 0.001(2)
    C10 0.028(3) 0.043(3) 0.021(3) 0.005(2) -0.002(2) -0.007(2)
    C11 0.030(3) 0.040(3) 0.027(3) 0.001(2) 0.001(2) -0.001(2)
    C12 0.019(3) 0.033(3) 0.024(3) 0.004(2) 0.003(2) 0.001(2)
    C13 0.025(3) 0.027(3) 0.019(2) 0.003(2) 0.003(2) 0.001(2)
    C14 0.021(3) 0.033(3) 0.029(3) 0.008(2) 0.005(2) 0.002(2)
    C15 0.023(3) 0.028(3) 0.022(2) 0.003(2) 0.004(2) -0.001(2)
    C16 0.013(2) 0.034(3) 0.027(3) 0.000(2) 0.001(2) 0.002(2)
    C17 0.026(3) 0.026(3) 0.023(3) 0.007(2) 0.006(2) 0.002(2)
    C18 0.021(3) 0.027(3) 0.026(3) 0.004(2) 0.002(2) 0.002(2)
    C19 0.022(3) 0.029(3) 0.022(3) 0.004(2) 0.002(2) 0.000(2)
    C20 0.019(3) 0.045(3) 0.038(3) 0.009(2) 0.002(2) -0.013(3)
    C21 0.089(3) 0.075(3) 0.048(2) 0.023(3) 0.009(2) -0.020(2)
    C22 0.089(3) 0.075(3) 0.048(2) 0.023(3) 0.009(2) -0.020(2)
    C23 0.089(3) 0.075(3) 0.048(2) 0.023(3) 0.009(2) -0.020(2)
    C24 0.029(3) 0.024(3) 0.026(3) 0.002(2) 0.007(2) 0.003(2)
    C25 0.030(3) 0.024(3) 0.027(3) 0.005(2) 0.009(2) 0.004(2)
    C26 0.032(3) 0.026(3) 0.031(3) 0.003(2) 0.016(2) 0.001(2)
    C27 0.027(3) 0.022(3) 0.055(4) -0.002(2) 0.019(3) -0.002(2)
    C28 0.022(3) 0.035(3) 0.040(3) 0.004(2) 0.002(2) 0.001(2)
    C29 0.019(3) 0.031(3) 0.033(3) 0.007(2) 0.005(2) 0.006(2)
    C30 0.022(3) 0.031(3) 0.027(3) 0.006(2) 0.010(2) 0.005(2)
    C31 0.020(2) 0.045(3) 0.031(2) 0.009(2) 0.0063(19) -0.001(2)
    C31A 0.020(2) 0.045(3) 0.031(2) 0.009(2) 0.0063(19) -0.001(2)
    C32 0.031(3) 0.048(3) 0.031(3) 0.013(3) 0.001(2) 0.007(2)
    C33 0.043(4) 0.074(5) 0.032(3) 0.007(3) 0.004(3) 0.013(3)
    C34 0.063(5) 0.060(4) 0.044(4) 0.015(4) -0.002(3) -0.007(3)
    C35 0.043(4) 0.094(5) 0.045(4) 0.029(4) 0.000(3) 0.022(4)
    O2W 0.111(6) 0.140(6) 0.190(7) 0.071(5) 0.044(5) 0.104(6)
    O3W 0.113(5) 0.104(5) 0.094(4) 0.004(4) 0.025(4) 0.038(4)
    O1W 0.095(4) 0.068(3) 0.065(3) 0.004(3) 0.023(3) 0.021(3)
_geom_special_details
;
 All esds (except the esd in the dihedral angle between two l.s. planes)
 are estimated using the full covariance matrix.  The cell esds are taken
 into account individually in the estimation of esds in distances, angles
 and torsion angles; correlations between esds in cell parameters are only
 used when they are defined by crystal symmetry.  An approximate (isotropic)
 treatment of cell esds is used for estimating esds involving l.s. planes.
;
loop_
    _geom_bond_atom_site_label_1
    _geom_bond_atom_site_label_2
    _geom_bond_site_symmetry_2
    _geom_bond_distance
    _geom_bond_publ_flag
    Zn1 O1 . 1.972(4) y
    Zn1 O5 . 1.986(3) y
    Zn1 O7A 1_455 2.074(7) y
    Zn1 O8 1_455 1.951(8) y
    Zn1 O8A 1_455 2.361(8) ?
    Zn1 N1 . 2.034(4) y
    Zn2 O2 . 2.025(3) y
    Zn2 O3 1_655 2.009(3) y
    Zn2 O6 . 2.017(3) y
    Zn2 O10 . 2.092(4) y
    Zn2 N4 2_665 2.140(4) y
    O1 C12 . 1.259(6) ?
    O2 C12 . 1.247(6) ?
    O3 C19 . 1.259(5) ?
    O4 C19 . 1.254(6) ?
    O5 C24 . 1.270(6) ?
    O6 C24 . 1.265(5) ?
    O7 C31 . 1.259(14) ?
    O7A C31A . 1.287(14) ?
    O8 C31 . 1.246(14) ?
    O8A C31A . 1.246(15) ?
    O9 C6 . 1.218(6) ?
    O10 H10A . 0.8944 ?
    O10 H10B . 0.8969 ?
    N1 C1 . 1.334(6) ?
    N1 C5 . 1.347(6) ?
    N2 H2 . 0.8800 ?
    N2 C3 . 1.379(7) ?
    N2 C6 . 1.384(6) ?
    N3 H3 . 0.8800 ?
    N3 C6 . 1.374(7) ?
    N3 C9 . 1.388(6) ?
    N4 C7 . 1.330(7) ?
    N4 C11 . 1.347(6) ?
    C1 H1 . 0.9500 ?
    C1 C2 . 1.382(7) ?
    C2 H2A . 0.9500 ?
    C2 C3 . 1.384(7) ?
    C3 C4 . 1.402(7) ?
    C4 H4 . 0.9500 ?
    C4 C5 . 1.369(7) ?
    C5 H5 . 0.9500 ?
    C7 H7 . 0.9500 ?
    C7 C8 . 1.398(7) ?
    C8 H8 . 0.9500 ?
    C8 C9 . 1.381(7) ?
    C9 C10 . 1.384(7) ?
    C10 H10 . 0.9500 ?
    C10 C11 . 1.365(7) ?
    C11 H11 . 0.9500 ?
    C12 C13 . 1.507(6) ?
    C13 C14 . 1.395(6) ?
    C13 C18 . 1.392(6) ?
    C14 H14 . 0.9500 ?
    C14 C15 . 1.392(6) ?
    C15 C16 . 1.390(6) ?
    C15 C20 . 1.533(7) ?
    C16 H16 . 0.9500 ?
    C16 C17 . 1.394(6) ?
    C17 C18 . 1.398(7) ?
    C17 C19 . 1.491(7) ?
    C18 H18 . 0.9500 ?
    C20 C21 . 1.494(9) ?
    C20 C22 . 1.561(9) ?
    C20 C23 . 1.503(9) ?
    C21 H21A . 0.9800 ?
    C21 H21B . 0.9800 ?
    C21 H21C . 0.9800 ?
    C22 H22A . 0.9800 ?
    C22 H22B . 0.9800 ?
    C22 H22C . 0.9800 ?
    C23 H23A . 0.9800 ?
    C23 H23B . 0.9800 ?
    C23 H23C . 0.9800 ?
    C24 C25 . 1.490(7) ?
    C25 C26 . 1.394(7) ?
    C25 C30 . 1.393(6) ?
    C26 H26 . 0.9500 ?
    C26 C27 . 1.383(7) ?
    C27 C28 . 1.389(7) ?
    C27 C31 . 1.512(15) ?
    C27 C31A . 1.534(16) ?
    C28 H28 . 0.9500 ?
    C28 C29 . 1.391(7) ?
    C29 C30 . 1.392(6) ?
    C29 C32 . 1.537(7) ?
    C30 H30 . 0.9500 ?
    C32 C33 . 1.533(8) ?
    C32 C34 . 1.534(8) ?
    C32 C35 . 1.516(7) ?
    C33 H33A . 0.9800 ?
    C33 H33B . 0.9800 ?
    C33 H33C . 0.9800 ?
    C34 H34A . 0.9800 ?
    C34 H34B . 0.9800 ?
    C34 H34C . 0.9800 ?
    C35 H35A . 0.9800 ?
    C35 H35B . 0.9800 ?
    C35 H35C . 0.9800 ?
    O2W H2WA . 0.8697 ?
    O2W H2WB . 0.8701 ?
    O3W H3WA . 0.8700 ?
    O3W H3WB . 0.8699 ?
    O1W H1WA . 0.8698 ?
    O1W H1WB . 0.8702 ?
loop_
    _geom_angle_atom_site_label_1
    _geom_angle_atom_site_label_2
    _geom_angle_atom_site_label_3
    _geom_angle_site_symmetry_1
    _geom_angle_site_symmetry_3
    _geom_angle
    _geom_angle_publ_flag
    O1 Zn1 O5 . . 109.03(15) y
    O1 Zn1 O7A . 1_455 104.2(2) y
    O1 Zn1 O8A . 1_455 84.1(2) ?
    O1 Zn1 N1 . . 112.35(16) y
    O1 Zn1 C31A . 1_455 94.5(3) ?
    O5 Zn1 O7A . 1_455 93.7(2) y
    O5 Zn1 O8A . 1_455 152.6(2) ?
    O5 Zn1 N1 . . 105.32(15) y
    O5 Zn1 C31A . 1_455 123.8(3) ?
    O7A Zn1 C31A 1_455 1_455 30.1(3) ?
    O8 Zn1 O1 1_455 . 100.0(3) y
    O8 Zn1 O5 1_455 . 133.3(3) y
    O8 Zn1 O7A 1_455 1_455 43.0(3) y
    O8 Zn1 O8A 1_455 1_455 20.1(3) ?
    O8 Zn1 N1 1_455 . 95.9(3) y
    O8 Zn1 C31A 1_455 1_455 15.7(4) ?
    O8A Zn1 C31A 1_455 1_455 29.1(3) ?
    N1 Zn1 O7A . 1_455 129.6(2) y
    N1 Zn1 O8A . 1_455 90.7(2) ?
    N1 Zn1 C31A . 1_455 111.5(3) ?
    O2 Zn2 O10 . . 87.00(16) y
    O2 Zn2 N4 . 2_665 85.75(15) y
    O3 Zn2 O2 1_655 . 142.77(14) y
    O3 Zn2 O6 1_655 . 103.49(14) y
    O3 Zn2 O10 1_655 . 88.12(15) y
    O3 Zn2 N4 1_655 2_665 93.10(15) y
    O6 Zn2 O2 . . 113.62(14) y
    O6 Zn2 O10 . . 93.17(16) y
    O6 Zn2 N4 . 2_665 96.64(15) y
    O10 Zn2 N4 . 2_665 169.53(17) y
    C12 O1 Zn1 . . 140.4(4) ?
    C12 O2 Zn2 . . 130.1(3) ?
    C19 O3 Zn2 . 1_455 108.0(3) ?
    C24 O5 Zn1 . . 116.9(3) ?
    C24 O6 Zn2 . . 130.1(3) ?
    C31 O8 Zn1 . 1_655 107.2(8) ?
    Zn2 O10 H10A . . 109.6 ?
    Zn2 O10 H10B . . 111.9 ?
    H10A O10 H10B . . 102.2 ?
    C1 N1 Zn1 . . 121.4(4) ?
    C1 N1 C5 . . 117.2(4) ?
    C5 N1 Zn1 . . 121.2(3) ?
    C3 N2 H2 . . 116.4 ?
    C3 N2 C6 . . 127.1(4) ?
    C6 N2 H2 . . 116.4 ?
    C6 N3 H3 . . 116.1 ?
    C6 N3 C9 . . 127.9(4) ?
    C9 N3 H3 . . 116.1 ?
    C7 N4 Zn2 . 2_665 125.5(3) ?
    C7 N4 C11 . . 116.5(4) ?
    C11 N4 Zn2 . 2_665 117.7(4) ?
    N1 C1 H1 . . 118.3 ?
    N1 C1 C2 . . 123.4(5) ?
    C2 C1 H1 . . 118.3 ?
    C1 C2 H2A . . 120.3 ?
    C1 C2 C3 . . 119.5(5) ?
    C3 C2 H2A . . 120.3 ?
    N2 C3 C2 . . 125.1(5) ?
    N2 C3 C4 . . 117.8(5) ?
    C2 C3 C4 . . 117.1(5) ?
    C3 C4 H4 . . 120.1 ?
    C5 C4 C3 . . 119.8(5) ?
    C5 C4 H4 . . 120.1 ?
    N1 C5 C4 . . 123.0(5) ?
    N1 C5 H5 . . 118.5 ?
    C4 C5 H5 . . 118.5 ?
    O9 C6 N2 . . 123.6(5) ?
    O9 C6 N3 . . 125.0(5) ?
    N3 C6 N2 . . 111.3(4) ?
    N4 C7 H7 . . 118.1 ?
    N4 C7 C8 . . 123.8(5) ?
    C8 C7 H7 . . 118.1 ?
    C7 C8 H8 . . 120.8 ?
    C9 C8 C7 . . 118.4(5) ?
    C9 C8 H8 . . 120.8 ?
    C8 C9 N3 . . 126.1(5) ?
    C8 C9 C10 . . 118.0(5) ?
    C10 C9 N3 . . 115.9(4) ?
    C9 C10 H10 . . 120.2 ?
    C11 C10 C9 . . 119.7(5) ?
    C11 C10 H10 . . 120.2 ?
    N4 C11 C10 . . 123.6(5) ?
    N4 C11 H11 . . 118.2 ?
    C10 C11 H11 . . 118.2 ?
    O1 C12 C13 . . 117.3(4) ?
    O2 C12 O1 . . 125.3(4) ?
    O2 C12 C13 . . 117.4(4) ?
    C14 C13 C12 . . 119.5(4) ?
    C18 C13 C12 . . 120.5(4) ?
    C18 C13 C14 . . 119.9(4) ?
    C13 C14 H14 . . 119.1 ?
    C15 C14 C13 . . 121.8(4) ?
    C15 C14 H14 . . 119.1 ?
    C14 C15 C20 . . 122.4(4) ?
    C16 C15 C14 . . 117.1(4) ?
    C16 C15 C20 . . 120.5(4) ?
    C15 C16 H16 . . 118.8 ?
    C15 C16 C17 . . 122.5(4) ?
    C17 C16 H16 . . 118.8 ?
    C16 C17 C18 . . 119.2(4) ?
    C16 C17 C19 . . 120.8(4) ?
    C18 C17 C19 . . 119.9(4) ?
    C13 C18 C17 . . 119.3(4) ?
    C13 C18 H18 . . 120.3 ?
    C17 C18 H18 . . 120.3 ?
    O3 C19 C17 . . 117.3(4) ?
    O4 C19 O3 . . 122.5(4) ?
    O4 C19 C17 . . 120.2(4) ?
    C15 C20 C22 . . 107.9(5) ?
    C21 C20 C15 . . 113.2(4) ?
    C21 C20 C22 . . 104.2(5) ?
    C21 C20 C23 . . 114.3(6) ?
    C23 C20 C15 . . 111.6(4) ?
    C23 C20 C22 . . 104.9(5) ?
    C20 C21 H21A . . 109.5 ?
    C20 C21 H21B . . 109.5 ?
    C20 C21 H21C . . 109.5 ?
    H21A C21 H21B . . 109.5 ?
    H21A C21 H21C . . 109.5 ?
    H21B C21 H21C . . 109.5 ?
    C20 C22 H22A . . 109.5 ?
    C20 C22 H22B . . 109.5 ?
    C20 C22 H22C . . 109.5 ?
    H22A C22 H22B . . 109.5 ?
    H22A C22 H22C . . 109.5 ?
    H22B C22 H22C . . 109.5 ?
    C20 C23 H23A . . 109.5 ?
    C20 C23 H23B . . 109.5 ?
    C20 C23 H23C . . 109.5 ?
    H23A C23 H23B . . 109.5 ?
    H23A C23 H23C . . 109.5 ?
    H23B C23 H23C . . 109.5 ?
    O5 C24 C25 . . 118.3(4) ?
    O6 C24 O5 . . 122.3(5) ?
    O6 C24 C25 . . 119.5(4) ?
    C26 C25 C24 . . 120.9(4) ?
    C30 C25 C24 . . 119.7(4) ?
    C30 C25 C26 . . 119.4(5) ?
    C25 C26 H26 . . 120.2 ?
    C27 C26 C25 . . 119.5(5) ?
    C27 C26 H26 . . 120.2 ?
    C26 C27 C28 . . 119.9(5) ?
    C26 C27 C31 . . 129.5(6) ?
    C26 C27 C31A . . 110.7(6) ?
    C28 C27 C31 . . 110.3(6) ?
    C28 C27 C31A . . 129.3(6) ?
    C27 C28 H28 . . 118.9 ?
    C27 C28 C29 . . 122.2(5) ?
    C29 C28 H28 . . 118.9 ?
    C28 C29 C30 . . 116.8(5) ?
    C28 C29 C32 . . 121.3(4) ?
    C30 C29 C32 . . 121.9(4) ?
    C25 C30 H30 . . 118.9 ?
    C29 C30 C25 . . 122.2(4) ?
    C29 C30 H30 . . 118.9 ?
    O7 C31 C27 . . 123.7(10) ?
    O8 C31 O7 . . 122.4(12) ?
    O8 C31 C27 . . 113.8(10) ?
    O7A C31A C27 . . 112.9(10) ?
    O8A C31A O7A . . 121.1(13) ?
    O8A C31A C27 . . 126.0(10) ?
    C27 C31A Zn1 . 1_655 166.9(7) ?
    C33 C32 C29 . . 110.2(4) ?
    C33 C32 C34 . . 108.2(5) ?
    C34 C32 C29 . . 108.1(4) ?
    C35 C32 C29 . . 112.3(4) ?
    C35 C32 C33 . . 108.5(5) ?
    C35 C32 C34 . . 109.5(5) ?
    C32 C33 H33A . . 109.5 ?
    C32 C33 H33B . . 109.5 ?
    C32 C33 H33C . . 109.5 ?
    H33A C33 H33B . . 109.5 ?
    H33A C33 H33C . . 109.5 ?
    H33B C33 H33C . . 109.5 ?
    C32 C34 H34A . . 109.5 ?
    C32 C34 H34B . . 109.5 ?
    C32 C34 H34C . . 109.5 ?
    H34A C34 H34B . . 109.5 ?
    H34A C34 H34C . . 109.5 ?
    H34B C34 H34C . . 109.5 ?
    C32 C35 H35A . . 109.5 ?
    C32 C35 H35B . . 109.5 ?
    C32 C35 H35C . . 109.5 ?
    H35A C35 H35B . . 109.5 ?
    H35A C35 H35C . . 109.5 ?
    H35B C35 H35C . . 109.5 ?
    H2WA O2W H2WB . . 104.5 ?
    H3WA O3W H3WB . . 104.5 ?
    H1WA O1W H1WB . . 104.5 ?
loop_
    _geom_torsion_atom_site_label_1
    _geom_torsion_atom_site_label_2
    _geom_torsion_atom_site_label_3
    _geom_torsion_atom_site_label_4
    _geom_torsion_site_symmetry_1
    _geom_torsion_site_symmetry_2
    _geom_torsion_site_symmetry_3
    _geom_torsion_site_symmetry_4
    _geom_torsion
    _geom_torsion_publ_flag
    Zn1 O1 C12 O2 . . . . 67.4(8) ?
    Zn1 O1 C12 C13 . . . . -114.1(5) ?
    Zn1 O5 C24 O6 . . . . 0.1(6) ?
    Zn1 O5 C24 C25 . . . . 179.2(3) ?
    Zn1 O7A C31A O8A 1_655 . . . 0.1(14) ?
    Zn1 O7A C31A C27 1_655 . . . 179.5(8) ?
    Zn1 O8 C31 O7 1_655 . . . -1.9(15) ?
    Zn1 O8 C31 C27 1_655 . . . -178.7(7) ?
    Zn1 O8A C31A O7A 1_655 . . . -0.1(12) ?
    Zn1 O8A C31A C27 1_655 . . . -179.4(13) ?
    Zn1 N1 C1 C2 . . . . -175.5(4) ?
    Zn1 N1 C5 C4 . . . . 175.8(4) ?
    Zn2 O2 C12 O1 . . . . -26.6(8) ?
    Zn2 O2 C12 C13 . . . . 155.0(3) ?
    Zn2 O3 C19 O4 1_455 . . . -1.4(6) ?
    Zn2 O3 C19 C17 1_455 . . . 178.2(3) ?
    Zn2 O6 C24 O5 . . . . -94.7(5) ?
    Zn2 O6 C24 C25 . . . . 86.2(5) ?
    Zn2 N4 C7 C8 2_665 . . . -172.4(4) ?
    Zn2 N4 C11 C10 2_665 . . . 173.3(4) ?
    O1 C12 C13 C14 . . . . -178.1(5) ?
    O1 C12 C13 C18 . . . . 4.4(7) ?
    O2 C12 C13 C14 . . . . 0.5(7) ?
    O2 C12 C13 C18 . . . . -177.1(4) ?
    O5 C24 C25 C26 . . . . 180.0(4) ?
    O5 C24 C25 C30 . . . . 0.8(7) ?
    O6 C24 C25 C26 . . . . -0.9(7) ?
    O6 C24 C25 C30 . . . . 179.9(4) ?
    N1 C1 C2 C3 . . . . 0.2(8) ?
    N2 C3 C4 C5 . . . . -178.6(5) ?
    N3 C9 C10 C11 . . . . -177.1(5) ?
    N4 C7 C8 C9 . . . . 0.7(8) ?
    C1 N1 C5 C4 . . . . -0.4(7) ?
    C1 C2 C3 N2 . . . . 178.9(5) ?
    C1 C2 C3 C4 . . . . -1.4(7) ?
    C2 C3 C4 C5 . . . . 1.6(7) ?
    C3 N2 C6 O9 . . . . -0.7(9) ?
    C3 N2 C6 N3 . . . . -179.9(5) ?
    C3 C4 C5 N1 . . . . -0.7(8) ?
    C5 N1 C1 C2 . . . . 0.7(7) ?
    C6 N2 C3 C2 . . . . -2.7(8) ?
    C6 N2 C3 C4 . . . . 177.5(5) ?
    C6 N3 C9 C8 . . . . -4.8(8) ?
    C6 N3 C9 C10 . . . . 174.5(5) ?
    C7 N4 C11 C10 . . . . 0.0(8) ?
    C7 C8 C9 N3 . . . . 177.3(5) ?
    C7 C8 C9 C10 . . . . -2.0(7) ?
    C8 C9 C10 C11 . . . . 2.3(7) ?
    C9 N3 C6 O9 . . . . 6.6(9) ?
    C9 N3 C6 N2 . . . . -174.2(5) ?
    C9 C10 C11 N4 . . . . -1.3(8) ?
    C11 N4 C7 C8 . . . . 0.3(8) ?
    C12 C13 C14 C15 . . . . -178.5(4) ?
    C12 C13 C18 C17 . . . . -178.9(4) ?
    C13 C14 C15 C16 . . . . -2.5(7) ?
    C13 C14 C15 C20 . . . . 177.8(5) ?
    C14 C13 C18 C17 . . . . 3.5(7) ?
    C14 C15 C16 C17 . . . . 3.5(7) ?
    C14 C15 C20 C21 . . . . 0.7(8) ?
    C14 C15 C20 C22 . . . . 115.4(6) ?
    C14 C15 C20 C23 . . . . -129.9(6) ?
    C15 C16 C17 C18 . . . . -1.0(7) ?
    C15 C16 C17 C19 . . . . -179.9(4) ?
    C16 C15 C20 C21 . . . . -179.0(5) ?
    C16 C15 C20 C22 . . . . -64.3(6) ?
    C16 C15 C20 C23 . . . . 50.4(7) ?
    C16 C17 C18 C13 . . . . -2.6(7) ?
    C16 C17 C19 O3 . . . . -161.0(4) ?
    C16 C17 C19 O4 . . . . 18.6(7) ?
    C18 C13 C14 C15 . . . . -0.9(7) ?
    C18 C17 C19 O3 . . . . 20.1(7) ?
    C18 C17 C19 O4 . . . . -160.3(4) ?
    C19 C17 C18 C13 . . . . 176.4(4) ?
    C20 C15 C16 C17 . . . . -176.8(5) ?
    C24 C25 C26 C27 . . . . -178.0(4) ?
    C24 C25 C30 C29 . . . . 176.5(4) ?
    C25 C26 C27 C28 . . . . 1.0(7) ?
    C25 C26 C27 C31 . . . . 174.0(8) ?
    C25 C26 C27 C31A . . . . -175.9(7) ?
    C26 C25 C30 C29 . . . . -2.7(7) ?
    C26 C27 C28 C29 . . . . -1.8(8) ?
    C26 C27 C31 O7 . . . . -136.4(10) ?
    C26 C27 C31 O8 . . . . 40.4(14) ?
    C26 C27 C31A Zn1 . . . 1_655 -174(4) ?
    C26 C27 C31A O7A . . . . -175.9(9) ?
    C26 C27 C31A O8A . . . . 3.5(16) ?
    C27 C28 C29 C30 . . . . 0.3(7) ?
    C27 C28 C29 C32 . . . . -179.2(5) ?
    C28 C27 C31 O7 . . . . 37.2(14) ?
    C28 C27 C31 O8 . . . . -146.0(9) ?
    C28 C27 C31A Zn1 . . . 1_655 9(4) ?
    C28 C27 C31A O7A . . . . 7.5(15) ?
    C28 C27 C31A O8A . . . . -173.1(10) ?
    C28 C29 C30 C25 . . . . 2.0(7) ?
    C28 C29 C32 C33 . . . . -142.4(5) ?
    C28 C29 C32 C34 . . . . 99.6(6) ?
    C28 C29 C32 C35 . . . . -21.4(7) ?
    C30 C25 C26 C27 . . . . 1.2(7) ?
    C30 C29 C32 C33 . . . . 38.0(7) ?
    C30 C29 C32 C34 . . . . -80.0(6) ?
    C30 C29 C32 C35 . . . . 159.1(5) ?
    C31 C27 C28 C29 . . . . -176.1(7) ?
    C31A C27 C28 C29 . . . . 174.5(8) ?
    C32 C29 C30 C25 . . . . -178.5(5) ?
loop_
    _geom_hbond_atom_site_label_D
    _geom_hbond_atom_site_label_H
    _geom_hbond_atom_site_label_A
    _geom_hbond_site_symmetry_A
    _geom_hbond_distance_DH
    _geom_hbond_distance_HA
    _geom_hbond_distance_DA
    _geom_hbond_angle_DHA
    _geom_hbond_publ_flag
    O10 H10A O2W . 0.89 1.88 2.658(7) 144.2 yes
    O10 H10B O1W . 0.90 1.98 2.768(7) 145.7 yes
    N3 H3 O4 1_665 0.88 1.92 2.761(5) 160.3 yes
    C2 H2A O9 . 0.95 2.23 2.840(6) 121.1 n
    C8 H8 O9 . 0.95 2.34 2.921(7) 119.3 n
    C11 H11 O2 2_665 0.95 2.44 2.936(6) 112.6 n
    C26 H26 O8A . 0.95 2.39 2.770(9) 103.4 n
    O1W H1WA O1W 2_656 0.87 2.34 2.918(10) 123.9 yes
    O2W H2WA O7 2_756 0.87 1.92 2.708(11) 149.3 yes
    O2W H2WB O3W 2_756 0.87 2.38 2.934(10) 121.7 yes
    O3W H3WA O1 2_656 0.87 2.10 2.941(7) 163.9 yes
    O3W H3WB O2W . 0.87 2.11 2.912(11) 153.6 yes
_shelx_space_group_comment
;
The symmetry employed for this shelxl refinement is uniquely defined
by the following loop, which should always be used as a source of
symmetry information in preference to the above space-group names.
They are only intended as comments.
;
_shelx_estimated_absorpt_T_min     0.840
_shelx_estimated_absorpt_T_max     0.878
_shelx_hkl_file
;
  -1   0   0 2867.41  147.09
   1   0   0 2834.82  147.09
   1   0   0 2881.71  147.89
   1   0   0 2903.41  147.49
  -2   0   0 2998.80  157.78
   2   0   0 3019.00  158.58
   2   0   0 3053.29  155.78
   2   0   0 3092.39  159.28
   2   0   0 3068.09  158.08
  -3   0   0   48.80    8.60
   3   0   0   55.69    9.70
   3   0   0   65.99    9.00
   3   0   0   57.69    6.00
   3   0   0   42.30    9.40
  -4   0   0 3209.88  176.58
  -4   0   0 3214.48  174.18
   4   0   0 3315.57  176.88
   4   0   0 3417.26  170.08
   4   0   0 3309.07  175.88
  -5   0   0 1462.55   85.59
  -5   0   0 1499.25   84.99
   5   0   0 1484.55   87.89
   5   0   0 1495.95   79.49
   5   0   0 1509.05   86.89
  -6   0   0    3.70    6.70
  -6   0   0   13.40    8.40
   6   0   0   13.40    4.80
   6   0   0   -3.10    5.90
   6   0   0    6.20    7.00
  -7   0   0  156.38   20.00
  -7   0   0  110.29   19.90
   7   0   0  143.59   19.60
   7   0   0  124.79   21.60
  -8   0   0  193.68   23.30
  -8   0   0  209.28   25.50
   8   0   0  218.98   27.40
   8   0   0  161.58   23.50
  -9   0   0  710.63   53.89
   9   0   0  571.54   53.19
   9   0   0  710.83   55.49
  10   0   0   41.40   21.00
  10   0   0  102.49   24.10
  11   0   0   -4.90   15.20
  11   0   0   -5.70   16.10
  11  -1   0   29.40   19.10
  11  -1   0  -13.20   13.80
  10  -1   0    7.30   14.50
  10  -1   0   31.00   15.50
 -10   1   0   36.10   19.00
   9  -1   0   -3.90   12.00
   9  -1   0  -18.50    9.50
  -9   1   0   -2.30   10.50
   8  -1   0  111.09   21.60
   8  -1   0  102.69   21.30
  -8   1   0  123.09   22.90
   7  -1   0   11.00    9.00
   7  -1   0   -2.40    8.20
  -7   1   0   -4.10    6.80
  -7   1   0    3.10    7.00
   6  -1   0   50.69   12.30
   6  -1   0   69.29    8.20
   6  -1   0   66.99   14.90
  -6   1   0   43.00   12.50
  -6   1   0   69.39   12.00
   5  -1   0   42.40    6.70
   5  -1   0   71.49   14.10
   5  -1   0   41.70   10.40
  -5   1   0   42.70   11.60
  -5   1   0   69.99   10.90
   4  -1   0   59.19    7.10
   4  -1   0   57.59   11.40
   4  -1   0   80.19   12.40
  -4   1   0   60.49    8.80
  -4   1   0   56.39   11.60
   3  -1   0   31.40    8.10
   3  -1   0   25.90    8.50
   3  -1   0   36.00    5.40
  -3   1   0   20.40    7.90
  -3   1   0   45.50    6.70
   2  -1   0  437.86   28.10
   2  -1   0  454.55   27.80
   2  -1   0  456.75   25.40
  -2   1   0  442.46   24.80
  -2   1   0  470.35   28.50
   1  -1   0   18.90    4.10
   1  -1   0   27.20    5.10
  -1   1   0   17.50    4.60
   0  -1   0  154.68   10.40
   0  -1   0  176.48   11.00
   0   1   0  161.18   10.00
   0   1   0  150.88   10.80
   0   1   0  152.78   10.70
  -1  -1   0   -4.60    2.60
  -1  -1   0    3.70    3.90
   1   1   0   -0.90    2.10
   1   1   0    4.30    3.80
   1   1   0    1.10    3.60
  -2  -1   0  976.10   54.99
  -2  -1   0  974.40   52.49
   2   1   0  953.90   52.49
   2   1   0  997.20   54.99
   2   1   0  957.30   54.69
  -3  -1   0    1.80    5.90
  -3  -1   0    3.80    4.00
  -3  -1   0   -1.50    4.50
   3   1   0    8.40    5.00
   3   1   0   -2.60    5.50
   3   1   0    3.10    3.80
   3   1   0   -3.20    4.80
  -4  -1   0 1359.26   79.29
  -4  -1   0 1364.66   77.29
   4   1   0 1390.16   79.79
   4   1   0 1379.16   76.89
   4   1   0 1361.76   73.99
   4   1   0 1415.96   80.39
  -5  -1   0   20.50    8.80
  -5  -1   0   31.20    9.40
   5   1   0   26.10    8.40
   5   1   0   28.40    6.30
   5   1   0   31.30   10.30
   5   1   0   29.80   10.90
  -6  -1   0   -0.40    5.90
  -6  -1   0   -2.50    7.00
   6   1   0    4.70    7.90
   6   1   0   -2.10    5.90
   6   1   0   -6.00    3.70
  -7  -1   0  122.39   20.80
  -7  -1   0  102.49   21.70
   7   1   0   79.09   18.20
   7   1   0   92.69   18.80
  -8  -1   0   -9.80    9.10
  -8  -1   0   -6.10    9.10
   8   1   0   -2.50   10.10
   8   1   0    5.00   10.70
   9   1   0   -2.60   11.30
   9   1   0   -2.80   11.90
  10   1   0  115.19   28.10
  10   1   0  127.29   29.20
  11   1   0   35.10   20.90
  11   1   0  -15.30   16.40
  11  -2   0  311.47   40.10
  11  -2   0  266.47   42.70
 -11   2   0  320.57   39.80
  10  -2   0  135.19   27.90
  10  -2   0  156.68   30.30
 -10   2   0  147.39   29.10
   9  -2   0   -8.20    8.60
   9  -2   0  -11.70   10.40
  -9   2   0   13.60   12.30
   8  -2   0  359.56   35.80
   8  -2   0  397.36   36.10
  -8   2   0  345.07   35.10
   7  -2   0  855.41   61.69
   7  -2   0  865.41   60.09
  -7   2   0  972.80   62.89
   6  -2   0  743.43   52.29
   6  -2   0  739.23   50.69
   6  -2   0  743.13   42.80
  -6   2   0  749.23   44.70
  -6   2   0  749.03   51.59
   5  -2   0   96.49   10.20
   5  -2   0  103.09   15.90
   5  -2   0  135.39   16.80
  -5   2   0  112.89   15.60
  -5   2   0  111.89   10.90
   4  -2   0  412.96   32.30
   4  -2   0  430.96   27.60
   4  -2   0  459.95   32.10
  -4   2   0  500.15   26.90
  -4   2   0  460.55   33.00
   3  -2   0  408.26   29.50
   3  -2   0  508.95   32.20
   3  -2   0  452.75   27.20
  -3   2   0  390.76   30.20
  -3   2   0  470.85   24.70
   2  -2   0  174.68   16.00
   2  -2   0  177.18   16.10
  -2   2   0  233.78   17.30
   1  -2   0   47.70    8.50
   1  -2   0   54.49    7.80
   1  -2   0   35.70    7.10
   1  -2   0   45.40    5.90
  -1   2   0   39.00    7.50
  -1   2   0   46.60    7.80
   0  -2   0  124.39   11.80
   0  -2   0   93.29   10.30
   0  -2   0  125.39   12.00
   0   2   0  113.89    9.40
   0   2   0  108.69   11.40
   0   2   0  124.29   12.10
  -1  -2   0  593.64   33.90
  -1  -2   0  578.04   35.60
   1   2   0  589.74   31.80
   1   2   0  546.35   35.00
   1   2   0  552.44   35.10
  -2  -2   0  708.03   45.30
  -2  -2   0  745.73   42.60
   2   2   0  755.62   40.80
   2   2   0  753.02   45.10
   2   2   0  712.53   44.70
  -3  -2   0  430.86   28.80
  -3  -2   0  530.15   34.20
   3   2   0  441.46   27.90
   3   2   0  474.55   32.20
   3   2   0  444.26   32.30
  -4  -2   0  278.87   20.40
  -4  -2   0  303.97   25.70
  -4  -2   0  255.97   20.60
   4   2   0  267.37   19.80
   4   2   0  266.47   24.00
   4   2   0  272.37   20.30
   4   2   0  265.87   24.20
  -5  -2   0   71.89   11.50
  -5  -2   0   73.49   12.70
  -5  -2   0  103.69   18.20
   5   2   0   96.79   11.00
   5   2   0   93.49   17.60
   5   2   0  133.19   19.10
   5   2   0   83.09   12.90
  -6  -2   0  776.42   49.30
  -6  -2   0  778.52   53.29
   6   2   0  732.33   53.49
   6   2   0  665.53   51.59
   6   2   0  754.72   45.10
  -7  -2   0  424.26   39.30
  -7  -2   0  456.45   37.10
   7   2   0  520.65   41.90
   7   2   0  522.65   43.00
  -8  -2   0    1.10   10.70
   8   2   0   14.30   11.60
   8   2   0    9.80   10.10
   9   2   0   62.99   20.20
   9   2   0   51.29   20.00
  10   2   0   97.19   26.80
  10   2   0   83.99   25.00
  11  -3   0   94.69   26.90
  11  -3   0  118.19   30.30
 -11   3   0   78.89   24.60
  10  -3   0   47.40   20.00
  10  -3   0   89.69   24.60
 -10   3   0   46.20   20.10
   9  -3   0  193.28   31.80
   9  -3   0  187.58   30.30
  -9   3   0  242.28   30.80
   8  -3   0  241.78   29.60
   8  -3   0  278.97   29.60
  -8   3   0  194.38   27.40
   7  -3   0   16.40   10.70
   7  -3   0   19.20   11.20
  -7   3   0   24.90   12.70
   6  -3   0  340.67   29.80
   6  -3   0  332.77   23.80
   6  -3   0  391.86   32.50
  -6   3   0  313.57   30.40
   5  -3   0   25.00   10.10
   5  -3   0   33.60   11.00
   5  -3   0   34.70    7.80
  -5   3   0   34.60   11.40
  -5   3   0   29.30    4.80
   4  -3   0    5.90    7.60
   4  -3   0   -0.10    4.90
   4  -3   0    4.50    6.80
  -4   3   0    2.30    6.60
   3  -3   0   81.59   13.30
   3  -3   0   57.59   11.90
  -3   3   0   86.09   13.80
   2  -3   0    8.40    3.60
   2  -3   0    6.50    5.70
   2  -3   0    7.60    6.00
   2  -3   0    3.20    6.10
  -2   3   0    3.30    6.10
  -2   3   0    5.20    5.70
   1  -3   0   43.50    9.60
   1  -3   0   37.60    9.00
   1  -3   0   42.70    7.10
  -1   3   0   22.90    8.40
  -1   3   0   47.90    8.10
   0  -3   0 6233.98  330.67
   0  -3   0 6460.35  332.77
   0   3   0 6382.86  332.07
   0   3   0 6435.56  329.17
   0   3   0 6622.64  332.87
  -1  -3   0  107.39   13.40
  -1  -3   0  117.99   14.80
   1   3   0  151.98   15.10
   1   3   0  117.69   10.60
   1   3   0  151.98   15.20
  -2  -3   0  289.37   20.90
  -2  -3   0  253.47   22.50
   2   3   0  267.97   17.50
   2   3   0  264.27   22.50
   2   3   0  237.08   21.80
  -3  -3   0   -6.30    6.00
  -3  -3   0   -1.60    4.90
   3   3   0    7.80    7.50
   3   3   0   -2.90    6.40
   3   3   0   -0.60    3.70
  -4  -3   0 1531.55   85.69
  -4  -3   0 1504.25   83.89
  -4  -3   0 1532.65   90.79
   4   3   0 1488.55   89.89
   4   3   0 1551.04   83.49
   4   3   0 1542.15   90.19
  -5  -3   0   -3.00    5.40
  -5  -3   0    0.30    5.70
  -5  -3   0   -4.00    6.70
   5   3   0    8.60    6.20
   5   3   0    8.40    9.00
   5   3   0   -3.90    5.90
   5   3   0   -2.90    4.70
  -6  -3   0  499.95   35.20
  -6  -3   0  452.05   39.60
   6   3   0  471.85   40.60
   6   3   0  447.06   39.00
   6   3   0  489.25   33.40
  -7  -3   0  383.06   38.70
   7   3   0  424.86   39.80
   7   3   0  468.65   40.90
  -8  -3   0   84.89   21.20
   8   3   0   85.89   21.70
   8   3   0   71.59   20.20
  -9  -3   0    3.00   14.40
   9   3   0   22.80   17.30
   9   3   0   -3.30   10.60
 -10  -3   0  162.28   35.10
  10   3   0  126.79   30.80
  10   3   0  156.08   32.60
  11  -4   0   74.99   25.90
  11  -4   0   71.89   24.20
 -11   4   0   92.89   27.80
  10  -4   0  130.49   28.20
  10  -4   0  105.39   26.30
 -10   4   0  131.79   28.30
   9  -4   0  109.19   24.40
   9  -4   0   63.99   21.10
  -9   4   0   81.89   21.70
   8  -4   0   30.70   14.80
   8  -4   0   46.40   15.30
  -8   4   0  102.09   22.10
   7  -4   0   30.90   12.30
   7  -4   0   27.40   13.40
  -7   4   0   27.10   12.40
   6  -4   0  141.89   15.40
   6  -4   0  136.99   20.20
   6  -4   0  143.39   19.00
  -6   4   0  134.49   22.30
   5  -4   0   32.70    8.80
   5  -4   0   17.90    9.20
   5  -4   0   38.60   11.20
  -5   4   0   13.10   10.00
   4  -4   0  315.57   26.40
   4  -4   0  296.27   27.20
  -4   4   0  357.46   28.50
  -4   4   0  314.57   27.30
   3  -4   0  146.79    9.90
   3  -4   0  131.59   16.90
   3  -4   0  147.19   15.40
   3  -4   0   72.19   13.90
  -3   4   0  134.29   17.20
  -3   4   0  183.28   18.30
   2  -4   0  578.34   35.00
   2  -4   0  519.55   30.60
   2  -4   0  461.15   36.20
  -2   4   0  527.05   35.30
  -2   4   0  513.05   35.80
   1  -4   0  124.79   13.70
   1  -4   0  108.29   14.50
   1  -4   0  130.89   16.00
  -1   4   0  166.98   16.80
  -1   4   0  132.59   13.40
   0  -4   0 1851.91   96.79
   0  -4   0 1842.22  102.59
   0  -4   0 1903.71  105.69
   0  -4   0 1862.01  103.19
   0   4   0 1961.30  105.99
   0   4   0 1833.02  100.89
   0   4   0 1898.91  104.99
  -1  -4   0    7.90    7.40
  -1  -4   0    5.60    6.60
   1   4   0   -0.10    4.00
   1   4   0   14.80    7.50
   1   4   0   -3.60    6.30
  -2  -4   0   -0.20    5.50
  -2  -4   0   -5.40    6.80
   2   4   0   -3.40    5.10
   2   4   0    6.00    7.10
   2   4   0    0.90    3.90
  -3  -4   0   79.29   15.00
  -3  -4   0   78.49   13.30
   3   4   0   74.59    8.80
   3   4   0   48.50   12.70
   3   4   0   93.69   16.10
  -4  -4   0   -4.90    7.60
  -4  -4   0   -3.20    6.10
   4   4   0    0.70    6.90
   4   4   0   -6.20    6.00
   4   4   0   -5.50    3.90
  -5  -4   0   38.60   11.60
  -5  -4   0   63.79   16.70
   5   4   0   75.89   15.80
   5   4   0   66.99   16.00
   5   4   0   50.99   11.30
  -6  -4   0    7.30    8.80
   6   4   0   -3.40    6.70
   6   4   0   16.00   10.60
   6   4   0    7.70    8.50
  -7  -4   0    3.90   11.10
   7   4   0    2.40   10.20
   7   4   0    4.60    9.60
  -8  -4   0  -13.20   12.10
   8   4   0   10.80   13.00
   8   4   0  -13.30    9.30
  -9  -4   0  -22.20   13.70
   9   4   0    6.10   17.00
   9   4   0   18.50   17.30
 -10  -4   0    4.80   19.50
  10   4   0   -6.20   17.10
  10   4   0  -12.60   13.30
  11  -5   0  -22.00   15.80
  11  -5   0    0.60   19.80
 -11   5   0   14.90   17.20
  10  -5   0   55.99   22.60
  10  -5   0   38.00   19.80
 -10   5   0   63.99   23.40
   9  -5   0  215.18   28.60
   9  -5   0  150.78   30.20
  -9   5   0  179.18   31.30
   8  -5   0   18.20   15.50
   8  -5   0   13.80   12.90
  -8   5   0   24.30   13.60
   7  -5   0   30.30   14.50
   7  -5   0   10.70    8.90
   7  -5   0   43.70   14.50
  -7   5   0   36.00   12.80
   6  -5   0   54.59   16.20
   6  -5   0   59.19   12.50
   6  -5   0   45.10   12.80
  -6   5   0   25.30   11.70
   5  -5   0  155.48   19.00
   5  -5   0  121.69   20.80
  -5   5   0  161.38   20.30
  -5   5   0  108.69   19.70
   4  -5   0  791.12   52.29
   4  -5   0  817.62   54.29
   4  -5   0  740.43   49.00
  -4   5   0  718.33   52.49
  -4   5   0  866.71   53.79
   3  -5   0   16.60    8.80
   3  -5   0   12.10    7.20
   3  -5   0    2.80    4.20
  -3   5   0    8.10    6.90
  -3   5   0   -1.40    7.30
   2  -5   0   32.40   10.70
   2  -5   0   56.49    8.90
   2  -5   0   81.39   15.70
  -2   5   0   30.80    9.10
  -2   5   0   71.99   14.10
   1  -5   0 1645.74   95.69
   1  -5   0 1649.93   93.49
  -1   5   0 1611.44   96.09
  -1   5   0 1717.33   95.49
  -1   5   0 1582.34   91.39
   0  -5   0 2075.79  114.49
   0  -5   0 1918.31  109.79
   0  -5   0 2007.60  111.09
   0   5   0 1990.80  113.19
   0   5   0 1959.90  107.99
   0   5   0 1958.40  113.69
  -1  -5   0  439.06   33.80
  -1  -5   0  456.75   34.70
   1   5   0  516.45   37.00
   1   5   0  476.65   30.10
   1   5   0  438.36   35.30
  -2  -5   0  327.67   30.50
  -2  -5   0  339.97   29.00
   2   5   0  398.56   31.50
   2   5   0  374.96   24.30
   2   5   0  342.57   31.30
  -3  -5   0  489.15   38.60
  -3  -5   0  456.05   34.60
   3   5   0  429.46   36.30
   3   5   0  424.56   33.60
   3   5   0  487.85   38.10
  -4  -5   0 1161.08   71.09
  -4  -5   0 1135.69   75.79
   4   5   0 1120.59   74.89
   4   5   0 1212.08   76.19
  -5  -5   0  336.97   29.30
  -5  -5   0  296.27   33.30
   5   5   0  273.87   30.80
   5   5   0  312.07   32.30
  -6  -5   0   35.50   16.70
   6   5   0   12.90   13.60
   6   5   0   -6.40    7.70
   6   5   0   -1.30   10.30
  -7  -5   0   56.29   19.30
   7   5   0   31.80   15.20
   7   5   0   59.39   18.50
  -8  -5   0  389.16   44.40
   8   5   0  319.57   41.20
   8   5   0  350.86   41.70
  -9  -5   0  238.68   39.20
   9   5   0  198.18   37.40
   9   5   0  195.28   34.50
  11  -6   0    7.50   17.40
  11  -6   0    8.70   19.60
 -11   6   0    4.90   16.40
  10  -6   0   -9.80   14.80
  10  -6   0   13.50   18.40
 -10   6   0    0.40   15.60
   9  -6   0  182.88   34.10
   9  -6   0  146.19   27.90
  -9   6   0  151.18   30.50
   8  -6   0   21.80   13.80
   8  -6   0   33.80   18.30
  -8   6   0   14.20   14.40
  -8   6   0   10.20   11.40
   7  -6   0  140.89   26.40
   7  -6   0  118.89   22.20
   7  -6   0  116.99   18.40
  -7   6   0  138.09   25.90
  -7   6   0  124.39   23.30
   6  -6   0   -1.60    9.40
   6  -6   0    9.30   15.20
   6  -6   0    7.50   10.00
  -6   6   0    1.80    9.00
  -6   6   0   -6.70    6.20
   5  -6   0  137.19   16.70
   5  -6   0  111.79   21.20
   5  -6   0  112.39   19.20
  -5   6   0  142.29   20.00
  -5   6   0  116.89   20.60
   4  -6   0   46.90   12.80
   4  -6   0   25.40   11.80
   4  -6   0   33.80   11.00
   4  -6   0   32.10    6.00
  -4   6   0   20.60    9.80
  -4   6   0   33.00   11.20
   3  -6   0  157.48   21.40
   3  -6   0  155.58   14.30
   3  -6   0  131.59   17.60
  -3   6   0  114.39   19.60
  -3   6   0  182.18   21.00
   2  -6   0   75.99   15.00
   2  -6   0   49.40   14.20
   2  -6   0   64.69   11.30
  -2   6   0   56.09   13.90
  -2   6   0   83.59   15.20
   1  -6   0  112.09   19.60
   1  -6   0   99.39   17.20
  -1   6   0   96.89   18.30
  -1   6   0  142.19   15.70
  -1   6   0  150.98   19.70
   0  -6   0  294.37   29.40
   0  -6   0  257.97   24.40
   0  -6   0  267.57   26.00
   0   6   0  333.47   29.20
   0   6   0  324.07   29.50
   0   6   0  263.57   22.70
  -1  -6   0    7.80    8.60
  -1  -6   0    5.20    7.90
   1   6   0   12.90    9.70
   1   6   0    5.10    5.40
   1   6   0    1.90    8.20
  -2  -6   0   28.90   11.60
  -2  -6   0   27.40   10.70
   2   6   0   13.50    9.40
   2   6   0   17.10   11.00
  -3  -6   0   53.19   16.00
  -3  -6   0   33.90   12.20
   3   6   0   71.39   16.90
   3   6   0   39.80   13.20
  -4  -6   0  118.49   20.80
  -4  -6   0  147.19   25.90
   4   6   0  138.49   23.20
   4   6   0  151.68   25.20
  -5  -6   0   61.39   16.80
  -5  -6   0   64.29   19.60
   5   6   0   26.50   14.10
   5   6   0   78.19   19.60
  -6  -6   0   44.20   17.50
   6   6   0   81.09   19.80
   6   6   0   74.19   23.70
   6   6   0   63.79   18.70
  -7  -6   0  -13.20   14.10
   7   6   0    9.10   15.00
   7   6   0   15.80   14.10
  -8  -6   0   10.80   18.40
   8   6   0    0.10   16.40
   8   6   0   12.70   17.60
  11  -7   0  263.97   44.10
  11  -7   0  195.98   37.30
 -11   7   0  234.18   41.90
 -11   7   0  139.79   31.90
  10  -7   0  -29.40   15.30
  10  -7   0   13.20   16.00
 -10   7   0   11.70   17.20
 -10   7   0   27.70   16.80
   9  -7   0   18.80   17.20
   9  -7   0   37.10   17.50
  -9   7   0    1.60   13.10
  -9   7   0   15.90   15.10
   8  -7   0  713.43   57.79
   8  -7   0  732.63   60.79
  -8   7   0  759.12   59.89
  -8   7   0  715.83   60.49
   7  -7   0  285.47   28.20
   7  -7   0  230.48   29.40
   7  -7   0  230.88   32.90
  -7   7   0  246.38   32.10
  -7   7   0  255.67   31.70
   6  -7   0  276.27   31.30
   6  -7   0  319.47   32.40
   6  -7   0  254.27   25.30
  -6   7   0  215.18   28.10
  -6   7   0  182.68   26.90
   5  -7   0  136.39   25.00
   5  -7   0  159.18   22.20
   5  -7   0  184.88   22.20
  -5   7   0  161.28   22.80
  -5   7   0  164.78   25.70
   4  -7   0  284.87   31.60
   4  -7   0  377.16   31.60
  -4   7   0  295.07   31.30
  -4   7   0  319.87   30.80
   3  -7   0  832.32   48.40
   3  -7   0  764.72   56.89
   3  -7   0  762.02   53.49
  -3   7   0  767.52   55.99
  -3   7   0  761.72   53.39
   2  -7   0   75.29   17.10
   2  -7   0   91.99   16.90
   2  -7   0   52.69   11.80
  -2   7   0   46.70   12.90
  -2   7   0   89.09   18.10
   1  -7   0   41.30   13.90
   1  -7   0   59.49   17.10
  -1   7   0   46.40   11.90
  -1   7   0   79.49   17.80
  -1   7   0   28.10   12.40
   0  -7   0  190.88   25.80
   0  -7   0  215.38   23.40
   0  -7   0  189.98   23.20
   0   7   0  241.78   26.40
   0   7   0  175.18   25.00
   0   7   0  205.38   20.30
  -1  -7   0  679.93   51.19
  -1  -7   0  767.62   52.69
   1   7   0  744.33   54.39
   1   7   0  734.03   54.19
  -2  -7   0  123.19   22.30
  -2  -7   0   93.39   18.40
   2   7   0   73.69   18.10
   2   7   0  121.19   21.60
  -3  -7   0    0.40    9.40
  -3  -7   0    2.60    8.60
   3   7   0   13.00   12.80
   3   7   0   -5.40    8.50
  -4  -7   0   80.59   20.40
  -4  -7   0  102.49   20.00
   4   7   0   48.30   15.90
   4   7   0   97.09   21.80
  -5  -7   0  205.88   26.40
  -5  -7   0  212.98   33.70
   5   7   0  224.38   34.20
   5   7   0  193.38   27.50
  -6  -7   0  308.57   39.30
   6   7   0  282.27   36.90
   6   7   0  347.47   39.40
  -7  -7   0   73.79   24.80
   7   7   0   12.90   18.10
   7   7   0   22.90   18.70
  -8  -7   0  -30.90   16.10
   8   7   0   -0.90   17.30
   8   7   0   13.30   17.10
  10  -8   0   -8.10   19.00
  10  -8   0  -17.70   17.40
 -10   8   0   -3.30   16.20
 -10   8   0  -11.10   11.90
   9  -8   0   24.90   18.40
   9  -8   0   36.40   21.90
  -9   8   0   24.10   18.90
  -9   8   0   -4.60   13.00
   8  -8   0    6.50   13.10
   8  -8   0   17.50   14.10
  -8   8   0   33.30   16.90
  -8   8   0   29.00   16.00
   7  -8   0   18.90   15.10
   7  -8   0   15.10   14.40
  -7   8   0    9.50   14.90
  -7   8   0   15.20   14.30
   6  -8   0   19.20   14.30
   6  -8   0   -6.50   11.30
  -6   8   0   10.50   11.80
  -6   8   0   -0.10    9.30
   5  -8   0   29.20   15.70
   5  -8   0    0.50   10.50
  -5   8   0   -6.60    7.00
  -5   8   0   -1.90    8.50
   4  -8   0   -3.80    9.30
   4  -8   0    4.70    9.00
  -4   8   0  -12.30    6.90
  -4   8   0    4.50    9.40
   3  -8   0  -13.30    7.00
   3  -8   0    0.60    8.00
   3  -8   0   -0.90    7.50
  -3   8   0   16.70   10.50
  -3   8   0   -6.10    8.50
   2  -8   0   14.00   13.10
   2  -8   0    6.20    9.80
   2  -8   0   -8.40    7.40
  -2   8   0   -3.00    9.00
  -2   8   0   17.10   12.60
  -2   8   0   10.00    9.60
   1  -8   0   70.39   17.00
   1  -8   0  106.19   22.90
   1  -8   0  128.69   20.70
  -1   8   0   79.29   19.50
  -1   8   0   93.59   16.80
  -1   8   0   61.49   18.30
   0  -8   0   -8.40    7.50
   0  -8   0   -8.90    8.80
   0   8   0    8.50   10.20
   0   8   0    2.70    9.60
  -1  -8   0   -1.10    9.10
  -1  -8   0   10.70   11.50
   1   8   0    0.90    9.60
   1   8   0    6.30    9.50
  -2  -8   0  148.19   25.30
  -2  -8   0  165.48   22.90
   2   8   0   98.79   23.30
   2   8   0  131.59   24.40
  -3  -8   0  130.69   26.10
  -3  -8   0  138.29   25.60
   3   8   0  215.78   28.60
   3   8   0  107.69   23.20
  -4  -8   0  175.78   28.90
  -4  -8   0  264.97   39.60
   4   8   0  138.19   27.10
   4   8   0  234.68   36.40
  -5  -8   0   -9.50   12.10
   5   8   0    9.00   15.30
   5   8   0   -0.80   12.30
  -6  -8   0   24.10   19.00
   6   8   0   -7.70   17.30
   6   8   0   18.00   14.30
  -7  -8   0    8.60   19.30
   7   8   0    8.70   20.20
   7   8   0   43.00   20.70
  10  -9   0  187.68   38.40
  10  -9   0  188.68   37.00
 -10   9   0  184.48   36.60
 -10   9   0  209.88   39.40
   9  -9   0  170.88   37.40
   9  -9   0  224.28   37.50
  -9   9   0  161.18   34.60
  -9   9   0  207.18   37.40
   8  -9   0   27.60   19.70
   8  -9   0   27.10   18.50
  -8   9   0   48.20   19.10
  -8   9   0   37.80   18.90
   7  -9   0   38.40   16.50
   7  -9   0   46.00   20.70
  -7   9   0   91.89   23.40
  -7   9   0   -6.20   11.80
   6  -9   0  288.27   30.00
   6  -9   0  211.98   32.40
  -6   9   0  280.07   36.10
  -6   9   0  279.17   33.30
   5  -9   0  470.25   48.80
   5  -9   0  636.24   46.90
  -5   9   0  530.35   46.60
  -5   9   0  521.45   49.20
   4  -9   0    2.50   10.10
   4  -9   0   -3.40   12.60
  -4   9   0    0.20    9.80
  -4   9   0  -10.00    8.80
   3  -9   0   90.89   20.90
   3  -9   0  101.79   24.30
  -3   9   0   74.29   19.90
  -3   9   0   94.39   24.10
  -3   9   0  103.59   19.90
   2  -9   0  186.18   31.30
   2  -9   0  156.28   23.00
   2  -9   0  169.88   27.50
  -2   9   0  160.68   27.30
  -2   9   0  168.18   28.60
  -2   9   0  158.08   22.90
   1  -9   0   90.99   21.40
   1  -9   0  122.99   21.40
   1  -9   0  116.69   25.60
  -1   9   0  145.49   27.30
  -1   9   0  140.29   26.60
   0  -9   0  454.25   40.60
   0  -9   0  432.36   40.40
   0   9   0  474.15   44.60
   0   9   0  378.86   41.70
  -1  -9   0   21.10   13.50
  -1  -9   0   21.10   14.00
   1   9   0   -1.90    8.90
   1   9   0  -26.00    9.60
  -2  -9   0   50.19   18.20
  -2  -9   0   43.80   18.20
   2   9   0   68.19   22.00
   2   9   0   71.79   21.10
  -3  -9   0   37.30   18.20
  -3  -9   0   -8.40   13.70
   3   9   0    2.60   12.10
   3   9   0   10.10   15.20
  -4  -9   0   55.39   21.10
  -4  -9   0  144.69   27.00
   4   9   0   80.09   24.50
   4   9   0   69.59   22.00
  -5  -9   0   -1.60   18.70
  -5  -9   0   24.30   16.70
   5   9   0    2.60   11.90
   5   9   0   -3.20   15.20
  -6  -9   0   19.00   23.50
   6   9   0   35.30   22.20
   6   9   0   22.20   18.90
   9 -10   0    0.10   17.50
  -9  10   0   -7.80   17.30
  -9  10   0    7.80   17.40
   8 -10   0   57.59   24.70
  -8  10   0   52.89   20.00
  -8  10   0   25.60   20.00
   7 -10   0   17.60   16.10
   7 -10   0    0.40   14.50
  -7  10   0   28.80   18.30
  -7  10   0    2.40   12.80
   6 -10   0   45.80   19.70
   6 -10   0   29.60   20.40
  -6  10   0   31.20   17.50
  -6  10   0   14.00   14.40
   5 -10   0  240.78   34.60
   5 -10   0  173.38   29.00
  -5  10   0  147.59   30.40
  -5  10   0  223.98   30.20
   4 -10   0  136.99   26.80
   4 -10   0  169.48   31.80
  -4  10   0  131.29   29.30
  -4  10   0   91.09   21.90
   3 -10   0   -7.60   11.80
   3 -10   0   39.00   19.50
  -3  10   0   14.80   13.10
  -3  10   0    9.30   14.40
  -3  10   0   10.10   13.70
   2 -10   0   -4.30   11.90
   2 -10   0  -14.20   10.40
  -2  10   0    3.50   13.80
  -2  10   0   -1.40   12.60
   1 -10   0   23.30   14.30
   1 -10   0   70.79   22.60
   1 -10   0   85.19   20.30
  -1  10   0   41.10   16.40
  -1  10   0  136.69   29.30
   0 -10   0   72.99   19.70
   0 -10   0   47.40   17.50
   0  10   0   53.89   20.20
   0  10   0   37.30   18.70
  -1 -10   0   37.20   17.20
  -1 -10   0   24.50   14.50
   1  10   0   36.90   16.00
   1  10   0    9.40   15.30
  -2 -10   0   60.29   22.50
  -2 -10   0   59.49   20.20
   2  10   0   34.00   19.60
   2  10   0   47.60   18.90
  -3 -10   0   20.30   18.00
  -3 -10   0   17.40   19.90
   3  10   0   25.10   18.20
   3  10   0   35.60   20.00
  -4 -10   0  104.69   26.80
  -4 -10   0  100.99   27.30
   4  10   0  110.09   29.80
   4  10   0  182.28   35.10
  -5 -10   0  -10.60   17.90
   5  10   0   26.70   20.50
   5  10   0   12.40   21.30
   8 -11   0   29.60   22.60
  -8  11   0   38.60   24.90
  -8  11   0   34.20   21.10
   7 -11   0    5.70   17.50
   7 -11   0    7.70   16.80
  -7  11   0   28.80   18.40
  -7  11   0   26.60   19.90
   6 -11   0  -20.40   15.50
   6 -11   0   14.40   14.70
  -6  11   0   23.80   14.70
  -6  11   0    7.10   14.90
   5 -11   0   51.59   22.10
   5 -11   0   25.30   18.10
  -5  11   0   16.80   14.40
  -5  11   0   -4.90   13.50
   4 -11   0   36.90   21.60
   4 -11   0    6.40   14.60
  -4  11   0   33.90   18.70
  -4  11   0   14.00   17.60
  -4  11   0   -7.20   13.00
   3 -11   0   62.69   20.50
   3 -11   0   41.90   20.70
  -3  11   0   63.79   21.50
  -3  11   0   36.40   19.60
   2 -11   0   35.10   17.50
   2 -11   0    3.20   16.00
  -2  11   0  -12.80   12.40
  -2  11   0    2.00   15.00
   1 -11   0   -9.50   12.00
   1 -11   0  -10.60   12.90
  -1  11   0   23.20   17.10
  -1  11   0   21.90   15.20
   0 -11   0   30.50   17.80
   0 -11   0  -10.40   13.60
   0  11   0    5.10   16.00
   0  11   0   28.00   17.80
  -1 -11   0   12.00   16.90
  -1 -11   0   -1.10   15.70
   1  11   0   -4.30   11.80
   1  11   0    9.80   16.30
  -2 -11   0   35.20   21.10
  -2 -11   0   -7.90   16.60
   2  11   0   44.60   19.50
   2  11   0   -2.90   17.60
  -3 -11   0  115.49   30.90
  -3 -11   0  130.39   31.60
   3  11   0   46.90   25.40
   3  11   0   90.19   25.80
   7 -12   0   15.90   25.40
   7 -12   0    5.00   18.10
  -7  12   0   23.50   18.30
   6 -12   0    1.60   18.60
   6 -12   0    7.90   19.70
  -6  12   0   16.90   20.00
  -6  12   0    0.90   14.50
   5 -12   0   19.00   17.50
   5 -12   0   -7.90   17.80
  -5  12   0   30.90   20.50
  -5  12   0   29.10   20.40
   4 -12   0  182.98   32.80
   4 -12   0  189.98   38.50
  -4  12   0  156.38   32.80
  -4  12   0  191.48   37.40
   3 -12   0  101.79   31.40
   3 -12   0   93.59   26.00
  -3  12   0  118.09   33.70
  -3  12   0  101.69   29.30
   2 -12   0   44.90   25.00
   2 -12   0   30.70   19.30
  -2  12   0   41.20   22.90
  -2  12   0    1.80   21.00
   1 -12   0   -6.70   17.80
  -1  12   0  -12.70   16.60
  -1  12   0  -14.80   18.00
   0 -12   0   35.20   20.50
   0 -12   0   22.90   21.60
   0  12   0    9.70   16.20
   0  12   0   49.10   23.90
  -1 -12   0  100.99   29.10
  -1 -12   0   69.49   27.10
   1  12   0   23.00   21.60
   1  12   0  118.09   32.30
   3 -13   0   31.60   28.60
  -3  13   0   20.00   23.10
  -2  13  -1   22.40   21.00
  -2  13  -1   -8.40   18.40
   2 -13   1    8.50   19.50
  -3  13  -1   16.20   22.50
  -3  13  -1   48.20   26.20
   3 -13   1   59.49   33.10
   3 -13   1   30.90   22.70
  -4  13  -1  -12.90   20.30
   4 -13   1   14.60   20.30
   4 -13   1   67.59   31.50
   2  12  -1    6.80   17.10
   2  12  -1   45.60   25.60
  -2 -12   1   21.60   21.70
  -2 -12   1   15.20   21.50
   1  12  -1    7.80   17.00
   1  12  -1   36.90   21.90
  -1 -12   1   25.20   17.80
  -1 -12   1  -12.30   18.70
   0  12  -1   18.70   19.00
   0  12  -1   21.00   18.40
   0 -12   1    9.70   16.20
   0 -12   1   10.90   17.40
  -1  12  -1    0.90   17.70
  -1  12  -1    0.40   18.30
   1 -12   1   31.80   20.00
  -2  12  -1   -7.30   16.70
  -2  12  -1    1.30   16.50
   2 -12   1   -6.60   16.10
   2 -12   1  -18.30   16.30
  -3  12  -1    7.40   16.90
  -3  12  -1   -3.70   17.50
   3 -12   1    0.30   15.10
   3 -12   1   25.90   19.60
  -4  12  -1    9.90   17.60
  -4  12  -1   -1.70   15.40
   4 -12   1   57.49   26.80
   4 -12   1    4.80   16.30
  -5  12  -1  -13.30   16.00
  -5  12  -1   24.30   20.30
   5 -12   1    4.40   19.30
   5 -12   1   -7.10   15.30
  -6  12  -1   47.10   23.90
  -6  12  -1   45.70   19.90
   6 -12   1   42.60   24.90
   6 -12   1   67.29   22.90
  -7  12  -1   -6.00   18.20
  -7  12  -1   -6.60   14.30
   7 -12   1    6.40   21.40
   7 -12   1    3.20   16.40
   4  11  -1   83.19   27.00
   4  11  -1  187.28   39.10
  -4 -11   1  184.48   33.90
  -4 -11   1  203.38   39.40
   3  11  -1   40.90   19.90
   3  11  -1   30.80   21.10
  -3 -11   1   39.60   19.80
  -3 -11   1   -6.50   16.10
   2  11  -1   17.90   18.00
   2  11  -1   24.80   17.20
  -2 -11   1    7.60   16.40
  -2 -11   1   -1.00   18.60
   1  11  -1  147.49   31.60
   1  11  -1  173.98   33.90
  -1 -11   1  201.08   34.90
  -1 -11   1  140.19   30.00
   0  11  -1  415.66   45.40
   0  11  -1  405.76   46.70
   0 -11   1  342.87   39.80
   0 -11   1  397.96   42.40
  -1  11  -1  101.89   25.50
  -1  11  -1  130.09   28.60
   1 -11   1  111.79   26.00
   1 -11   1  109.59   25.60
  -2  11  -1    9.50   16.80
  -2  11  -1    4.70   17.10
   2 -11   1    8.80   14.20
   2 -11   1  -14.30   13.00
  -3  11  -1  101.59   26.20
  -3  11  -1   39.40   19.40
   3 -11   1   92.39   27.70
   3 -11   1   64.39   21.40
  -4  11  -1  148.19   28.80
  -4  11  -1   68.89   21.40
  -4  11  -1  130.19   29.80
   4 -11   1   75.09   22.90
   4 -11   1   90.59   25.20
  -5  11  -1  141.39   27.90
  -5  11  -1  156.38   31.20
   5 -11   1  272.57   43.70
   5 -11   1  162.88   31.10
  -6  11  -1   -0.90   15.00
  -6  11  -1  -11.00   13.10
   6 -11   1    8.10   16.80
   6 -11   1   -7.40   15.80
  -7  11  -1   30.20   18.10
  -7  11  -1   16.80   17.70
   7 -11   1   29.80   19.30
   7 -11   1   27.90   18.80
  -8  11  -1   59.89   23.40
  -8  11  -1    4.30   15.80
   8 -11   1   18.40   20.00
   5  10  -1  -13.50   14.00
   5  10  -1   -8.80   16.90
  -5 -10   1   13.30   17.40
  -5 -10   1    6.60   18.80
   4  10  -1   -0.30   13.50
   4  10  -1   16.60   18.90
  -4 -10   1   16.30   20.90
  -4 -10   1    9.20   16.60
   3  10  -1    7.80   14.40
   3  10  -1   -0.70   11.30
  -3 -10   1   41.40   20.00
  -3 -10   1   46.90   21.40
   2  10  -1   -1.80   13.30
   2  10  -1   12.70   13.30
  -2 -10   1   -8.10   13.90
  -2 -10   1  -15.40   13.20
   1  10  -1   -1.20   12.40
   1  10  -1   14.10   14.90
  -1 -10   1   -5.30   11.30
  -1 -10   1   10.00   14.50
   0  10  -1    7.50   15.00
   0  10  -1   25.50   16.40
   0 -10   1   28.50   15.90
   0 -10   1    0.20   12.80
  -1  10  -1    1.00   12.70
  -1  10  -1   -2.20   12.10
   1 -10   1    2.50   13.60
   1 -10   1    7.00   12.70
   1 -10   1    4.50   12.50
  -2  10  -1    3.70   12.00
  -2  10  -1   -1.60   11.50
   2 -10   1    9.60   15.00
   2 -10   1   -9.40   11.20
   2 -10   1   20.00   16.00
  -3  10  -1    4.00   12.80
  -3  10  -1   10.20   13.60
  -3  10  -1    3.50   10.40
   3 -10   1  -21.00    8.60
   3 -10   1   12.70   14.50
  -4  10  -1   31.00   16.90
  -4  10  -1   41.60   16.50
   4 -10   1   22.90   16.50
   4 -10   1   28.60   14.40
  -5  10  -1   21.00   14.60
  -5  10  -1   79.19   21.10
   5 -10   1   35.00   18.70
   5 -10   1   23.50   17.10
  -6  10  -1   67.99   23.80
  -6  10  -1   61.19   19.50
   6 -10   1   21.90   17.70
   6 -10   1   83.69   22.70
  -7  10  -1  -13.40   10.30
  -7  10  -1   -5.20   12.70
   7 -10   1   -4.90   14.00
   7 -10   1   21.70   18.30
  -8  10  -1   59.19   22.40
  -8  10  -1   89.19   24.30
   8 -10   1   55.79   22.20
  -9  10  -1   54.59   24.60
  -9  10  -1   55.09   23.50
   9 -10   1   73.79   28.30
   6   9  -1   42.50   22.70
   6   9  -1   66.49   24.50
  -6  -9   1   41.00   23.70
   5   9  -1    4.80   16.50
   5   9  -1    3.20   13.30
  -5  -9   1   28.80   17.80
  -5  -9   1   26.10   16.70
   4   9  -1   52.59   20.60
   4   9  -1   58.39   20.00
  -4  -9   1   40.40   18.20
  -4  -9   1   38.10   17.80
   3   9  -1   35.80   16.10
   3   9  -1    2.20   12.20
  -3  -9   1    8.70   13.50
  -3  -9   1   44.20   17.70
   2   9  -1   45.80   16.60
   2   9  -1   13.90   13.40
  -2  -9   1   43.90   17.00
  -2  -9   1   17.90   14.90
   1   9  -1   51.09   18.60
   1   9  -1   60.19   19.30
  -1  -9   1   37.70   16.20
  -1  -9   1   69.29   18.80
   0   9  -1  118.39   26.10
   0   9  -1  125.09   24.80
   0  -9   1  168.68   24.10
   0  -9   1  131.89   23.90
  -1   9  -1  162.78   29.60
  -1   9  -1  129.29   26.30
   1  -9   1  108.99   21.90
   1  -9   1  170.68   31.50
   1  -9   1  117.89   21.50
  -2   9  -1  137.39   26.20
  -2   9  -1  120.69   26.60
  -2   9  -1   84.19   18.30
   2  -9   1  131.89   21.30
   2  -9   1  136.99   22.60
   2  -9   1  125.99   27.10
  -3   9  -1  198.28   25.60
  -3   9  -1  210.58   32.50
  -3   9  -1  156.98   29.70
   3  -9   1  237.78   27.50
   3  -9   1  194.78   32.60
  -4   9  -1    6.50   10.20
  -4   9  -1   20.10   10.90
   4  -9   1    8.50   11.20
   4  -9   1   -3.60   12.80
  -5   9  -1   84.59   22.80
  -5   9  -1   55.89   18.20
   5  -9   1   75.79   17.60
   5  -9   1   33.90   16.50
  -6   9  -1  363.86   41.50
  -6   9  -1  421.96   41.70
   6  -9   1  424.56   38.40
   6  -9   1  392.46   42.70
  -7   9  -1   91.89   24.60
  -7   9  -1   48.80   19.60
   7  -9   1  105.79   27.90
   7  -9   1   40.60   16.00
  -8   9  -1   85.09   24.30
  -8   9  -1   82.19   23.10
   8  -9   1   56.99   24.20
   8  -9   1   94.69   26.30
  -9   9  -1    8.10   17.30
  -9   9  -1   -2.60   17.00
   9  -9   1    9.10   18.20
   9  -9   1   -5.90   15.30
 -10   9  -1   97.49   27.80
 -10   9  -1   64.59   23.70
  10  -9   1   24.90   29.20
  10  -9   1   31.70   23.80
   7   8  -1    6.70   15.00
   7   8  -1   30.60   20.90
  -7  -8   1   11.40   17.60
   6   8  -1    4.70   13.10
   6   8  -1   35.30   19.50
   6   8  -1   30.20   18.10
  -6  -8   1   54.29   22.20
   5   8  -1  -10.40   11.10
   5   8  -1    3.10   15.50
  -5  -8   1    8.50   11.60
  -5  -8   1    3.00   12.60
   4   8  -1   29.60   16.50
   4   8  -1  -10.10    9.10
  -4  -8   1    8.50   11.80
  -4  -8   1   -5.10   12.30
   3   8  -1   61.89   18.80
   3   8  -1   66.99   18.60
  -3  -8   1   48.00   16.30
  -3  -8   1   53.79   17.60
   2   8  -1   49.40   18.40
   2   8  -1   98.29   21.40
  -2  -8   1   86.99   19.20
  -2  -8   1   89.09   19.30
   1   8  -1  228.98   28.80
   1   8  -1  236.38   28.60
  -1  -8   1  211.58   26.00
  -1  -8   1  238.98   28.20
   0   8  -1  333.57   33.80
   0   8  -1  309.67   32.60
   0  -8   1  279.07   29.20
   0  -8   1  282.57   29.80
  -1   8  -1   -7.70    7.30
  -1   8  -1   12.10    8.50
  -1   8  -1    0.40    8.90
   1  -8   1   -2.40    7.50
   1  -8   1   -1.30    8.40
   1  -8   1   -6.00    7.80
  -2   8  -1   12.80    8.40
  -2   8  -1    7.90   10.40
  -2   8  -1   22.60   12.60
   2  -8   1    4.10    8.90
   2  -8   1   -5.50    8.60
   2  -8   1   18.60   10.20
  -3   8  -1   96.49   18.70
  -3   8  -1   82.79   19.70
   3  -8   1  126.09   16.20
   3  -8   1   86.29   21.20
   3  -8   1   94.89   18.40
  -4   8  -1  192.08   26.00
  -4   8  -1   99.59   19.90
   4  -8   1   84.49   21.40
   4  -8   1  176.18   21.80
  -5   8  -1   58.59   17.40
  -5   8  -1   25.80   12.30
   5  -8   1   45.40   14.30
   5  -8   1   31.70   14.50
  -6   8  -1  218.78   30.10
  -6   8  -1  189.68   27.10
   6  -8   1  131.49   25.20
   6  -8   1  209.48   29.60
   6  -8   1  230.38   25.40
  -7   8  -1  256.57   35.60
  -7   8  -1  301.47   35.50
   7  -8   1  242.18   34.70
   7  -8   1  380.06   39.10
  -8   8  -1   77.39   23.40
  -8   8  -1   59.99   19.90
   8  -8   1   36.90   17.50
   8  -8   1   34.60   19.00
  -9   8  -1   11.40   15.40
  -9   8  -1    1.80   12.60
   9  -8   1    7.30   14.60
   9  -8   1  -10.40   14.90
 -10   8  -1  120.09   29.20
 -10   8  -1   56.99   23.20
  10  -8   1   71.79   25.90
  10  -8   1   85.99   27.20
   8   7  -1  -10.20   12.80
   8   7  -1   -1.90   14.60
  -8  -7   1    2.40   18.60
   7   7  -1    5.70   16.60
   7   7  -1   -2.00   12.50
  -7  -7   1  -32.40   14.20
   6   7  -1   38.00   16.40
   6   7  -1   40.60   17.40
   6   7  -1   23.70   16.10
  -6  -7   1   16.70   16.40
   5   7  -1   12.00   13.00
   5   7  -1   -7.50   10.10
  -5  -7   1   -3.20    9.60
  -5  -7   1    9.40   12.60
   4   7  -1    7.80   11.70
   4   7  -1   24.50   14.40
  -4  -7   1   43.10   14.00
  -4  -7   1   33.40   15.00
   3   7  -1   65.89   18.00
   3   7  -1   99.59   20.40
  -3  -7   1   64.39   17.20
  -3  -7   1   58.49   15.60
   2   7  -1   66.39   16.40
   2   7  -1   48.70   15.80
  -2  -7   1   61.39   15.40
  -2  -7   1   59.69   15.60
   1   7  -1  472.85   39.10
   1   7  -1  493.55   40.00
  -1  -7   1  401.56   35.90
  -1  -7   1  435.66   36.60
   0   7  -1    3.10    6.10
   0   7  -1   17.70   10.70
   0   7  -1   12.70   10.10
   0  -7   1  -10.40    5.90
   0  -7   1   13.90   10.50
   0  -7   1   12.10    9.00
  -1   7  -1  125.39   16.20
  -1   7  -1   99.59   19.80
  -1   7  -1  159.78   24.00
   1  -7   1  130.59   21.40
   1  -7   1  125.99   22.70
  -2   7  -1  322.67   27.80
  -2   7  -1  328.07   30.90
   2  -7   1  320.27   25.80
   2  -7   1  281.87   28.20
   2  -7   1  299.17   32.00
  -3   7  -1  387.46   33.80
  -3   7  -1  415.56   36.40
   3  -7   1  406.26   33.80
   3  -7   1  433.36   29.30
   3  -7   1  408.66   37.60
  -4   7  -1  196.78   24.70
  -4   7  -1  211.38   25.10
   4  -7   1  233.98   28.00
   4  -7   1  244.58   23.80
  -5   7  -1   -7.40    7.20
  -5   7  -1   -6.20    9.10
   5  -7   1    8.70   10.00
   5  -7   1   14.20   11.00
   5  -7   1   15.80   11.60
  -6   7  -1    2.30   10.20
  -6   7  -1   21.30   12.00
   6  -7   1    6.20   10.60
   6  -7   1    0.90   10.50
  -7   7  -1   73.59   21.30
  -7   7  -1  120.89   24.30
   7  -7   1   81.69   19.70
   7  -7   1  110.89   19.00
   7  -7   1   86.19   22.40
  -8   7  -1  174.38   31.60
  -8   7  -1  182.68   32.40
   8  -7   1  241.48   34.80
   8  -7   1  207.48   30.20
  -9   7  -1   13.40   15.10
  -9   7  -1   18.00   16.10
   9  -7   1   11.90   15.10
   9  -7   1   26.10   16.40
 -10   7  -1   -2.90   15.70
 -10   7  -1   14.60   16.60
  10  -7   1   32.60   22.20
  10  -7   1   62.39   23.40
 -11   7  -1    3.40   16.60
 -11   7  -1   65.59   24.50
  11  -7   1   28.10   21.30
  11  -7   1   18.50   20.00
   9   6  -1   76.99   24.40
   9   6  -1  100.39   28.70
  -9  -6   1   57.99   25.80
   8   6  -1  129.19   28.20
   8   6  -1   68.99   22.20
  -8  -6   1   17.40   18.30
   7   6  -1   54.49   18.30
   7   6  -1   77.09   22.50
  -7  -6   1  101.49   24.70
   6   6  -1    7.90   10.60
   6   6  -1   24.30   13.70
  -6  -6   1   46.90   18.90
   5   6  -1   81.49   19.50
   5   6  -1   77.49   20.20
  -5  -6   1  128.09   21.90
  -5  -6   1  106.29   24.70
   4   6  -1  212.78   26.80
   4   6  -1  345.47   32.50
  -4  -6   1  211.58   28.70
  -4  -6   1  250.87   26.20
   3   6  -1  104.89   20.20
   3   6  -1  154.58   24.20
  -3  -6   1  152.58   22.20
  -3  -6   1   96.49   19.30
   2   6  -1   -3.90    6.70
   2   6  -1    0.10    7.70
  -2  -6   1    5.40    8.30
  -2  -6   1   14.40   10.50
   1   6  -1   70.79   15.40
   1   6  -1   63.19   15.00
   1   6  -1   78.19   11.00
  -1  -6   1  113.19   17.70
  -1  -6   1  109.89   18.10
   0   6  -1 3223.58  169.18
   0   6  -1 3258.57  177.58
   0   6  -1 2912.01  174.58
   0  -6   1 3078.49  173.28
   0  -6   1 3214.88  172.48
   0  -6   1 3240.88  177.58
   0  -6   1 3252.57  163.78
  -1   6  -1  302.97   29.10
  -1   6  -1  303.67   28.30
  -1   6  -1  263.47   23.20
   1  -6   1  297.77   26.80
   1  -6   1  329.27   29.70
  -2   6  -1   -7.00    5.70
  -2   6  -1    7.90    7.00
   2  -6   1   13.50    8.40
   2  -6   1    4.40    8.30
   2  -6   1    9.10    6.50
  -3   6  -1  112.99   18.90
  -3   6  -1   99.99   17.40
   3  -6   1  109.29   12.10
   3  -6   1   78.19   17.50
   3  -6   1   66.49   14.10
  -4   6  -1 1085.19   69.79
  -4   6  -1 1022.80   69.49
   4  -6   1 1117.09   58.99
   4  -6   1 1054.29   69.19
   4  -6   1 1076.89   66.39
   4  -6   1 1058.39   71.29
  -5   6  -1  289.67   29.80
  -5   6  -1  308.57   30.80
   5  -6   1  357.06   33.60
   5  -6   1  351.56   31.70
  -6   6  -1  -10.20    7.90
  -6   6  -1    9.60    9.90
   6  -6   1   -1.50    8.60
   6  -6   1   14.00   11.10
   6  -6   1    8.30    9.70
  -7   6  -1   64.89   19.10
  -7   6  -1   73.59   19.00
   7  -6   1   73.19   20.00
   7  -6   1   91.29   19.50
  -8   6  -1   75.29   21.50
   8  -6   1  135.39   28.70
   8  -6   1  127.59   25.60
  -9   6  -1  233.38   38.10
   9  -6   1  327.17   39.10
   9  -6   1  261.67   35.80
 -10   6  -1   51.29   21.80
  10  -6   1   67.59   22.60
  10  -6   1   50.79   23.50
 -11   6  -1   11.40   21.30
  11  -6   1    2.60   16.00
  11  -6   1   28.70   24.80
   9   5  -1   52.99   22.40
   9   5  -1   46.30   22.80
  -9  -5   1   39.30   21.70
   8   5  -1    0.20   14.90
   8   5  -1   17.50   14.50
  -8  -5   1   -2.30   14.40
   7   5  -1   -5.10   10.20
   7   5  -1   16.80   14.80
  -7  -5   1    7.70   13.90
   6   5  -1   -1.10    9.90
   6   5  -1   -1.10    9.40
   6   5  -1   -5.20    7.50
  -6  -5   1   33.60   15.20
  -6  -5   1   10.90   11.60
   5   5  -1   -5.90    8.10
   5   5  -1   -4.00    6.90
  -5  -5   1    8.20   10.80
  -5  -5   1   12.10    9.50
   4   5  -1   62.89   16.30
   4   5  -1   67.29   16.30
  -4  -5   1   82.09   17.60
  -4  -5   1   56.49   13.50
   3   5  -1  257.07   26.90
   3   5  -1  272.17   27.80
  -3  -5   1  322.67   29.50
  -3  -5   1  286.57   25.80
   2   5  -1   -4.60    6.50
   2   5  -1   -1.10    6.10
   2   5  -1   -4.20    3.10
  -2  -5   1    7.10    8.00
  -2  -5   1   -0.70    6.80
   1   5  -1  292.07   20.10
   1   5  -1  294.47   26.90
   1   5  -1  268.07   25.90
  -1  -5   1  301.17   25.10
  -1  -5   1  267.27   25.20
   0   5  -1  634.04   37.20
   0   5  -1  520.55   42.40
   0   5  -1  594.94   42.00
   0  -5   1  591.14   39.80
   0  -5   1  583.34   43.50
   0  -5   1  609.64   33.80
   0  -5   1  606.34   40.80
  -1   5  -1   13.20    8.50
  -1   5  -1   -1.90    7.30
  -1   5  -1   14.10    6.50
   1  -5   1   -0.90    6.70
   1  -5   1   15.20    9.10
  -2   5  -1  194.28   20.10
  -2   5  -1  156.08   16.50
   2  -5   1  153.18   14.50
   2  -5   1  127.69   16.20
   2  -5   1  188.98   20.30
  -3   5  -1    8.80    7.80
  -3   5  -1   10.00    8.30
   3  -5   1   17.00    5.30
   3  -5   1   10.70    8.30
   3  -5   1   15.40    8.90
   3  -5   1   23.30    9.30
  -4   5  -1   49.60   13.60
  -4   5  -1   20.90    4.20
  -4   5  -1   10.10    8.00
   4  -5   1   18.90    9.40
   4  -5   1    2.40    6.80
  -5   5  -1   31.00   11.60
  -5   5  -1   51.19   13.70
   5  -5   1   44.60   12.90
   5  -5   1   34.70    9.80
   5  -5   1   32.60   12.90
  -6   5  -1  103.29   19.70
   6  -5   1  138.29   22.80
   6  -5   1   73.89   13.20
   6  -5   1  104.09   18.90
  -7   5  -1    8.60   10.30
   7  -5   1    9.40   10.50
   7  -5   1   -0.40   10.70
  -8   5  -1   77.49   20.20
   8  -5   1   56.39   19.00
   8  -5   1   14.70   12.70
  -9   5  -1    2.00   13.30
   9  -5   1    9.90   14.40
   9  -5   1  -26.00    8.30
 -10   5  -1    9.50   15.10
  10  -5   1  -10.10   14.10
  10  -5   1    2.80   13.30
 -11   5  -1   29.50   23.10
  11  -5   1    3.70   14.50
  11  -5   1  -13.20   15.90
  10   4  -1   29.00   20.80
  10   4  -1   23.80   17.90
 -10  -4   1   46.00   23.30
   9   4  -1  140.19   27.60
   9   4  -1   68.69   23.90
  -9  -4   1  112.29   28.60
   8   4  -1  421.16   43.00
   8   4  -1  423.26   44.30
  -8  -4   1  407.86   43.60
   7   4  -1  913.11   64.59
   7   4  -1  883.21   66.29
  -7  -4   1  827.32   64.99
   6   4  -1  363.96   29.50
   6   4  -1  389.16   36.20
   6   4  -1  355.16   34.60
  -6  -4   1  352.36   30.50
  -6  -4   1  321.57   34.00
   5   4  -1   14.30   10.40
   5   4  -1   15.10    9.20
   5   4  -1   19.70    9.60
  -5  -4   1   30.90   12.90
  -5  -4   1   32.00   10.50
   4   4  -1  156.88   20.00
   4   4  -1  165.48   14.90
   4   4  -1  157.98   19.40
  -4  -4   1  158.28   13.40
  -4  -4   1  184.08   18.70
  -4  -4   1  162.08   20.80
   3   4  -1  930.31   57.99
   3   4  -1  872.21   47.30
   3   4  -1  896.11   56.69
  -3  -4   1  851.11   57.09
  -3  -4   1  818.12   53.69
   2   4  -1   51.09   12.30
   2   4  -1   44.80   11.00
   2   4  -1   36.70    5.40
  -2  -4   1   41.60   10.80
  -2  -4   1   42.90   10.50
   1   4  -1   -3.00    5.90
   1   4  -1    5.90    7.50
   1   4  -1   -0.80    3.50
  -1  -4   1   -1.20    6.80
  -1  -4   1    3.60    6.40
   0   4  -1  701.43   46.70
   0   4  -1  755.62   46.00
   0   4  -1  704.43   41.30
   0  -4   1  709.43   44.80
   0  -4   1  686.33   46.40
   0  -4   1  720.93   39.50
   0  -4   1  707.23   43.80
  -1   4  -1 1082.09   62.59
  -1   4  -1 1061.19   64.59
   1  -4   1 1111.09   63.99
   1  -4   1 1191.88   65.79
   1  -4   1 1083.59   66.59
  -2   4  -1  100.09   12.90
  -2   4  -1   62.99   12.80
   2  -4   1  105.79   14.40
   2  -4   1  104.09   13.70
   2  -4   1   70.99   14.40
   2  -4   1  104.29   10.20
  -3   4  -1  205.68   13.40
  -3   4  -1  187.48   19.30
  -3   4  -1  223.38   21.30
   3  -4   1  157.18   19.30
   3  -4   1  206.38   13.60
   3  -4   1  189.48   19.10
  -4   4  -1   31.60   10.90
  -4   4  -1   45.40    5.10
   4  -4   1   56.29   13.00
   4  -4   1   46.80    9.50
   4  -4   1   51.29   13.00
  -5   4  -1 1238.88   65.89
  -5   4  -1 1083.49   75.49
   5  -4   1 1265.37   76.89
   5  -4   1 1369.26   70.49
   5  -4   1 1183.08   74.89
  -6   4  -1  540.95   42.20
   6  -4   1  506.95   33.40
   6  -4   1  512.75   40.20
   6  -4   1  526.85   42.20
  -7   4  -1  442.26   40.40
   7  -4   1  462.85   40.40
   7  -4   1  505.55   40.30
  -8   4  -1  190.18   26.90
   8  -4   1  150.18   25.80
   8  -4   1  211.08   27.90
  -9   4  -1  159.78   30.00
   9  -4   1  209.38   29.30
   9  -4   1  193.58   30.00
 -10   4  -1  520.65   52.29
  10  -4   1  594.24   53.19
  10  -4   1  544.45   51.29
 -11   4  -1  277.47   43.80
  11  -4   1  317.77   41.50
  11  -4   1  320.67   42.60
  10   3  -1   87.09   26.90
  10   3  -1   53.29   23.60
 -10  -3   1   99.39   31.40
   9   3  -1    0.60   13.40
   9   3  -1  -10.20   13.60
  -9  -3   1   10.10   15.30
   8   3  -1  116.99   23.50
   8   3  -1  147.39   27.40
  -8  -3   1  121.39   25.10
   7   3  -1   21.30   12.40
   7   3  -1   -0.20    8.70
  -7  -3   1    3.90   10.70
   6   3  -1    4.00    6.60
   6   3  -1    4.20    8.60
   6   3  -1    0.70    9.10
  -6  -3   1    8.20    8.70
  -6  -3   1   17.50    9.90
   5   3  -1   33.80   11.60
   5   3  -1   28.30   10.80
   5   3  -1   13.50    7.30
  -5  -3   1   18.20    9.90
  -5  -3   1   19.20    7.30
  -5  -3   1   22.60    7.80
   4   3  -1    7.70    8.20
   4   3  -1   -1.30    3.80
   4   3  -1    0.70    5.90
  -4  -3   1    3.10    5.90
  -4  -3   1   -1.60    3.80
  -4  -3   1    0.80    7.60
   3   3  -1   64.99    7.00
   3   3  -1   45.20   11.30
   3   3  -1   40.30   10.90
  -3  -3   1   58.09    7.10
  -3  -3   1   39.50   10.60
  -3  -3   1   72.49   11.80
   2   3  -1   52.79    6.00
   2   3  -1   65.19   11.70
   2   3  -1   95.19   14.90
  -2  -3   1   50.69   10.50
  -2  -3   1   57.39   11.50
   1   3  -1  484.75   27.30
   1   3  -1  494.55   33.50
   1   3  -1  510.45   33.00
  -1  -3   1  484.65   32.60
  -1  -3   1  464.35   31.30
   0   3  -1 4192.18  222.48
   0   3  -1 4325.77  221.18
   0   3  -1 4281.27  217.98
   0  -3   1 4135.19  219.78
   0  -3   1 4212.88  222.48
   0  -3   1 4270.27  216.98
   0  -3   1 4242.98  220.48
  -1   3  -1  602.74   37.40
  -1   3  -1  609.84   36.00
   1  -3   1  588.14   36.30
   1  -3   1  592.14   38.20
   1  -3   1  605.64   34.80
  -2   3  -1   12.50    6.40
  -2   3  -1   17.20    7.90
   2  -3   1   19.20    4.70
   2  -3   1   22.80    7.90
   2  -3   1   26.90    9.10
  -3   3  -1    7.30    2.90
  -3   3  -1   -1.10    5.90
   3  -3   1    3.80    4.90
   3  -3   1    5.60    6.50
   3  -3   1    8.40    7.20
  -4   3  -1  869.91   56.79
  -4   3  -1  944.71   48.80
   4  -3   1  871.11   50.99
   4  -3   1  929.61   57.29
   4  -3   1  869.71   55.69
  -5   3  -1   87.89   17.10
  -5   3  -1   72.69    8.70
   5  -3   1   84.69    9.90
   5  -3   1   76.39   14.60
   5  -3   1   65.69   14.00
  -6   3  -1  175.08   22.40
   6  -3   1  171.38   21.10
   6  -3   1  190.38   15.20
   6  -3   1  218.68   24.30
  -7   3  -1   71.59   16.60
   7  -3   1  121.09   21.80
   7  -3   1   53.29   14.00
  -8   3  -1  186.88   29.60
   8  -3   1  136.39   23.40
   8  -3   1  230.28   27.50
  -9   3  -1   -2.20   11.40
   9  -3   1   -2.80   10.80
   9  -3   1   11.70   13.80
 -10   3  -1  199.38   35.00
  10  -3   1  164.68   30.80
  10  -3   1  221.68   35.90
 -11   3  -1   89.99   27.40
  11  -3   1  101.09   27.80
  11  -3   1   97.39   28.60
  11   2  -1   87.99   27.40
  11   2  -1   67.69   24.70
  10   2  -1  350.46   41.40
  10   2  -1  209.48   36.20
   9   2  -1  287.87   35.70
   9   2  -1  263.27   33.60
  -9  -2   1  162.28   29.00
   8   2  -1   17.30   11.00
   8   2  -1   34.30   13.60
  -8  -2   1   23.20   13.10
   7   2  -1  109.89   21.60
   7   2  -1  116.89   22.10
  -7  -2   1  152.68   19.20
  -7  -2   1  110.49   21.10
   6   2  -1  635.74   48.70
   6   2  -1  686.73   48.10
   6   2  -1  689.73   41.50
  -6  -2   1  677.13   47.90
  -6  -2   1  597.94   43.10
   5   2  -1  355.06   29.40
   5   2  -1  296.17   29.10
   5   2  -1  359.36   24.90
  -5  -2   1  333.57   25.50
  -5  -2   1  387.66   30.70
   4   2  -1   13.70    7.70
   4   2  -1    0.20    6.50
   4   2  -1   -1.00    4.50
  -4  -2   1    6.10    7.20
  -4  -2   1   -1.20    4.90
  -4  -2   1    1.10    4.70
   3   2  -1   37.40    6.20
   3   2  -1   14.00    7.20
   3   2  -1   49.80   10.70
  -3  -2   1   25.00    8.90
  -3  -2   1   37.00    6.40
  -3  -2   1   24.80    7.10
   2   2  -1  272.87   20.80
   2   2  -1  276.77   16.60
   2   2  -1  280.27   22.00
  -2  -2   1  314.47   20.40
  -2  -2   1  251.37   21.40
  -2  -2   1  305.47   17.00
   1   2  -1 1111.29   61.59
   1   2  -1 1132.69   62.69
  -1  -2   1 1098.69   61.19
   0   2  -1 1641.64   86.49
   0   2  -1 1518.55   85.19
   0   2  -1 1566.44   83.19
   0  -2   1 1596.14   83.19
   0  -2   1 1620.44   84.79
   0  -2   1 1638.04   85.09
   0  -2   1 1622.44   86.49
  -1   2  -1   90.49    9.70
  -1   2  -1  101.09   10.20
   1  -2   1   93.49   11.30
   1  -2   1   64.09    9.60
   1  -2   1   97.39    8.40
  -2   2  -1  471.05   28.80
  -2   2  -1  414.96   24.00
   2  -2   1  454.85   25.80
   2  -2   1  410.66   27.80
   2  -2   1  416.26   28.30
  -3   2  -1  374.66   27.60
  -3   2  -1  368.66   22.40
   3  -2   1  383.26   27.70
   3  -2   1  400.56   23.10
   3  -2   1  378.56   27.00
  -4   2  -1  200.08   15.30
  -4   2  -1  194.98   19.80
   4  -2   1  243.18   20.90
   4  -2   1  229.08   20.40
   4  -2   1  187.18   13.90
  -5   2  -1   24.60    6.60
  -5   2  -1   34.60   10.50
   5  -2   1   31.50    9.80
   5  -2   1   14.50    8.70
   5  -2   1   31.00    5.70
  -6   2  -1   -6.10    6.40
  -6   2  -1   16.20    6.40
   6  -2   1   18.20    9.50
   6  -2   1    2.40    4.00
   6  -2   1    4.40    8.10
  -7   2  -1  623.84   48.20
   7  -2   1  688.13   48.70
   7  -2   1  578.84   47.30
  -8   2  -1   19.50   12.30
   8  -2   1   13.00   11.20
   8  -2   1   19.00   11.30
  -9   2  -1  108.99   22.70
   9  -2   1  119.39   24.80
   9  -2   1  143.49   26.30
 -10   2  -1   25.00   16.70
  10  -2   1   44.90   18.20
  10  -2   1   41.20   19.20
 -11   2  -1   84.39   27.20
  11  -2   1   97.19   26.60
  11  -2   1  113.89   27.50
  11   1  -1   24.20   19.60
  11   1  -1   -4.70   16.60
  10   1  -1   25.70   18.30
  10   1  -1   18.80   15.90
   9   1  -1   19.00   15.60
   9   1  -1   14.60   14.20
   8   1  -1  294.97   33.00
   8   1  -1  225.68   29.20
  -8  -1   1  378.66   32.50
  -8  -1   1  283.77   29.60
   7   1  -1    3.10    7.70
   7   1  -1   12.00    9.10
  -7  -1   1    2.20    8.20
  -7  -1   1    7.40    8.10
   6   1  -1  546.15   43.90
   6   1  -1  560.34   42.10
   6   1  -1  590.24   36.00
  -6  -1   1  566.34   41.20
  -6  -1   1  605.44   40.90
   5   1  -1  955.20   55.19
   5   1  -1  959.10   62.29
   5   1  -1 1001.70   60.79
  -5  -1   1  983.60   60.19
  -5  -1   1  977.50   58.49
   4   1  -1  391.16   25.10
   4   1  -1  395.86   30.70
   4   1  -1  401.56   29.10
  -4  -1   1  426.36   29.40
  -4  -1   1  370.26   26.90
   3   1  -1  216.48   15.60
   3   1  -1  194.88   18.90
   3   1  -1  204.78   17.20
  -3  -1   1  220.88   18.40
  -3  -1   1  217.18   16.10
   2   1  -1   98.39   10.20
   2   1  -1   89.49   10.80
  -2  -1   1   95.69    9.50
  -2  -1   1  101.49   10.70
  -2  -1   1   84.29    8.20
   1   1  -1 1549.34   80.19
   1   1  -1 1518.35   80.99
   1   1  -1 1481.65   79.79
  -1  -1   1 1582.74   80.09
  -1  -1   1 1489.75   80.49
   0   1  -1 2583.14  133.19
   0   1  -1 2563.44  133.49
   0   1  -1 2561.24  134.29
   0  -1   1 2607.94  133.29
   0  -1   1 2602.34  134.29
   0  -1   1 2665.33  133.69
  -1   1  -1  240.38   15.90
  -1   1  -1  247.88   14.30
   1  -1   1  219.78   15.60
   1  -1   1  246.58   14.20
   1  -1   1  268.97   16.00
  -2   1  -1  408.56   26.80
  -2   1  -1  401.06   23.90
   2  -1   1  450.85   27.20
   2  -1   1  418.96   26.50
   2  -1   1  426.06   26.40
   2  -1   1  405.76   22.50
  -3   1  -1 2552.44  131.59
  -3   1  -1 2502.85  128.19
   3  -1   1 2393.36  130.49
   3  -1   1 2393.16  130.69
   3  -1   1 2365.76  130.59
   3  -1   1 2446.16  124.99
  -4   1  -1 1101.29   60.19
  -4   1  -1 1008.70   62.89
   4  -1   1 1056.29   62.39
   4  -1   1 1049.99   62.99
   4  -1   1 1039.60   55.39
   4  -1   1 1087.89   63.19
  -5   1  -1  786.72   49.50
  -5   1  -1  723.53   45.10
   5  -1   1  698.83   39.50
   5  -1   1  737.23   48.90
   5  -1   1  775.92   48.90
  -6   1  -1   11.60    6.50
  -6   1  -1   -0.50    7.30
   6  -1   1   17.60    9.70
   6  -1   1   -3.60    6.30
  -7   1  -1  138.09   22.70
  -7   1  -1  149.49   18.40
   7  -1   1  105.59   20.70
   7  -1   1  140.19   23.00
  -8   1  -1   54.49   17.30
   8  -1   1   44.80   14.70
   8  -1   1   42.70   16.00
  -9   1  -1  295.77   33.80
   9  -1   1  270.97   35.70
   9  -1   1  333.27   36.50
 -10   1  -1   20.60   16.70
  10  -1   1   28.70   19.00
  10  -1   1   25.80   17.10
 -11   1  -1   26.50   30.00
  11  -1   1   -6.30   16.90
  11  -1   1    1.10   20.00
  11   0  -1   10.30   19.10
  11   0  -1   23.30   16.70
  10   0  -1   19.50   16.60
  10   0  -1  -11.60   13.00
   9   0  -1  491.35   46.20
   9   0  -1  475.55   44.00
   8   0  -1  211.28   26.10
   8   0  -1  168.78   23.00
  -8   0   1  173.58   22.10
   7   0  -1  268.67   27.50
   7   0  -1  250.67   27.80
  -7   0   1  293.47   26.30
   6   0  -1    3.70    4.20
   6   0  -1   -0.70    6.90
   6   0  -1    1.50    5.90
  -6   0   1   -5.30    5.00
   5   0  -1  325.17   27.70
   5   0  -1  350.26   30.30
   5   0  -1  392.56   24.40
  -5   0   1  397.96   27.90
   4   0  -1  643.54   37.50
   4   0  -1  642.84   42.80
   4   0  -1  669.03   41.50
  -4   0   1  665.53   40.20
   3   0  -1  569.44   33.90
   3   0  -1  564.14   35.90
   3   0  -1  541.65   31.50
  -3   0   1  536.05   33.00
   2   0  -1 2174.08  115.19
   2   0  -1 2231.68  117.09
   2   0  -1 2197.18  114.39
  -2   0   1 2238.28  114.99
   1   0  -1    2.70    1.80
   1   0  -1    6.00    3.00
  -1   0   1    4.30    2.40
   0   0  -1 1450.45   73.89
   0   0   1 1415.56   74.39
  -1   0  -1   11.70    3.70
   1   0   1   13.10    3.60
   1   0   1   13.10    4.00
  -2   0  -1  601.74   35.80
   2   0   1  628.04   36.80
  -3   0  -1   86.39   10.80
  -3   0  -1   60.59   10.20
   3   0   1   80.29   12.40
   3   0   1   73.69    5.90
   3   0   1   69.49   10.00
   3   0   1   70.59   11.00
  -4   0  -1  572.94   38.30
  -4   0  -1  617.04   39.80
   4   0   1  629.04   40.80
   4   0   1  536.95   39.10
   4   0   1  600.14   32.70
   4   0   1  655.13   39.30
  -5   0  -1  387.46   31.70
  -5   0  -1  374.56   30.30
   5   0   1  427.96   32.60
   5   0   1  436.36   24.50
   5   0   1  454.75   33.30
   5   0   1  439.56   31.90
  -6   0  -1  166.28   18.40
  -6   0  -1  138.99   18.30
   6   0   1  167.38   20.00
   6   0   1  143.69   19.40
  -7   0  -1   96.59   17.60
  -7   0  -1   90.19   17.70
   7   0   1   74.19   16.80
   7   0   1   96.69   18.80
  -8   0  -1   96.19   19.00
  -8   0  -1  161.58   26.10
   8   0   1  141.29   25.10
   8   0   1  106.89   21.10
  -9   0  -1    4.70   12.40
   9   0   1   23.20   15.20
   9   0   1   39.80   17.30
  10   0   1   31.40   17.20
  10   0   1   -8.10   15.60
  11   0   1  -18.10   15.00
  11   0   1    7.50   17.20
  11  -1  -1  170.08   31.70
  11  -1  -1  212.88   36.30
  10  -1  -1   34.70   18.00
  10  -1  -1   -0.80   12.30
 -10   1   1    3.30   14.00
   9  -1  -1    4.40   11.50
   9  -1  -1    2.30   11.10
  -9   1   1   -3.70    9.30
   8  -1  -1  517.25   44.60
   8  -1  -1  618.34   48.70
  -8   1   1  558.84   45.40
   7  -1  -1  916.51   61.69
   7  -1  -1  891.01   63.39
  -7   1   1  931.11   56.89
  -7   1   1  930.11   62.19
   6  -1  -1  573.14   35.10
   6  -1  -1  618.64   44.20
   6  -1  -1  583.34   41.70
  -6   1   1  621.84   43.10
  -6   1   1  546.15   37.50
   5  -1  -1  108.39   15.40
   5  -1  -1  101.49   10.40
   5  -1  -1  126.89   15.50
  -5   1   1  113.49   11.60
  -5   1   1   31.00   11.40
   4  -1  -1 3220.38  168.78
   4  -1  -1 3123.49  164.88
   4  -1  -1 3241.08  171.08
  -4   1   1 3166.58  169.68
  -4   1   1 3151.08  165.18
   3  -1  -1 3239.38  170.98
   3  -1  -1 3279.67  166.58
   3  -1  -1 3009.60  168.48
  -3   1   1 3275.37  169.98
  -3   1   1 3290.17  165.78
   2  -1  -1 3826.32  199.78
   2  -1  -1 3804.72  198.28
  -2   1   1 3877.61  199.48
  -2   1   1 3859.31  195.58
   1  -1  -1  404.76   24.10
   1  -1  -1  416.96   24.30
   1  -1  -1  401.16   24.60
  -1   1   1  428.96   25.10
   0  -1  -1  300.67   18.80
   0  -1  -1  328.57   19.20
   0   1   1  318.57   19.40
   0   1   1  315.17   19.90
  -1  -1  -1 9840.52  504.35
  -1  -1  -1 9917.41  502.45
   1   1   1 9833.82  504.35
   1   1   1 9999.00  502.95
  -2  -1  -1  146.99   15.50
  -2  -1  -1  189.78   12.60
   2   1   1  188.08   14.30
   2   1   1  176.68   15.90
  -3  -1  -1  421.76   30.40
  -3  -1  -1  452.15   26.00
   3   1   1  480.35   31.40
   3   1   1  406.06   28.10
   3   1   1  428.46   29.60
  -4  -1  -1 1108.39   59.59
  -4  -1  -1 1187.88   66.19
   4   1   1 1041.30   65.29
   4   1   1 1072.99   66.09
   4   1   1 1095.69   59.29
   4   1   1 1052.99   62.89
  -5  -1  -1 2176.38  120.69
   5   1   1 2223.28  122.19
   5   1   1 2108.39  118.29
   5   1   1 2170.98  112.79
   5   1   1 2046.70  121.09
  -6  -1  -1 1687.23   99.79
   6   1   1 1695.03  100.89
   6   1   1 1726.03   97.49
   6   1   1 1626.04   99.89
  -7  -1  -1  294.17   29.70
   7   1   1  296.87   30.40
   7   1   1  336.67   32.20
  -8  -1  -1    3.40   10.20
   8   1   1   10.40   12.50
   8   1   1   10.90   11.00
  -9  -1  -1  379.46   61.29
   9   1   1  260.97   33.50
   9   1   1  255.17   34.50
  10   1   1  334.17   39.40
  10   1   1  362.36   42.80
  11   1   1  252.77   40.90
  11   1   1  198.68   37.50
  11  -2  -1   68.09   22.50
  11  -2  -1  158.88   31.00
 -11   2   1  124.59   28.90
  10  -2  -1  214.88   29.80
  10  -2  -1  266.67   34.60
 -10   2   1  190.58   33.00
   9  -2  -1   40.80   14.30
   9  -2  -1   43.50   16.90
  -9   2   1   21.70   14.30
   8  -2  -1    6.60   10.40
   8  -2  -1   38.70   13.70
  -8   2   1   18.90   12.30
   7  -2  -1   51.49   13.50
   7  -2  -1   89.59   13.60
   7  -2  -1   86.89   18.10
  -7   2   1  115.09   20.30
   6  -2  -1   23.30    6.60
   6  -2  -1   12.80    9.80
   6  -2  -1   20.70    9.60
  -6   2   1    8.60    9.40
  -6   2   1   10.40    5.30
   5  -2  -1  280.97   24.80
   5  -2  -1  339.67   22.20
   5  -2  -1  347.37   28.30
  -5   2   1  292.57   20.10
  -5   2   1  308.27   27.10
   4  -2  -1 2159.68  116.59
   4  -2  -1 2158.48  121.59
   4  -2  -1 2239.98  119.99
  -4   2   1 2190.38  121.59
  -4   2   1 2231.98  113.59
   3  -2  -1 5737.13  296.97
   3  -2  -1 5630.04  298.77
  -3   2   1 5881.51  298.87
   2  -2  -1 6840.62  355.46
   2  -2  -1 6939.91  353.86
   2  -2  -1 6989.20  354.56
  -2   2   1 6862.01  354.86
  -2   2   1 6931.81  355.66
   1  -2  -1  650.63   38.40
   1  -2  -1  648.14   35.90
   1  -2  -1  679.33   38.00
  -1   2   1  633.54   38.10
  -1   2   1  662.13   38.60
   0  -2  -1  386.26   24.80
   0  -2  -1  400.36   25.70
   0  -2  -1  384.06   24.90
   0   2   1  396.26   25.60
   0   2   1  390.66   24.70
   0   2   1  393.16   26.10
  -1  -2  -1   18.00    6.70
  -1  -2  -1   23.90    6.90
   1   2   1    5.60    6.30
   1   2   1   16.90    5.30
  -2  -2  -1    6.30    6.40
  -2  -2  -1   -0.30    4.40
   2   2   1   -3.60    4.80
   2   2   1   -4.60    5.00
   2   2   1   -1.50    3.50
  -3  -2  -1    1.60    4.50
  -3  -2  -1    2.60    6.50
   3   2   1   -5.10    6.00
   3   2   1    5.30    4.70
   3   2   1    5.60    6.40
  -4  -2  -1  254.57   23.60
  -4  -2  -1  243.98   18.80
   4   2   1  236.98   22.60
   4   2   1  241.48   23.50
   4   2   1  285.07   20.80
  -5  -2  -1   -0.10    7.40
  -5  -2  -1   -1.10    5.40
  -5  -2  -1   -5.00    3.90
   5   2   1   -6.30    5.00
   5   2   1   -1.70    5.60
   5   2   1    2.20    6.90
   5   2   1    1.30    4.60
  -6  -2  -1   34.10   11.20
  -6  -2  -1    6.60    9.60
   6   2   1   20.80   10.90
   6   2   1    1.10    6.60
   6   2   1   22.50    9.60
  -7  -2  -1   -1.80    8.80
  -7  -2  -1    8.70   10.10
   7   2   1    2.80    8.70
   7   2   1   -9.60    8.00
   7   2   1    9.30   10.30
  -8  -2  -1   15.10   12.50
   8   2   1   12.10   11.80
   8   2   1   17.60   13.60
  -9  -2  -1   11.80   14.30
   9   2   1    4.70   14.60
   9   2   1  -16.80   11.80
  10   2   1   -1.80   14.30
  10   2   1   -4.60   17.50
  11  -3  -1   82.39   26.00
  11  -3  -1   50.29   21.80
 -11   3   1   76.09   23.90
  10  -3  -1  265.27   39.20
  10  -3  -1  350.16   37.60
 -10   3   1  367.76   41.10
   9  -3  -1  262.67   32.50
   9  -3  -1  307.37   36.50
  -9   3   1  234.98   32.60
   8  -3  -1  390.86   34.90
   8  -3  -1  368.46   36.80
  -8   3   1  333.07   36.10
   7  -3  -1  165.48   23.30
   7  -3  -1  187.18   22.20
   7  -3  -1  190.78   17.80
  -7   3   1  192.68   23.90
   6  -3  -1 1003.00   57.59
   6  -3  -1  959.30   62.69
   6  -3  -1  986.20   65.59
  -6   3   1  978.70   64.99
   5  -3  -1 2197.58  117.89
   5  -3  -1 2202.48  124.59
   5  -3  -1 2184.68  121.99
  -5   3   1 2163.98  124.09
   4  -3  -1    5.50    7.10
   4  -3  -1   19.20    8.90
  -4   3   1   -1.00    6.70
   3  -3  -1   22.90    7.70
   3  -3  -1    8.80    6.00
   3  -3  -1   17.00    7.80
  -3   3   1    9.00    7.10
  -3   3   1   13.90    7.20
   2  -3  -1   21.80    4.50
   2  -3  -1   16.90    7.50
   2  -3  -1   10.10    6.40
  -2   3   1   13.80    7.40
  -2   3   1   19.20    8.20
   1  -3  -1  930.01   55.59
   1  -3  -1  913.21   54.39
   1  -3  -1  958.90   52.69
  -1   3   1 1011.80   56.29
  -1   3   1  937.81   54.69
   0  -3  -1 3794.62  200.48
   0  -3  -1 3884.71  200.28
   0  -3  -1 3860.81  201.88
   0   3   1 3849.71  201.78
   0   3   1 3816.52  202.18
   0   3   1 3811.82  199.58
  -1  -3  -1  380.06   27.40
  -1  -3  -1  367.96   25.60
   1   3   1  373.86   28.00
   1   3   1  350.36   23.90
   1   3   1  364.46   26.70
  -2  -3  -1  417.86   28.60
  -2  -3  -1  468.95   32.20
   2   3   1  445.76   31.30
   2   3   1  429.26   32.00
   2   3   1  406.96   27.10
  -3  -3  -1 1765.12  101.19
  -3  -3  -1 1705.23   96.49
   3   3   1 1721.83   95.19
   3   3   1 1743.73   99.69
   3   3   1 1912.01  101.69
  -4  -3  -1 1720.53   92.49
  -4  -3  -1 1587.24   97.69
   4   3   1 1709.03   98.19
   4   3   1 1640.44   96.59
   4   3   1 1639.74   91.29
  -5  -3  -1  384.96   29.30
  -5  -3  -1  367.26   28.30
  -5  -3  -1  438.76   36.20
   5   3   1  369.86   32.40
   5   3   1  378.96   28.50
   5   3   1  426.06   28.50
   5   3   1  385.66   34.50
  -6  -3  -1   71.49   14.10
  -6  -3  -1   86.49   19.60
   6   3   1   34.30   13.10
   6   3   1   83.19   18.20
  -7  -3  -1  190.08   27.80
   7   3   1  236.28   28.90
   7   3   1  247.98   29.10
  -8  -3  -1  272.77   33.80
   8   3   1  286.27   33.20
   8   3   1  211.48   33.50
  -9  -3  -1   32.30   18.30
   9   3   1   15.50   15.30
   9   3   1   53.89   23.00
 -10  -3  -1   -3.30   17.50
  10   3   1   12.80   18.90
  10   3   1   22.70   20.00
  11  -4  -1    2.80   17.50
  11  -4  -1   -5.60   15.50
 -11   4   1   -4.10   13.30
  10  -4  -1  -17.10   12.50
  10  -4  -1  -11.20   13.70
 -10   4   1    3.80   12.80
   9  -4  -1   24.10   13.80
   9  -4  -1    6.60   13.10
  -9   4   1   26.80   15.80
   8  -4  -1  134.29   25.40
   8  -4  -1  102.29   19.70
  -8   4   1   62.49   18.60
   7  -4  -1    3.30    7.70
   7  -4  -1   22.10   10.70
   7  -4  -1    1.00    8.10
  -7   4   1    4.60    9.80
   6  -4  -1   18.80   11.40
   6  -4  -1   27.40   10.50
   6  -4  -1   48.90   10.60
  -6   4   1   22.10   11.30
   5  -4  -1   46.20   11.40
   5  -4  -1   52.29   11.20
   5  -4  -1   29.90   11.10
  -5   4   1   27.50   11.40
   4  -4  -1   23.60    8.50
   4  -4  -1   32.50    8.60
   4  -4  -1   11.80    7.90
  -4   4   1   25.20    9.10
  -4   4   1   26.50    9.70
   3  -4  -1   10.80    7.80
   3  -4  -1    1.40    3.00
   3  -4  -1   14.30    7.90
   3  -4  -1    4.00    7.20
  -3   4   1   -7.00    6.10
  -3   4   1   -2.00    5.80
   2  -4  -1   72.99   13.60
   2  -4  -1   58.69    8.30
   2  -4  -1   61.49   11.80
  -2   4   1   72.79   12.30
  -2   4   1   61.09   12.90
   1  -4  -1  657.43   42.50
   1  -4  -1  591.34   40.30
  -1   4   1  664.03   42.50
  -1   4   1  637.84   40.20
   0  -4  -1    6.00    6.80
   0  -4  -1    2.70    6.10
   0  -4  -1    9.00    7.20
   0   4   1    9.00    7.00
   0   4   1    2.40    5.40
   0   4   1   -4.30    7.20
  -1  -4  -1  155.48   16.10
  -1  -4  -1  155.68   17.80
   1   4   1  193.28   19.20
   1   4   1  141.49   16.80
   1   4   1  145.89   14.10
  -2  -4  -1  149.79   18.30
  -2  -4  -1  174.18   16.60
   2   4   1  132.39   17.80
   2   4   1  135.19   17.20
   2   4   1  148.49   14.00
  -3  -4  -1  587.14   44.60
  -3  -4  -1  627.14   41.00
   3   4   1  646.44   38.60
   3   4   1  612.14   44.70
   3   4   1  623.24   43.80
  -4  -4  -1  250.47   28.40
  -4  -4  -1  351.86   25.60
   4   4   1  292.87   28.60
   4   4   1  263.37   21.40
   4   4   1  268.37   27.00
  -5  -4  -1   19.00   11.60
  -5  -4  -1   50.29   12.00
   5   4   1   19.90   10.60
   5   4   1   54.39   15.30
  -6  -4  -1   17.60   13.00
   6   4   1    7.90   10.50
   6   4   1    8.30   10.20
  -7  -4  -1  124.19   26.00
   7   4   1   82.29   20.50
   7   4   1  111.49   23.30
  -8  -4  -1   72.49   23.10
   8   4   1   51.69   19.20
   8   4   1  149.09   30.70
  -9  -4  -1  151.48   32.90
   9   4   1  121.49   30.20
   9   4   1  117.69   29.80
  11  -5  -1   20.00   22.30
  11  -5  -1   71.79   24.80
 -11   5   1   40.40   21.00
  10  -5  -1   21.90   19.00
  10  -5  -1   35.90   17.30
 -10   5   1   21.80   15.90
   9  -5  -1  161.68   28.50
   9  -5  -1  138.29   28.70
  -9   5   1  133.59   27.40
   8  -5  -1  122.09   25.40
   8  -5  -1  126.99   24.20
  -8   5   1  119.29   25.00
   7  -5  -1   43.90   12.30
   7  -5  -1   30.80   13.40
   7  -5  -1   45.30   15.00
  -7   5   1   57.99   17.10
   6  -5  -1   84.49   15.20
   6  -5  -1   72.89   17.10
   6  -5  -1  101.89   18.80
  -6   5   1  103.59   21.40
  -6   5   1  117.59   20.50
   5  -5  -1  125.09   25.90
   5  -5  -1  124.99   19.30
   5  -5  -1   88.29   18.20
  -5   5   1  127.79   20.30
  -5   5   1   68.59   16.40
   4  -5  -1  334.87   30.90
   4  -5  -1  375.26   27.70
   4  -5  -1  328.77   29.00
  -4   5   1  312.47   29.10
  -4   5   1  320.27   28.90
   3  -5  -1  286.27   27.50
   3  -5  -1  299.07   25.00
   3  -5  -1  290.27   19.30
  -3   5   1  298.77   26.50
  -3   5   1  290.47   26.50
   2  -5  -1  391.16   26.30
   2  -5  -1  433.46   30.50
   2  -5  -1  368.66   31.40
  -2   5   1  405.86   30.30
  -2   5   1  355.36   30.50
   1  -5  -1  171.88   18.60
   1  -5  -1  157.98   18.90
  -1   5   1  172.38   17.70
  -1   5   1  148.79   19.40
   0  -5  -1  874.31   57.89
   0  -5  -1  885.51   55.29
   0  -5  -1  888.31   55.89
   0   5   1  854.41   53.49
   0   5   1  896.71   58.39
   0   5   1  971.10   59.09
  -1  -5  -1  788.52   49.90
  -1  -5  -1  714.43   50.09
   1   5   1  792.02   51.39
   1   5   1  749.73   46.20
   1   5   1  755.32   51.69
  -2  -5  -1   12.70    7.90
  -2  -5  -1    4.60    8.50
   2   5   1    7.90    5.50
   2   5   1    6.00    8.30
   2   5   1    5.90    7.80
  -3  -5  -1    1.60    7.50
  -3  -5  -1   13.80    8.80
   3   5   1    9.80    8.60
   3   5   1   14.10    5.90
   3   5   1    3.90    6.80
  -4  -5  -1  673.03   49.70
  -4  -5  -1  643.74   44.90
   4   5   1  604.64   48.50
   4   5   1  621.04   47.60
  -5  -5  -1  205.28   26.60
   5   5   1  171.88   23.10
   5   5   1  177.98   24.80
  -6  -5  -1  210.48   29.60
   6   5   1  192.88   27.30
   6   5   1  252.67   36.10
  -7  -5  -1   40.10   16.20
   7   5   1   14.10   15.50
   7   5   1    1.60   11.10
  -8  -5  -1   -0.10   16.40
   8   5   1   10.00   15.10
   8   5   1  -25.50   13.40
  -9  -5  -1   24.80   22.80
   9   5   1   42.60   21.40
   9   5   1   92.39   28.90
  11  -6  -1   37.10   24.20
  11  -6  -1   50.09   23.40
 -11   6   1   59.49   24.40
  10  -6  -1  -17.30   13.60
  10  -6  -1   15.40   17.40
 -10   6   1    5.20   14.20
   9  -6  -1    3.70   14.20
   9  -6  -1  -13.30   11.80
  -9   6   1   -6.40    9.90
  -9   6   1   -4.50   11.90
   8  -6  -1  655.23   50.09
   8  -6  -1  585.44   51.49
  -8   6   1  610.34   50.39
  -8   6   1  515.65   49.80
   7  -6  -1   45.50   15.60
   7  -6  -1   50.79   15.00
   7  -6  -1   83.29   16.20
  -7   6   1   56.39   16.30
  -7   6   1   57.29   16.40
   6  -6  -1  108.69   20.70
   6  -6  -1   77.39   17.30
  -6   6   1   82.49   19.40
  -6   6   1  133.49   23.30
   5  -6  -1    4.20    7.80
   5  -6  -1   21.20   11.50
   5  -6  -1   22.10   10.80
  -5   6   1   22.70   11.20
  -5   6   1   31.20   11.70
   4  -6  -1  267.87   25.90
   4  -6  -1  289.87   28.90
   4  -6  -1  277.17   18.60
  -4   6   1  264.17   27.00
  -4   6   1  310.87   29.40
   3  -6  -1  306.07   27.10
   3  -6  -1  316.77   21.50
   3  -6  -1  300.47   29.40
  -3   6   1  257.57   26.00
  -3   6   1  259.07   26.90
   2  -6  -1    9.40    8.00
   2  -6  -1    1.60    8.30
   2  -6  -1   12.50    6.60
  -2   6   1    0.90    6.80
  -2   6   1   -8.90    5.40
   1  -6  -1   42.70   12.30
   1  -6  -1   35.20   11.80
  -1   6   1   30.10   10.70
  -1   6   1   46.50   13.40
  -1   6   1   41.50   10.30
   0  -6  -1  109.59   20.00
   0  -6  -1  136.29   17.90
   0  -6  -1  137.09   18.30
   0   6   1  155.98   20.30
   0   6   1  182.78   21.30
   0   6   1  148.99   18.00
  -1  -6  -1  607.84   44.50
  -1  -6  -1  546.65   44.20
   1   6   1  687.03   41.50
   1   6   1  586.94   46.30
   1   6   1  673.83   47.20
  -2  -6  -1    2.40    7.60
  -2  -6  -1   13.70    9.40
   2   6   1   14.90    7.10
   2   6   1   31.80   12.10
   2   6   1   14.20    8.70
  -3  -6  -1    6.60    9.00
  -3  -6  -1   29.50   11.00
   3   6   1   27.10   12.70
   3   6   1   47.60   14.20
  -4  -6  -1  173.88   24.80
  -4  -6  -1  135.79   22.00
   4   6   1  148.29   25.40
   4   6   1  184.38   25.00
  -5  -6  -1  764.92   54.79
  -5  -6  -1  842.52   62.69
   5   6   1  811.02   60.49
   5   6   1  727.63   59.19
  -6  -6  -1  379.46   41.50
   6   6   1  409.06   42.20
   6   6   1  416.96   41.50
  -7  -6  -1   43.10   17.90
   7   6   1   43.50   17.80
   7   6   1   30.30   18.10
  -8  -6  -1    8.10   19.10
   8   6   1  -21.20   15.70
   8   6   1   13.90   19.00
  11  -7  -1  125.49   34.70
  11  -7  -1  118.29   29.90
 -11   7   1  111.59   27.40
 -11   7   1   86.59   28.70
  10  -7  -1   74.79   26.20
  10  -7  -1   92.39   25.20
 -10   7   1   89.49   23.80
 -10   7   1   46.10   23.40
   9  -7  -1   34.40   18.50
   9  -7  -1   11.70   15.20
  -9   7   1    2.30   13.70
  -9   7   1   16.70   15.60
   8  -7  -1  127.39   23.90
   8  -7  -1   88.69   23.10
  -8   7   1   51.99   18.40
  -8   7   1  107.19   23.00
   7  -7  -1  116.29   25.30
   7  -7  -1   34.60   14.90
  -7   7   1   35.80   15.40
  -7   7   1   63.79   19.00
   6  -7  -1  203.68   26.10
   6  -7  -1  199.58   22.40
   6  -7  -1  189.48   26.40
  -6   7   1  175.58   25.30
  -6   7   1  195.58   26.00
   5  -7  -1    1.00    7.70
   5  -7  -1   10.90   10.50
  -5   7   1   -6.60    7.40
  -5   7   1   -3.60    8.00
   4  -7  -1  142.39   19.20
   4  -7  -1  148.99   21.70
  -4   7   1   92.49   18.70
  -4   7   1  107.29   20.70
   3  -7  -1  440.46   37.90
   3  -7  -1  487.55   41.20
   3  -7  -1  521.75   33.20
  -3   7   1  507.95   39.70
  -3   7   1  445.16   39.60
   2  -7  -1   11.30   10.10
   2  -7  -1   41.70   10.20
   2  -7  -1   36.20   12.30
  -2   7   1   13.80   10.30
  -2   7   1   29.20   11.10
   1  -7  -1   -3.30    6.70
   1  -7  -1    3.60    9.20
  -1   7   1   -0.80    7.30
  -1   7   1    7.80    8.30
  -1   7   1    0.50    9.40
   0  -7  -1   87.69   17.60
   0  -7  -1  141.49   24.40
   0  -7  -1  131.09   21.00
   0   7   1  159.48   23.00
   0   7   1  142.09   17.70
   0   7   1  106.59   20.40
  -1  -7  -1  147.99   23.10
  -1  -7  -1  102.09   20.00
   1   7   1  150.88   22.10
   1   7   1  137.89   23.80
  -2  -7  -1  214.88   24.30
  -2  -7  -1  193.48   25.10
   2   7   1  209.38   26.50
   2   7   1  221.68   26.80
  -3  -7  -1   -3.10   10.00
  -3  -7  -1   20.80   14.80
   3   7   1    3.20   10.60
   3   7   1    9.10   10.30
  -4  -7  -1    7.00   10.30
  -4  -7  -1    7.30   12.40
   4   7   1   -1.30   11.80
   4   7   1    7.50   11.10
  -5  -7  -1    2.50   13.10
  -5  -7  -1    8.30   12.30
   5   7   1   21.20   14.90
   5   7   1    5.30   12.50
  -6  -7  -1  127.19   28.40
   6   7   1   85.09   23.60
   6   7   1   69.89   24.20
  -7  -7  -1   79.09   25.20
   7   7   1   69.59   23.40
   7   7   1   36.50   23.30
  10  -8  -1  274.77   40.90
  10  -8  -1  281.17   39.70
 -10   8   1  178.38   34.90
 -10   8   1  249.88   43.20
   9  -8  -1  -20.10   11.70
   9  -8  -1   -3.70   17.50
  -9   8   1  -12.00   13.00
  -9   8   1   -6.70   11.40
   8  -8  -1  -17.30   11.30
   8  -8  -1   13.90   14.70
  -8   8   1   -7.00   11.50
  -8   8   1  -10.10   11.80
   7  -8  -1  232.88   28.10
   7  -8  -1  236.68   31.90
   7  -8  -1  231.38   35.00
  -7   8   1  223.98   30.70
  -7   8   1  196.78   32.30
   6  -8  -1  166.58   22.10
   6  -8  -1   73.49   22.10
  -6   8   1  216.68   27.70
  -6   8   1  106.19   22.60
   5  -8  -1  157.68   27.70
   5  -8  -1  165.58   25.00
  -5   8   1  113.69   23.00
  -5   8   1  140.29   24.60
   4  -8  -1   72.49   20.20
   4  -8  -1  132.29   23.00
  -4   8   1  138.89   25.00
  -4   8   1   90.99   19.90
   3  -8  -1  281.37   24.20
   3  -8  -1  246.18   30.20
   3  -8  -1  224.18   27.20
  -3   8   1  249.18   29.50
  -3   8   1  280.27   28.90
   2  -8  -1  343.27   35.30
   2  -8  -1  351.96   32.50
   2  -8  -1  297.37   28.70
  -2   8   1  438.16   37.80
  -2   8   1  301.67   32.60
  -2   8   1  323.67   31.60
   1  -8  -1   79.89   17.70
   1  -8  -1  115.29   23.90
   1  -8  -1  119.19   19.00
  -1   8   1   89.49   19.30
  -1   8   1   73.39   15.50
  -1   8   1   74.79   19.00
   0  -8  -1   87.99   17.80
   0  -8  -1   82.39   18.80
   0   8   1  116.99   22.20
   0   8   1  104.79   22.30
  -1  -8  -1   88.59   20.10
  -1  -8  -1   88.09   20.20
   1   8   1  128.39   25.00
   1   8   1   88.79   20.20
  -2  -8  -1   62.99   17.20
  -2  -8  -1   31.20   13.60
   2   8   1   37.30   14.40
   2   8   1   19.10   12.50
  -3  -8  -1   52.79   18.80
  -3  -8  -1   59.79   17.20
   3   8   1   51.19   17.00
   3   8   1   80.69   21.40
  -4  -8  -1   44.60   19.90
  -4  -8  -1   60.49   19.00
   4   8   1   19.90   15.60
   4   8   1   72.19   21.70
  -5  -8  -1    7.40   16.00
   5   8   1    6.90   12.30
   5   8   1   -2.00   13.30
  -6  -8  -1   32.30   21.30
   6   8   1   69.19   22.20
   6   8   1   33.40   20.00
  -7  -8  -1  136.19   33.70
   7   8   1  162.18   34.90
   7   8   1   96.89   30.50
  10  -9  -1   -6.60   16.20
  10  -9  -1   -9.10   15.30
 -10   9   1    4.70   17.20
 -10   9   1  -15.80   14.90
   9  -9  -1   21.00   18.00
   9  -9  -1   44.80   22.80
  -9   9   1   31.40   16.80
  -9   9   1   16.00   19.40
   8  -9  -1   34.90   18.70
  -8   9   1   47.70   20.40
  -8   9   1   51.29   18.90
   7  -9  -1  -12.90   12.50
   7  -9  -1  -15.10   14.60
  -7   9   1   36.80   17.70
  -7   9   1    4.90   16.30
   6  -9  -1    2.20   12.10
   6  -9  -1   17.70   15.90
  -6   9   1   10.70   12.70
  -6   9   1   34.50   17.50
   5  -9  -1   57.49   18.50
   5  -9  -1   68.29   21.30
  -5   9   1   96.79   22.80
  -5   9   1   32.90   14.80
   4  -9  -1   45.50   16.40
   4  -9  -1   66.89   20.40
  -4   9   1   37.70   16.30
  -4   9   1   53.39   16.00
   3  -9  -1   11.40   11.90
   3  -9  -1    8.80   11.00
  -3   9   1   -1.50   10.80
  -3   9   1    0.70    9.40
  -3   9   1    5.70   11.50
   2  -9  -1   -1.40   10.30
   2  -9  -1    0.90   10.00
   2  -9  -1   17.00   13.00
  -2   9   1    0.90   11.00
  -2   9   1   15.80   11.30
  -2   9   1   -4.00    9.00
   1  -9  -1  -16.50    9.50
   1  -9  -1   -0.60    9.70
   1  -9  -1   -2.60    9.90
  -1   9   1   -0.70   10.50
  -1   9   1    2.40   10.40
   0  -9  -1    3.10   10.90
   0  -9  -1    6.10   11.10
   0   9   1   -6.10   10.40
   0   9   1   18.00   12.40
  -1  -9  -1    1.80   12.70
  -1  -9  -1   14.70   13.80
   1   9   1    9.10   15.80
   1   9   1    0.90   10.30
  -2  -9  -1   29.00   17.30
  -2  -9  -1   21.10   13.50
   2   9   1   30.50   16.40
   2   9   1   -2.10   11.40
  -3  -9  -1   25.00   18.90
  -3  -9  -1    2.80   14.00
   3   9   1   15.30   15.00
   3   9   1    6.70   13.60
  -4  -9  -1   12.80   18.90
  -4  -9  -1   19.10   16.70
   4   9   1   21.80   18.10
   4   9   1   12.60   16.40
  -5  -9  -1    0.80   19.10
   5   9   1   -9.00   16.20
   5   9   1   -6.90   13.10
  -6  -9  -1    2.60   17.90
   6   9   1    4.30   21.40
   6   9   1   -5.20   16.40
   9 -10  -1  156.58   35.60
  -9  10   1  145.39   33.30
  -9  10   1  103.69   29.70
   8 -10  -1  204.08   37.70
  -8  10   1  131.69   31.50
  -8  10   1   72.69   24.80
   7 -10  -1   21.80   16.40
   7 -10  -1   -9.50   12.60
  -7  10   1   11.00   13.70
  -7  10   1   20.00   16.00
   6 -10  -1   35.30   17.00
   6 -10  -1  -12.80   12.20
  -6  10   1   16.00   15.60
  -6  10   1   34.50   17.40
   5 -10  -1  166.18   33.70
   5 -10  -1  194.98   27.50
  -5  10   1  159.28   32.10
  -5  10   1  253.07   31.20
   4 -10  -1   99.49   23.00
   4 -10  -1   40.30   17.90
  -4  10   1  127.49   27.20
  -4  10   1   92.09   21.70
   3 -10  -1   11.70   15.20
   3 -10  -1   30.50   15.10
  -3  10   1   40.80   17.20
  -3  10   1   39.90   16.90
  -3  10   1   49.60   19.00
   2 -10  -1   20.60   15.60
   2 -10  -1   -6.60   11.50
  -2  10   1   46.20   17.90
  -2  10   1   32.30   16.40
   1 -10  -1  118.39   23.10
   1 -10  -1  158.18   31.90
   1 -10  -1  163.28   29.10
  -1  10   1  115.59   27.30
  -1  10   1  127.99   27.30
   0 -10  -1  497.45   43.80
   0 -10  -1  435.46   43.20
   0  10   1  382.66   44.60
   0  10   1  411.26   45.60
  -1 -10  -1  225.28   34.90
  -1 -10  -1  227.38   31.60
   1  10   1  269.27   35.90
   1  10   1  224.98   33.20
  -2 -10  -1    8.70   16.20
  -2 -10  -1   40.70   20.20
   2  10   1   34.70   16.10
   2  10   1   22.50   17.90
  -3 -10  -1  112.09   28.70
  -3 -10  -1  127.09   29.40
   3  10   1   94.29   28.00
   3  10   1  142.59   30.00
  -4 -10  -1  171.28   32.80
  -4 -10  -1  128.99   30.90
   4  10   1  176.78   37.30
   4  10   1  103.19   29.10
   8 -11  -1   22.20   21.50
   8 -11  -1   27.20   28.10
  -8  11   1   39.60   20.30
  -8  11   1   42.60   24.30
   7 -11  -1   -7.10   14.80
   7 -11  -1   11.10   19.20
  -7  11   1   -1.30   14.50
  -7  11   1   -3.70   15.10
   6 -11  -1   26.80   18.80
   6 -11  -1  -12.10   15.20
  -6  11   1    3.40   17.40
  -6  11   1   -7.20   11.90
   5 -11  -1   11.80   19.10
   5 -11  -1   16.90   16.90
  -5  11   1   27.10   18.50
  -5  11   1   -3.90   13.50
   4 -11  -1   25.90   19.20
   4 -11  -1   10.80   16.20
  -4  11   1   -7.80   12.50
  -4  11   1   26.30   18.00
  -4  11   1   19.30   16.80
   3 -11  -1    2.90   14.40
   3 -11  -1   -9.00   13.20
  -3  11   1   -4.60   13.50
  -3  11   1    2.30   16.50
   2 -11  -1   38.90   21.70
   2 -11  -1    3.40   15.90
  -2  11   1    6.20   14.20
  -2  11   1    9.00   14.30
   1 -11  -1   17.00   16.60
   1 -11  -1   10.70   15.50
  -1  11   1   11.00   15.40
  -1  11   1   -3.40   12.60
   0 -11  -1   15.50   15.20
   0 -11  -1   -9.40   14.70
   0  11   1    1.40   18.10
   0  11   1   12.10   14.50
  -1 -11  -1   57.39   20.30
  -1 -11  -1   41.70   20.60
   1  11   1   35.60   19.40
   1  11   1   27.30   19.50
  -2 -11  -1   18.70   20.30
  -2 -11  -1   67.29   22.90
   2  11   1   67.09   21.80
   2  11   1   61.99   25.20
  -3 -11  -1   14.40   20.00
  -3 -11  -1   28.30   23.20
   3  11   1   42.40   20.80
   3  11   1   25.20   20.70
   6 -12  -1   51.39   27.10
   6 -12  -1   57.69   24.50
  -6  12   1   66.59   25.60
  -6  12   1   21.20   24.70
   5 -12  -1   61.69   23.20
   5 -12  -1   12.30   22.40
  -5  12   1   48.10   24.30
  -5  12   1   47.80   25.10
   4 -12  -1   39.10   22.80
   4 -12  -1   49.99   22.00
  -4  12   1   72.59   26.70
  -4  12   1   34.70   21.60
   3 -12  -1   81.69   28.50
   3 -12  -1   47.60   23.00
  -3  12   1   63.49   25.10
  -3  12   1    9.30   17.90
   2 -12  -1   49.60   25.50
   2 -12  -1   14.70   20.90
  -2  12   1   22.30   21.00
  -2  12   1  -12.70   18.00
   1 -12  -1   24.70   19.00
  -1  12   1    4.30   17.00
  -1  12   1    7.20   16.50
   0 -12  -1   -3.60   17.50
   0  12   1   43.30   21.00
   0  12   1  -10.60   18.20
  -1 -12  -1   40.40   25.70
  -1 -12  -1   78.09   26.60
   1  12   1   42.80   24.10
   1  12   1   30.90   23.60
  -1  13  -2   13.50   22.10
  -1  13  -2   12.20   19.80
   1 -13   2   19.40   19.10
  -2  13  -2    4.30   19.40
  -2  13  -2    8.50   20.70
   2 -13   2   -0.80   19.80
  -3  13  -2   29.00   24.20
  -3  13  -2   11.50   19.70
   3 -13   2   -4.30   22.30
   3 -13   2   32.20   20.80
  -4  13  -2   -8.00   19.60
  -4  13  -2   28.50   20.10
   4 -13   2    6.70   17.90
   4 -13   2    0.30   18.80
   2  12  -2   33.70   20.60
   2  12  -2   38.30   20.30
  -2 -12   2   24.60   20.20
  -2 -12   2   30.20   19.30
   1  12  -2   14.90   19.70
   1  12  -2   21.20   17.30
  -1 -12   2   49.40   24.60
  -1 -12   2    1.20   17.00
   0  12  -2   72.89   25.40
   0  12  -2   97.39   29.50
   0 -12   2   46.90   20.70
   0 -12   2   46.90   21.80
  -1  12  -2    1.70   19.30
  -1  12  -2   -7.00   14.80
   1 -12   2   24.50   20.90
  -2  12  -2  -26.50   17.10
  -2  12  -2    0.10   17.40
   2 -12   2   23.70   21.20
   2 -12   2   12.70   18.70
  -3  12  -2   74.59   24.40
  -3  12  -2   80.19   29.60
   3 -12   2   93.99   31.70
   3 -12   2   81.99   23.60
  -4  12  -2   37.40   21.00
  -4  12  -2   42.90   20.40
   4 -12   2   36.70   21.80
   4 -12   2   14.10   20.30
  -5  12  -2   20.70   20.80
  -5  12  -2   27.50   21.60
   5 -12   2   17.10   18.30
   5 -12   2   11.20   17.10
  -6  12  -2    9.80   19.60
  -6  12  -2   10.30   15.80
   6 -12   2    9.70   22.40
   6 -12   2    1.10   15.70
  -7  12  -2   -4.80   16.20
  -7  12  -2   -8.50   13.70
   7 -12   2   -4.00   20.20
   7 -12   2    0.20   19.60
   4  11  -2  105.59   29.30
   4  11  -2  148.89   35.30
  -4 -11   2   81.09   25.60
  -4 -11   2  111.09   30.80
   3  11  -2    9.60   17.80
   3  11  -2   -8.60   18.60
  -3 -11   2    9.00   16.80
  -3 -11   2    1.80   19.70
   2  11  -2   56.19   20.80
   2  11  -2   31.00   19.40
  -2 -11   2    2.40   15.20
  -2 -11   2    3.50   16.90
   1  11  -2   12.40   16.70
   1  11  -2   -1.80   13.90
  -1 -11   2    1.70   16.50
  -1 -11   2   23.60   15.40
   0  11  -2   54.59   21.30
   0  11  -2   52.19   21.50
   0 -11   2   51.69   20.30
   0 -11   2   27.60   17.60
  -1  11  -2   24.90   17.80
  -1  11  -2  -11.20   14.40
   1 -11   2    2.20   13.50
   1 -11   2   11.10   14.90
  -2  11  -2    1.80   12.00
  -2  11  -2   11.10   17.00
   2 -11   2    3.30   14.20
   2 -11   2   31.70   19.40
  -3  11  -2   13.20   14.40
  -3  11  -2   57.79   23.10
   3 -11   2   -6.20   14.20
   3 -11   2   34.50   17.60
  -4  11  -2   78.89   25.70
  -4  11  -2   18.40   16.40
   4 -11   2   65.69   21.40
   4 -11   2   20.40   16.50
  -5  11  -2   34.70   18.30
  -5  11  -2   14.90   15.80
   5 -11   2   58.49   19.10
   5 -11   2   56.39   24.40
  -6  11  -2   36.80   19.20
  -6  11  -2   12.40   17.10
   6 -11   2   17.50   16.40
   6 -11   2   57.29   24.80
  -7  11  -2  -13.00   14.10
  -7  11  -2   27.90   17.60
   7 -11   2    5.20   16.40
   7 -11   2   12.70   19.00
  -8  11  -2   41.50   20.40
  -8  11  -2    8.60   18.40
   8 -11   2    2.10   17.50
   5  10  -2  -17.10   16.70
   5  10  -2   -6.40   15.40
  -5 -10   2  -11.60   17.60
  -5 -10   2   27.30   18.80
   4  10  -2   39.20   23.00
   4  10  -2   40.80   20.10
  -4 -10   2   42.20   21.00
  -4 -10   2   28.70   18.00
   3  10  -2   63.49   21.70
   3  10  -2    0.50   16.00
  -3 -10   2   51.29   19.30
  -3 -10   2   29.90   20.10
   2  10  -2   76.29   24.00
   2  10  -2   85.39   23.80
  -2 -10   2   83.99   23.10
  -2 -10   2   62.99   21.50
   1  10  -2   -2.60   12.20
   1  10  -2   38.00   19.10
  -1 -10   2   26.60   16.60
  -1 -10   2   26.80   16.50
   0  10  -2  262.87   34.60
   0  10  -2  353.06   40.60
   0 -10   2  337.47   34.40
   0 -10   2  217.48   31.70
  -1  10  -2   60.89   21.00
  -1  10  -2   29.80   17.50
   1 -10   2   80.79   19.40
   1 -10   2   55.19   18.40
   1 -10   2   45.10   19.00
  -2  10  -2  244.88   34.70
  -2  10  -2  268.67   34.70
   2 -10   2  360.66   40.80
   2 -10   2  253.87   32.10
   2 -10   2  311.67   33.90
  -3  10  -2  104.09   20.10
  -3  10  -2  122.09   26.40
  -3  10  -2   85.39   23.50
   3 -10   2   66.89   21.30
   3 -10   2   71.79   20.70
  -4  10  -2   10.20   13.30
  -4  10  -2   34.00   16.70
   4 -10   2   13.20   14.40
   4 -10   2  -12.30   11.00
  -5  10  -2  150.08   30.50
  -5  10  -2  222.98   30.80
   5 -10   2  234.28   34.10
   5 -10   2  163.58   28.10
  -6  10  -2   99.59   25.10
  -6  10  -2  125.09   25.70
   6 -10   2  134.69   30.20
   6 -10   2  141.29   25.50
  -7  10  -2   26.70   19.20
  -7  10  -2   37.30   17.90
   7 -10   2   47.00   25.20
   7 -10   2   30.00   18.80
  -8  10  -2   -3.40   15.90
  -8  10  -2   -5.40   13.90
   8 -10   2   -2.90   16.90
  -9  10  -2   85.69   25.50
  -9  10  -2   81.99   28.20
   9 -10   2  142.49   31.00
   9 -10   2  111.09   34.40
   6   9  -2   22.60   20.70
   6   9  -2   37.00   18.20
   6   9  -2   -2.20   13.50
  -6  -9   2   18.00   20.80
   5   9  -2    1.70   16.10
   5   9  -2   -6.00   11.10
  -5  -9   2    3.80   14.40
  -5  -9   2   -8.60   15.50
   4   9  -2   45.10   19.30
   4   9  -2   51.09   20.90
  -4  -9   2   36.70   18.20
  -4  -9   2   27.20   16.10
   3   9  -2  138.39   28.50
   3   9  -2  101.99   24.90
  -3  -9   2   93.49   24.40
  -3  -9   2   66.49   18.80
   2   9  -2   -4.90    9.70
   2   9  -2   11.20   13.00
  -2  -9   2   -1.50   10.90
  -2  -9   2   -8.30   11.10
   1   9  -2   11.80   11.90
   1   9  -2    6.20   10.60
  -1  -9   2   12.70   13.50
  -1  -9   2   14.70   13.30
   0   9  -2   82.69   22.80
   0   9  -2   13.60   11.60
   0  -9   2   34.60   14.90
   0  -9   2   45.00   14.80
  -1   9  -2   58.09   19.00
  -1   9  -2   36.90   15.30
   1  -9   2   19.70   11.90
   1  -9   2   60.69   20.10
   1  -9   2   -9.80   10.40
  -2   9  -2   -7.90    8.80
  -2   9  -2   -6.90   11.00
   2  -9   2    3.90   10.40
   2  -9   2    8.50   13.00
   2  -9   2   -5.30    9.90
  -3   9  -2   13.50   14.20
  -3   9  -2    9.70   11.70
  -3   9  -2    3.40    8.60
   3  -9   2   -6.60    8.30
   3  -9   2   -2.50   11.40
  -4   9  -2   -9.40    9.40
  -4   9  -2    1.70    9.70
   4  -9   2   -8.00    9.60
   4  -9   2   -2.80    9.90
  -5   9  -2   26.50   14.70
  -5   9  -2    3.20   10.60
   5  -9   2   14.20   13.10
   5  -9   2   -4.90   10.90
  -6   9  -2  -10.40   10.00
  -6   9  -2   -8.50    9.00
   6  -9   2  -12.70    9.90
   6  -9   2   40.30   17.90
  -7   9  -2   22.10   17.20
  -7   9  -2   10.00   15.10
   7  -9   2   11.60   15.90
   7  -9   2   45.20   18.90
  -8   9  -2   60.19   20.80
  -8   9  -2   23.20   17.60
   8  -9   2   55.79   21.60
   8  -9   2   15.30   18.30
  -9   9  -2   18.50   18.90
  -9   9  -2   19.70   17.40
   9  -9   2   38.00   23.10
   9  -9   2    7.10   16.00
 -10   9  -2    1.50   20.60
 -10   9  -2   24.20   19.90
  10  -9   2    8.20   18.50
  10  -9   2    7.90   19.40
   7   8  -2    7.30   17.00
   7   8  -2   -1.90   14.10
  -7  -8   2   25.20   21.30
   6   8  -2  167.88   27.40
   6   8  -2  133.39   28.30
   6   8  -2  126.19   30.30
  -6  -8   2  190.58   35.90
   5   8  -2  223.88   36.40
   5   8  -2  159.68   29.00
  -5  -8   2  207.58   31.20
  -5  -8   2  241.28   33.40
   4   8  -2   94.89   22.70
   4   8  -2   39.30   17.00
  -4  -8   2   53.29   20.00
  -4  -8   2   95.39   20.60
   3   8  -2   24.00   14.70
   3   8  -2   12.60   11.80
  -3  -8   2   38.30   16.50
  -3  -8   2    9.00   10.60
   2   8  -2  117.39   22.60
   2   8  -2  105.59   22.60
  -2  -8   2  104.69   21.10
  -2  -8   2   61.99   18.60
   1   8  -2  287.97   33.00
   1   8  -2  289.77   32.30
  -1  -8   2  297.37   30.70
  -1  -8   2  290.97   30.30
   0   8  -2  272.67   30.20
   0   8  -2  254.87   31.20
   0  -8   2  230.28   26.80
   0  -8   2  243.98   27.10
  -1   8  -2   35.60   10.30
  -1   8  -2   22.60   10.80
  -1   8  -2   29.50   14.20
   1  -8   2   27.50   13.20
   1  -8   2   -7.00    7.90
   1  -8   2   36.00   13.20
  -2   8  -2  237.28   27.40
  -2   8  -2  236.58   29.60
  -2   8  -2  275.77   25.10
   2  -8   2  232.18   29.70
   2  -8   2  184.68   21.90
   2  -8   2  217.18   26.70
  -3   8  -2  604.34   45.30
  -3   8  -2  542.15   46.60
   3  -8   2  599.54   41.20
   3  -8   2  611.94   46.00
   3  -8   2  652.43   51.99
  -4   8  -2  642.64   50.99
  -4   8  -2  654.23   49.70
   4  -8   2  665.73   48.50
   4  -8   2  597.44   52.09
  -5   8  -2   43.50   14.70
  -5   8  -2   32.40   15.20
   5  -8   2   49.99   18.00
   5  -8   2   41.90   14.00
  -6   8  -2   37.20   15.30
  -6   8  -2   35.20   16.60
   6  -8   2   52.39   19.20
   6  -8   2   10.40   12.10
  -7   8  -2  437.36   43.40
  -7   8  -2  540.05   47.10
   7  -8   2  379.56   42.90
   7  -8   2  431.76   42.40
  -8   8  -2  270.47   37.30
  -8   8  -2  255.47   35.40
   8  -8   2  254.37   37.80
   8  -8   2  261.07   35.90
  -9   8  -2   90.79   24.60
  -9   8  -2   57.59   22.20
   9  -8   2   91.89   24.20
   9  -8   2   79.09   24.40
 -10   8  -2   -0.50   17.10
 -10   8  -2  -11.10   14.10
  10  -8   2   -1.30   19.10
  10  -8   2   32.30   18.60
   8   7  -2  -17.10   13.30
   8   7  -2   13.80   18.40
  -8  -7   2    4.20   18.20
   7   7  -2   45.60   21.00
   7   7  -2    7.60   14.60
  -7  -7   2  -10.70   15.40
   6   7  -2   28.30   16.30
   6   7  -2   55.89   17.10
   6   7  -2   21.10   15.30
  -6  -7   2   73.89   20.00
  -6  -7   2   65.29   21.20
   5   7  -2   39.50   16.00
   5   7  -2   94.69   19.80
   5   7  -2   66.19   19.80
  -5  -7   2   81.29   18.80
  -5  -7   2   79.59   20.20
   4   7  -2    5.40   12.70
   4   7  -2   31.40   13.80
  -4  -7   2   25.20   15.70
  -4  -7   2   29.60   13.30
   3   7  -2   -2.80    8.80
   3   7  -2    0.20    7.20
  -3  -7   2  -10.90    8.20
  -3  -7   2   14.70   10.50
   2   7  -2  103.59   19.60
   2   7  -2   61.39   16.50
  -2  -7   2   78.19   18.40
  -2  -7   2   90.59   18.80
   1   7  -2   87.89   18.90
   1   7  -2   65.19   16.50
  -1  -7   2  115.99   19.20
  -1  -7   2   77.29   16.70
   0   7  -2  417.16   35.60
   0   7  -2  386.16   36.50
   0   7  -2  409.36   29.30
   0  -7   2  363.66   36.10
   0  -7   2  427.06   34.50
   0  -7   2  363.96   31.70
  -1   7  -2   33.00   12.70
  -1   7  -2   35.30    9.80
  -1   7  -2   41.90   13.00
   1  -7   2   58.79   14.40
   1  -7   2   52.29   15.70
  -2   7  -2    6.50    6.90
  -2   7  -2   -4.00    7.90
  -2   7  -2   13.20   10.10
   2  -7   2   10.00    7.70
   2  -7   2   -2.70    7.80
   2  -7   2    9.40    9.70
  -3   7  -2   57.59   13.20
  -3   7  -2   90.09   18.90
   3  -7   2   76.49   16.00
   3  -7   2   93.69   13.70
   3  -7   2   82.19   17.90
  -4   7  -2   35.90   12.40
  -4   7  -2   20.80   10.90
   4  -7   2   29.50   14.60
   4  -7   2   39.70   12.90
   4  -7   2   40.80   12.60
  -5   7  -2  250.07   27.80
  -5   7  -2  235.68   27.80
   5  -7   2  220.88   27.40
   5  -7   2  237.58   25.70
   5  -7   2  217.88   28.20
  -6   7  -2   48.60   15.90
  -6   7  -2   44.50   16.30
   6  -7   2   75.39   15.90
   6  -7   2   39.50   14.90
   6  -7   2  101.39   22.40
  -7   7  -2   26.60   14.30
  -7   7  -2   15.90   12.90
   7  -7   2   16.20   12.80
   7  -7   2   17.40   13.70
  -8   7  -2   55.29   19.30
  -8   7  -2   37.90   17.10
   8  -7   2   40.60   17.10
   8  -7   2   53.49   20.00
  -9   7  -2   95.79   25.70
  -9   7  -2  161.38   31.00
   9  -7   2  100.69   24.50
   9  -7   2  132.69   28.30
 -10   7  -2   35.50   20.80
  10  -7   2   27.50   18.80
  10  -7   2   21.40   19.90
 -11   7  -2    4.80   19.80
  11  -7   2   53.09   23.60
  11  -7   2   40.40   22.00
   9   6  -2  130.19   32.90
   9   6  -2  111.99   28.80
  -9  -6   2   48.70   25.30
   8   6  -2   15.90   16.00
   8   6  -2    3.50   14.50
  -8  -6   2    4.60   16.30
   7   6  -2    3.70   11.00
   7   6  -2    6.10   10.80
  -7  -6   2   32.50   17.40
   6   6  -2   -0.90   10.60
   6   6  -2    8.90    9.70
   6   6  -2    9.20   12.20
  -6  -6   2    0.10   10.30
  -6  -6   2    1.50   13.40
   5   6  -2  268.97   28.70
   5   6  -2  319.67   33.90
   5   6  -2  297.17   32.30
  -5  -6   2  320.77   34.60
  -5  -6   2  305.17   29.60
   4   6  -2  367.66   35.70
   4   6  -2  469.85   39.60
  -4  -6   2  414.46   38.90
  -4  -6   2  418.86   35.20
   3   6  -2  837.72   56.49
   3   6  -2  685.03   52.89
  -3  -6   2  720.73   51.19
  -3  -6   2  732.83   54.29
   2   6  -2  174.68   21.10
   2   6  -2  152.08   20.90
  -2  -6   2  177.28   21.50
  -2  -6   2  182.18   21.20
   1   6  -2   55.29   14.40
   1   6  -2   19.80    6.20
   1   6  -2   16.40   10.10
  -1  -6   2   34.80    8.00
  -1  -6   2   23.00   10.80
  -1  -6   2   43.50   12.80
   0   6  -2 2048.50  111.69
   0   6  -2 2175.58  121.59
   0   6  -2 2090.39  118.29
   0  -6   2 1873.91  115.99
   0  -6   2 2163.88  116.09
   0  -6   2 2024.00  120.69
  -1   6  -2   76.09   15.30
  -1   6  -2   59.49   11.30
  -1   6  -2   60.89   15.30
   1  -6   2  111.09   19.80
   1  -6   2   72.09    9.00
   1  -6   2   64.49   14.70
  -2   6  -2  109.19   15.00
  -2   6  -2  126.29   17.60
   2  -6   2  109.79   13.80
   2  -6   2  103.09   16.90
   2  -6   2  130.29   19.10
  -3   6  -2  176.38   21.60
  -3   6  -2  177.08   20.40
   3  -6   2  156.78   19.80
   3  -6   2  196.38   16.20
   3  -6   2  172.58   22.80
   3  -6   2  147.49   19.10
  -4   6  -2  847.72   60.49
  -4   6  -2  947.51   62.39
   4  -6   2 1015.50   62.29
   4  -6   2  907.41   63.29
   4  -6   2  876.61   57.49
   4  -6   2  942.11   51.99
  -5   6  -2  417.86   37.20
  -5   6  -2  401.36   36.80
   5  -6   2  477.05   38.90
   5  -6   2  429.16   32.00
   5  -6   2  357.26   34.80
  -6   6  -2   82.19   18.80
  -6   6  -2  142.09   25.40
   6  -6   2  105.49   23.00
   6  -6   2   99.59   16.50
   6  -6   2  118.79   21.10
  -7   6  -2   32.20   14.50
   7  -6   2   22.10   14.60
   7  -6   2   29.00   15.10
  -8   6  -2   -0.10   10.90
   8  -6   2   16.00   13.30
   8  -6   2    7.70   13.10
  -9   6  -2   61.79   22.70
   9  -6   2   79.29   24.70
   9  -6   2   59.19   20.40
 -10   6  -2   35.50   20.50
  10  -6   2   44.40   22.50
  10  -6   2   19.20   19.10
 -11   6  -2   20.30   19.70
  11  -6   2   27.70   22.00
  11  -6   2   21.70   17.50
   9   5  -2    8.40   16.50
   9   5  -2   20.50   17.00
  -9  -5   2   36.80   20.50
   8   5  -2  216.68   35.70
   8   5  -2  284.67   38.60
  -8  -5   2  273.07   37.30
   7   5  -2  255.67   32.70
   7   5  -2  196.18   30.70
  -7  -5   2  177.38   32.90
   6   5  -2  214.78   28.20
   6   5  -2  228.58   28.10
  -6  -5   2  224.08   25.20
  -6  -5   2  236.08   30.80
   5   5  -2   60.89   16.30
   5   5  -2   37.70   14.00
   5   5  -2   37.00   11.30
  -5  -5   2   29.00   12.10
  -5  -5   2   24.20   12.20
   4   5  -2   -6.90    7.00
   4   5  -2    4.60    6.50
  -4  -5   2    1.80    7.90
  -4  -5   2   -0.70    8.70
   3   5  -2  515.25   39.90
   3   5  -2  512.65   38.70
  -3  -5   2  428.06   35.30
  -3  -5   2  513.25   39.60
   2   5  -2  926.61   58.79
   2   5  -2  885.91   48.20
   2   5  -2  940.71   60.39
  -2  -5   2  874.61   57.09
  -2  -5   2  951.10   59.29
   1   5  -2  288.87   19.60
   1   5  -2  304.67   27.20
   1   5  -2  356.36   28.70
  -1  -5   2  333.77   26.40
  -1  -5   2  271.97   25.20
   0   5  -2   28.70   10.70
   0   5  -2   46.20   12.50
   0   5  -2   52.19    8.70
   0  -5   2   40.00   13.30
   0  -5   2   55.19   11.70
   0  -5   2   66.59    9.30
   0  -5   2   69.29   13.90
  -1   5  -2  308.77   25.00
  -1   5  -2  399.36   31.30
  -1   5  -2  353.66   28.60
   1  -5   2  375.06   23.60
   1  -5   2  385.96   28.60
   1  -5   2  375.96   30.60
  -2   5  -2  240.98   21.40
  -2   5  -2  239.88   22.70
   2  -5   2  248.28   22.00
   2  -5   2  256.07   24.60
   2  -5   2  247.98   19.40
  -3   5  -2  335.87   28.80
  -3   5  -2  308.27   27.70
   3  -5   2  387.16   29.60
   3  -5   2  430.46   28.10
   3  -5   2  355.56   23.20
   3  -5   2  281.57   28.60
  -4   5  -2  159.08   19.70
  -4   5  -2  166.68   12.70
  -4   5  -2  189.78   21.50
   4  -5   2  183.08   20.60
   4  -5   2  120.79   18.40
  -5   5  -2  335.87   29.90
   5  -5   2  267.97   27.00
   5  -5   2  325.17   24.10
   5  -5   2  251.97   27.60
  -6   5  -2  184.28   24.80
   6  -5   2  262.07   27.70
   6  -5   2  238.18   20.30
   6  -5   2  281.07   27.20
  -7   5  -2  216.28   27.20
   7  -5   2  127.59   23.10
   7  -5   2   81.89   18.40
  -8   5  -2    9.60   12.20
   8  -5   2   43.00   16.50
   8  -5   2   14.90   12.80
  -9   5  -2   88.89   23.60
   9  -5   2  115.99   25.20
   9  -5   2   80.09   23.70
 -10   5  -2  463.05   49.50
  10  -5   2  412.96   48.10
  10  -5   2  514.85   49.30
 -11   5  -2  127.89   31.70
  11  -5   2  159.48   34.60
  11  -5   2  109.19   31.40
  10   4  -2  196.48   34.80
  10   4  -2  148.69   33.90
 -10  -4   2  240.68   39.90
   9   4  -2   87.09   24.50
   9   4  -2   62.49   22.50
  -9  -4   2   93.19   24.90
   8   4  -2    3.30   11.60
   8   4  -2   17.60   13.90
  -8  -4   2  -16.00   10.90
   7   4  -2  251.87   27.90
   7   4  -2  192.68   28.80
  -7  -4   2  231.08   30.40
   6   4  -2  113.59   22.80
   6   4  -2  118.69   18.10
   6   4  -2  165.38   24.50
  -6  -4   2  111.89   22.50
   5   4  -2   24.90   11.30
   5   4  -2   47.60   13.90
  -5  -4   2   42.50   13.40
  -5  -4   2   43.70   12.00
   4   4  -2  438.76   32.10
   4   4  -2  437.16   36.20
   4   4  -2  404.46   33.10
  -4  -4   2  444.56   25.50
  -4  -4   2  460.65   33.20
  -4  -4   2  387.76   34.70
   3   4  -2   74.09   14.10
   3   4  -2   48.70   13.20
  -3  -4   2   66.09   12.70
  -3  -4   2   64.69   13.50
   2   4  -2    0.80    6.80
   2   4  -2   -2.20    6.00
  -2  -4   2    4.80    8.20
  -2  -4   2   16.20    8.00
   1   4  -2   -0.80    5.80
   1   4  -2    0.10    6.10
   1   4  -2    0.70    2.90
  -1  -4   2   -7.10    5.70
  -1  -4   2   -8.90    4.70
   0   4  -2  576.74   39.00
   0   4  -2  487.05   35.40
   0   4  -2  568.34   32.30
   0  -4   2  529.25   35.40
   0  -4   2  545.55   35.20
   0  -4   2  472.15   37.00
   0  -4   2  562.74   32.50
  -1   4  -2   15.30    7.60
  -1   4  -2    3.10    4.80
   1  -4   2   24.10    8.60
   1  -4   2   -2.30    6.50
   1  -4   2    4.60    4.80
  -2   4  -2   15.60    8.40
  -2   4  -2   27.20    9.00
   2  -4   2   33.20    9.10
   2  -4   2   34.00    9.90
   2  -4   2    8.80    7.40
   2  -4   2   10.40    5.80
  -3   4  -2   -0.10    6.30
  -3   4  -2    1.60    3.50
  -3   4  -2   -1.70    6.70
   3  -4   2   -3.00    6.10
   3  -4   2   -2.50    6.90
   3  -4   2   -6.10    3.70
  -4   4  -2   74.29    8.30
  -4   4  -2  123.89   19.00
   4  -4   2  129.29   16.30
   4  -4   2   83.59   10.70
   4  -4   2   63.89   13.30
  -5   4  -2   36.00    6.20
  -5   4  -2   28.60   11.50
   5  -4   2   28.40   11.00
   5  -4   2   31.60    7.70
   5  -4   2   25.70   10.40
  -6   4  -2  136.79   23.60
   6  -4   2  141.29   23.40
   6  -4   2  164.98   14.70
   6  -4   2  176.98   21.50
  -7   4  -2   14.00   12.20
   7  -4   2   16.60   12.30
   7  -4   2    3.20   10.00
  -8   4  -2  170.48   28.90
   8  -4   2  208.18   27.10
   8  -4   2  205.88   28.30
  -9   4  -2   -5.70   12.40
   9  -4   2   50.49   18.90
   9  -4   2   13.80   14.00
 -10   4  -2   -8.50   15.60
  10  -4   2   10.30   15.90
  10  -4   2    7.90   14.70
 -11   4  -2   27.40   20.80
  11  -4   2   16.80   16.90
  11  -4   2    4.80   20.00
  10   3  -2  105.79   27.40
  10   3  -2   85.49   26.00
   9   3  -2  331.37   37.90
   9   3  -2  282.37   37.00
  -9  -3   2  298.87   36.60
   8   3  -2   58.99   19.80
   8   3  -2   65.29   20.30
  -8  -3   2   95.49   22.60
   7   3  -2  166.68   22.60
   7   3  -2  159.88   27.60
  -7  -3   2  154.68   25.60
   6   3  -2  710.13   46.40
   6   3  -2  710.93   53.49
   6   3  -2  704.93   50.49
  -6  -3   2  722.43   52.39
   5   3  -2  586.44   44.50
   5   3  -2  560.84   42.10
   5   3  -2  543.15   38.70
  -5  -3   2  596.64   36.40
  -5  -3   2  646.14   40.90
  -5  -3   2  607.44   44.30
   4   3  -2  121.49   18.30
   4   3  -2  171.78   19.30
  -4  -3   2  180.18   17.40
  -4  -3   2  151.48   12.20
  -4  -3   2  126.09   17.60
   3   3  -2  231.38   23.00
   3   3  -2  280.47   22.60
   3   3  -2  269.17   22.60
  -3  -3   2  292.77   22.50
  -3  -3   2  267.47   15.90
  -3  -3   2  246.08   23.10
   2   3  -2   14.50    8.20
   2   3  -2   21.80    7.50
  -2  -3   2    1.80    6.70
  -2  -3   2   15.20    6.80
   1   3  -2  574.04   29.80
   1   3  -2  508.35   35.80
   1   3  -2  493.75   34.40
  -1  -3   2  560.64   35.10
  -1  -3   2  567.14   35.50
   0   3  -2  595.74   36.80
   0   3  -2  530.35   37.80
   0   3  -2  596.54   33.70
   0  -3   2  599.94   36.60
   0  -3   2  582.84   36.10
   0  -3   2  636.84   35.10
   0  -3   2  588.74   38.40
  -1   3  -2    1.00    6.20
  -1   3  -2    2.30    4.40
   1  -3   2    1.40    6.30
   1  -3   2   -0.80    4.90
   1  -3   2    5.10    5.40
   1  -3   2  -10.30    6.10
  -2   3  -2  175.08   12.90
  -2   3  -2  182.98   16.30
   2  -3   2  178.68   16.90
   2  -3   2  148.49   12.80
   2  -3   2  176.28   16.40
  -3   3  -2  248.48   17.10
  -3   3  -2  265.67   22.40
   3  -3   2  274.07   22.80
   3  -3   2  252.57   21.80
   3  -3   2  267.47   18.60
  -4   3  -2  727.93   41.80
  -4   3  -2  786.32   49.50
   4  -3   2  752.32   48.40
   4  -3   2  750.42   42.00
   4  -3   2  667.83   47.30
  -5   3  -2   34.40   11.70
  -5   3  -2   16.80    5.70
   5  -3   2   18.10    9.10
   5  -3   2   16.70    9.20
   5  -3   2   18.90    5.50
  -6   3  -2  967.20   58.89
  -6   3  -2 1035.90   67.99
   6  -3   2 1072.79   66.59
   6  -3   2 1072.89   67.89
  -7   3  -2  694.33   53.29
   7  -3   2  689.23   51.39
   7  -3   2  683.23   50.59
  -8   3  -2  363.26   38.00
   8  -3   2  413.86   38.90
   8  -3   2  440.66   39.30
  -9   3  -2   56.89   20.00
   9  -3   2   18.40   13.00
   9  -3   2   25.60   15.70
 -10   3  -2   94.09   26.40
  10  -3   2   96.59   23.90
  10  -3   2   85.99   24.10
 -11   3  -2  514.75   54.29
  11  -3   2  439.76   52.19
  11  -3   2  497.95   51.29
  11   2  -2   53.39   34.70
  11   2  -2   31.80   19.60
  10   2  -2  133.19   27.90
  10   2  -2  101.29   26.70
   9   2  -2  210.98   32.30
   9   2  -2  227.58   32.20
  -9  -2   2  258.07   31.50
   8   2  -2   74.39   20.90
   8   2  -2   55.69   16.40
  -8  -2   2   39.00   15.10
   7   2  -2    5.00    7.60
   7   2  -2   10.80   10.40
   7   2  -2   13.30    8.40
  -7  -2   2   -0.60    8.00
  -7  -2   2   27.00   12.40
   6   2  -2   19.50    7.80
   6   2  -2    9.40    8.70
   6   2  -2   13.10    8.90
  -6  -2   2   17.00    8.40
  -6  -2   2   14.10    7.70
   5   2  -2   52.69   10.50
   5   2  -2   72.09   13.40
   5   2  -2   60.99   14.60
  -5  -2   2   65.79   14.20
  -5  -2   2   78.29   11.60
   4   2  -2    7.00    6.90
   4   2  -2   -3.70    5.30
  -4  -2   2   -1.90    4.00
  -4  -2   2   -3.50    5.30
   3   2  -2  746.03   44.30
   3   2  -2  739.63   46.50
  -3  -2   2  715.13   40.20
  -3  -2   2  700.43   43.50
  -3  -2   2  737.03   45.60
   2   2  -2   12.30    6.80
   2   2  -2   17.00    6.00
   2   2  -2    5.50    5.10
  -2  -2   2   13.70    6.70
  -2  -2   2   19.70    6.40
   1   2  -2 1355.46   74.79
   1   2  -2 1348.67   72.89
  -1  -2   2 1337.87   73.59
  -1  -2   2 1367.06   73.99
   0   2  -2 4574.54  231.88
   0   2  -2 4406.66  233.08
   0   2  -2 4566.04  234.88
   0  -2   2 4567.94  233.58
   0  -2   2 4597.84  234.88
   0  -2   2 4594.04  231.68
   0  -2   2 4459.05  233.28
  -1   2  -2  911.41   51.09
   1  -2   2  916.81   51.19
   1  -2   2  872.81   51.49
   1  -2   2  956.20   50.89
  -2   2  -2   -0.80    5.60
  -2   2  -2   -7.10    3.20
   2  -2   2   -7.70    5.10
   2  -2   2    2.90    5.20
   2  -2   2   -1.20    5.60
   2  -2   2   -0.30    4.00
  -3   2  -2  396.96   24.90
  -3   2  -2  446.66   30.10
   3  -2   2  409.76   23.70
   3  -2   2  356.76   28.50
   3  -2   2  390.86   28.40
   3  -2   2  437.36   29.00
  -4   2  -2  415.26   26.30
  -4   2  -2  391.46   30.80
   4  -2   2  312.87   28.70
   4  -2   2  435.36   31.40
   4  -2   2  416.06   23.00
   4  -2   2  433.26   30.90
  -5   2  -2    6.70    8.00
  -5   2  -2    7.50    5.80
   5  -2   2   -5.40    5.90
   5  -2   2   11.50    7.90
   5  -2   2    9.00    9.00
   5  -2   2    2.30    2.70
  -6   2  -2   19.20    7.80
  -6   2  -2   28.50   12.00
   6  -2   2   10.20    9.20
   6  -2   2   20.40   10.00
  -7   2  -2    6.80    7.90
   7  -2   2   26.30   11.80
   7  -2   2   13.20    9.40
  -8   2  -2    5.60   11.40
   8  -2   2   -5.60    9.80
   8  -2   2  -10.80    6.10
  -9   2  -2   12.10   13.10
   9  -2   2   -9.20   11.60
   9  -2   2   33.90   15.90
 -10   2  -2   26.50   15.00
  10  -2   2   -4.30   12.80
  10  -2   2    8.90   16.10
 -11   2  -2    3.00   17.50
  11  -2   2   24.60   19.50
  11  -2   2  -17.80   16.20
  11   1  -2    8.20   16.10
  11   1  -2   -5.60   15.10
  10   1  -2   87.99   23.50
  10   1  -2  118.99   24.50
   9   1  -2  457.65   41.10
   9   1  -2  386.36   41.30
   8   1  -2   20.50   11.70
   8   1  -2    7.30   10.60
  -8  -1   2    5.30   10.20
  -8  -1   2   19.10   11.10
   7   1  -2  293.87   28.50
   7   1  -2  282.27   30.90
   7   1  -2  313.37   24.20
  -7  -1   2  361.26   30.50
  -7  -1   2  317.57   29.20
   6   1  -2   84.59   17.50
   6   1  -2   76.89   11.80
   6   1  -2  101.99   16.80
  -6  -1   2   74.69   14.70
  -6  -1   2   67.99   13.40
   5   1  -2 1241.88   69.09
   5   1  -2 1375.96   77.19
   5   1  -2 1158.48   71.79
  -5  -1   2 1182.98   72.29
  -5  -1   2 1208.58   70.79
   4   1  -2 1383.66   76.79
   4   1  -2 1358.26   81.79
   4   1  -2 1380.66   78.69
  -4  -1   2 1397.06   77.49
  -4  -1   2 1476.45   79.89
   3   1  -2  901.21   53.99
   3   1  -2  896.01   51.19
  -3  -1   2  901.41   52.39
  -3  -1   2  884.61   49.90
   2   1  -2  951.50   53.79
   2   1  -2  948.81   51.29
   2   1  -2  971.10   51.99
  -2  -1   2  932.11   50.19
  -2  -1   2  877.01   52.49
   1   1  -2  629.24   35.20
   1   1  -2  623.24   35.90
   1   1  -2  601.74   33.60
  -1  -1   2  643.24   33.40
  -1  -1   2  627.44   35.80
   0   1  -2 6290.27  322.07
   0   1  -2 6424.86  322.47
   0  -1   2 6412.56  321.57
   0  -1   2 6312.77  322.27
   0  -1   2 6255.67  322.47
   0  -1   2 6205.28  323.07
  -1   1  -2 1178.18   63.29
  -1   1  -2 1177.38   61.99
   1  -1   2 1229.38   65.19
   1  -1   2 1213.48   62.19
   1  -1   2 1151.18   64.19
   1  -1   2 1196.18   64.09
  -2   1  -2  606.44   35.00
   2  -1   2  591.04   36.70
   2  -1   2  617.54   36.90
  -3   1  -2 1450.25   83.79
  -3   1  -2 1505.15   81.29
   3  -1   2 1557.64   83.99
   3  -1   2 1488.25   83.39
   3  -1   2 1459.85   83.09
  -4   1  -2 2778.22  147.89
  -4   1  -2 2700.03  150.88
   4  -1   2 2858.31  150.68
   4  -1   2 2727.33  150.58
   4  -1   2 2824.22  150.28
  -5   1  -2  468.35   37.10
  -5   1  -2  495.15   34.40
   5  -1   2  529.05   37.10
   5  -1   2  533.75   37.20
   5  -1   2  471.85   36.50
  -6   1  -2   44.30   12.80
  -6   1  -2   59.49   12.70
   6  -1   2   30.80   11.80
   6  -1   2   62.89   14.00
   6  -1   2   48.10   12.90
  -7   1  -2   93.89   16.50
  -7   1  -2   54.99   15.20
   7  -1   2  114.59   20.60
   7  -1   2  102.09   19.40
  -8   1  -2  208.48   26.90
   8  -1   2  185.48   25.90
   8  -1   2  177.88   25.10
  -9   1  -2  128.29   25.30
   9  -1   2  196.88   31.60
   9  -1   2  198.68   29.10
 -10   1  -2  327.67   39.70
  10  -1   2  355.76   41.20
  10  -1   2  344.37   43.50
 -11   1  -2    4.60   17.10
  11  -1   2    7.30   20.00
  11  -1   2   31.00   19.30
  11   0  -2   10.10   16.30
  11   0  -2    9.60   17.70
  10   0  -2   49.80   20.60
  10   0  -2   27.00   15.90
   9   0  -2   61.49   18.00
   9   0  -2   84.79   21.30
   8   0  -2  154.38   26.20
   8   0  -2  149.19   23.90
  -8   0   2  177.68   21.60
   7   0  -2  155.98   24.50
   7   0  -2  132.09   14.10
   7   0  -2   99.89   17.40
  -7   0   2  130.99   17.60
   6   0  -2   25.00    9.80
   6   0  -2   22.20    6.80
   6   0  -2    6.50    8.20
  -6   0   2   17.10    7.70
   5   0  -2  102.69   17.00
   5   0  -2   99.59   13.40
   5   0  -2   91.49   11.00
  -5   0   2   93.79   12.40
   4   0  -2  520.75   35.20
   4   0  -2  467.65   29.90
   4   0  -2  489.95   31.80
  -4   0   2  475.25   31.10
   3   0  -2  744.83   45.90
   3   0  -2  757.52   42.90
  -3   0   2  731.73   42.70
   2   0  -2  211.58   16.70
   2   0  -2  186.48   13.40
  -2   0   2  197.38   14.10
   1   0  -2   33.30    5.30
   1   0  -2   25.10    4.90
  -1   0   2   31.10    5.00
   0   0  -2  121.89    8.30
   0   0  -2  107.49    9.30
   0   0   2  126.29   10.10
   0   0   2  120.89    9.60
  -1   0  -2 1552.84   81.69
  -1   0  -2 1526.05   79.19
   1   0   2 1532.95   79.79
   1   0   2 1537.25   81.99
   1   0   2 1551.04   81.89
  -2   0  -2    8.00    5.80
   2   0   2   11.00    6.40
   2   0   2   14.60    6.40
   2   0   2    1.50    4.70
  -3   0  -2  282.97   22.80
   3   0   2  321.57   24.20
   3   0   2  317.47   23.40
  -4   0  -2  186.58   18.50
  -4   0  -2  182.18   18.40
   4   0   2  254.17   21.80
   4   0   2  186.28   11.40
   4   0   2  206.48   19.00
   4   0   2  247.98   20.20
  -5   0  -2  383.86   27.90
  -5   0  -2  312.77   27.00
   5   0   2  329.17   26.70
   5   0   2  318.67   17.90
   5   0   2  315.17   27.90
   5   0   2  274.57   26.10
  -6   0  -2   50.89   12.80
  -6   0  -2   75.39   16.00
   6   0   2   70.19   15.70
   6   0   2   72.09   14.40
   6   0   2   52.89   13.70
  -7   0  -2   14.20   10.10
  -7   0  -2   -0.90    8.10
   7   0   2    2.90    9.10
   7   0   2   15.50   10.40
   7   0   2   17.00   11.20
  -8   0  -2   -0.90    9.10
  -8   0  -2    6.40    9.70
   8   0   2    7.10   11.50
   8   0   2    2.80    9.50
  -9   0  -2   -5.30   11.50
   9   0   2   11.80   13.90
   9   0   2    9.20   14.00
 -10   0  -2   56.39   22.20
  10   0   2   88.59   25.10
  10   0   2   72.09   23.00
  11   0   2  119.99   32.90
  11   0   2  129.19   31.00
  11  -1  -2  412.76   43.50
  11  -1  -2  367.06   46.70
  10  -1  -2  242.68   34.70
  10  -1  -2  219.58   36.50
 -10   1   2  213.88   33.10
   9  -1  -2  180.78   28.50
   9  -1  -2  161.48   28.80
  -9   1   2  205.68   28.30
   8  -1  -2 1430.06   94.29
   8  -1  -2 1458.45   89.89
  -8   1   2 1464.35   91.29
   7  -1  -2  638.64   39.60
   7  -1  -2  626.94   45.30
   7  -1  -2  633.74   48.90
  -7   1   2  645.84   47.10
  -7   1   2  608.04   41.10
   6  -1  -2 2195.98  124.39
   6  -1  -2 2250.17  119.69
   6  -1  -2 2133.29  127.69
  -6   1   2 2405.96  127.09
  -6   1   2 2178.38  120.29
   5  -1  -2  255.67   25.00
   5  -1  -2  258.77   22.30
   5  -1  -2  232.98   19.00
  -5   1   2  269.17   19.40
  -5   1   2  295.97   24.70
   4  -1  -2  367.16   23.80
   4  -1  -2  360.06   25.40
   4  -1  -2  338.27   27.40
  -4   1   2  321.07   26.20
  -4   1   2  366.36   22.70
   3  -1  -2  574.64   35.90
   3  -1  -2  549.05   33.10
  -3   1   2  490.75   34.30
  -3   1   2  554.34   30.70
   2  -1  -2   47.50    7.80
   2  -1  -2   56.69    9.00
   2  -1  -2   59.59    5.80
   2  -1  -2   63.99    8.00
  -2   1   2   43.70    6.10
  -2   1   2   67.29   10.10
   1  -1  -2   15.20    3.60
   1  -1  -2    7.80    4.20
   1  -1  -2    6.90    3.80
  -1   1   2   12.00    5.10
   0  -1  -2   58.59    7.30
   0  -1  -2   60.49    6.40
   0  -1  -2   65.19    7.70
   0   1   2   66.49    7.20
   0   1   2   60.69    8.20
   0   1   2   52.49    7.50
  -1  -1  -2 1035.50   59.09
  -1  -1  -2 1042.40   56.59
   1   1   2 1075.09   59.09
   1   1   2 1068.99   56.79
   1   1   2 1063.89   58.39
  -2  -1  -2  448.56   25.40
  -2  -1  -2  442.26   29.90
   2   1   2  443.66   28.20
   2   1   2  393.56   28.90
  -3  -1  -2  102.09   15.00
  -3  -1  -2  111.09    9.20
   3   1   2  114.69   12.40
   3   1   2  102.59   13.70
  -4  -1  -2  163.38   12.60
  -4  -1  -2  204.28   22.40
   4   1   2  189.78   18.30
   4   1   2  211.28   18.20
   4   1   2  146.09   18.20
   4   1   2  165.28   12.40
  -5  -1  -2   -6.90    6.60
   5   1   2   -4.90    7.30
   5   1   2   -4.20    5.20
   5   1   2   -3.10    6.00
   5   1   2   -2.70    3.20
  -6  -1  -2  234.28   23.40
   6   1   2  270.27   26.60
   6   1   2  174.68   21.90
   6   1   2  157.68   20.20
  -7  -1  -2  206.78   25.90
   7   1   2  212.18   26.70
   7   1   2  242.48   25.40
   7   1   2  247.58   27.40
  -8  -1  -2   29.80   13.70
   8   1   2    2.10    9.60
   8   1   2    2.20   11.40
  -9  -1  -2   11.00   14.10
   9   1   2   22.90   16.90
   9   1   2   17.60   14.60
  10   1   2  174.18   33.00
  10   1   2  113.89   28.40
  11  -2  -2  158.38   28.60
  11  -2  -2  112.89   29.00
 -11   2   2  121.89   28.60
  10  -2  -2  269.07   41.40
  10  -2  -2  319.07   36.00
 -10   2   2  323.97   37.70
   9  -2  -2   65.29   20.40
   9  -2  -2  112.49   22.50
  -9   2   2  125.09   25.70
   8  -2  -2   17.40    9.80
   8  -2  -2   13.70   12.50
  -8   2   2    6.00   10.90
   7  -2  -2  485.25   36.10
   7  -2  -2  384.76   36.70
   7  -2  -2  440.06   29.60
  -7   2   2  384.86   36.20
   6  -2  -2  527.15   40.10
   6  -2  -2  460.75   31.80
   6  -2  -2  495.25   36.30
  -6   2   2  497.15   30.50
  -6   2   2  491.55   38.30
   5  -2  -2  772.52   49.40
   5  -2  -2  746.73   46.30
   5  -2  -2  777.82   52.69
  -5   2   2  824.32   43.90
  -5   2   2  796.52   52.39
   4  -2  -2 2898.21  155.58
   4  -2  -2 2886.81  157.98
  -4   2   2 2891.31  157.78
  -4   2   2 2971.70  149.88
   3  -2  -2 3856.31  198.88
   3  -2  -2 3894.71  206.28
   3  -2  -2 4075.89  204.48
   3  -2  -2 3874.41  204.08
  -3   2   2 3864.71  206.18
   2  -2  -2 5915.41  303.67
   2  -2  -2 5837.72  304.77
   2  -2  -2 6135.69  303.97
   2  -2  -2 5800.92  300.17
  -2   2   2 5803.42  305.17
  -2   2   2 5943.71  304.07
   1  -2  -2 3618.84  190.18
   1  -2  -2 3735.63  190.48
   1  -2  -2 3647.93  188.58
  -1   2   2 3657.93  191.28
  -1   2   2 3654.63  190.78
   0  -2  -2 5568.04  288.67
   0  -2  -2 5614.74  288.57
   0  -2  -2 5736.13  289.17
   0   2   2 5657.83  286.47
   0   2   2 5583.74  289.37
   0   2   2 5523.15  289.97
  -1  -2  -2   68.19   11.30
  -1  -2  -2   48.30    8.40
   1   2   2   43.10    8.30
   1   2   2   45.60    9.90
  -2  -2  -2  540.25   36.70
  -2  -2  -2  532.85   32.50
   2   2   2  579.04   34.20
   2   2   2  502.15   35.90
  -3  -2  -2  468.05   34.80
  -3  -2  -2  487.55   29.90
   3   2   2  471.95   31.70
   3   2   2  490.35   34.90
  -4  -2  -2 1194.58   69.49
  -4  -2  -2 1328.67   77.19
   4   2   2 1267.17   76.99
   4   2   2 1288.57   75.09
   4   2   2 1270.67   72.69
  -5  -2  -2   26.30   10.30
  -5  -2  -2   36.40    7.90
   5   2   2   31.10   11.00
   5   2   2   46.30    8.30
   5   2   2   20.20   10.80
   5   2   2   49.20   11.20
  -6  -2  -2  375.36   30.20
  -6  -2  -2  366.76   32.10
   6   2   2  323.37   28.30
   6   2   2  278.57   29.90
   6   2   2  323.87   32.90
  -7  -2  -2  527.75   44.80
  -7  -2  -2  604.64   43.30
   7   2   2  509.05   40.00
   7   2   2  559.94   44.60
   7   2   2  408.86   42.00
  -8  -2  -2  124.69   24.60
   8   2   2   73.49   20.00
   8   2   2   74.69   19.70
  -9  -2  -2   -6.20   13.10
   9   2   2   -0.70   12.70
   9   2   2   24.20   16.70
  10   2   2  184.68   36.10
  10   2   2  144.99   30.90
 -12   3   2  -11.40   18.30
  11  -3  -2   39.50   20.80
  11  -3  -2  -18.90   14.70
 -11   3   2   27.00   18.40
  10  -3  -2  225.48   37.80
  10  -3  -2  257.57   34.10
 -10   3   2  295.07   35.20
   9  -3  -2  120.19   25.80
   9  -3  -2  183.28   27.50
  -9   3   2  105.09   23.50
   8  -3  -2   67.49   17.10
   8  -3  -2  117.09   22.90
  -8   3   2   94.29   21.20
   7  -3  -2  109.69   19.40
   7  -3  -2   73.69   17.60
   7  -3  -2  106.39   14.80
  -7   3   2  102.09   20.10
   6  -3  -2  693.33   48.90
   6  -3  -2  736.43   45.80
   6  -3  -2  770.02   53.99
  -6   3   2  785.32   53.59
   5  -3  -2  459.05   37.10
   5  -3  -2  509.55   33.00
   5  -3  -2  500.65   35.30
  -5   3   2  475.25   37.10
   4  -3  -2  172.88   17.60
   4  -3  -2  214.08   20.40
  -4   3   2  176.38   18.70
  -4   3   2  168.78   19.30
   3  -3  -2    3.50    2.50
   3  -3  -2    5.80    6.90
   3  -3  -2   12.70    6.60
   3  -3  -2    1.40    6.30
  -3   3   2    3.60    6.70
  -3   3   2    6.10    7.20
   2  -3  -2   50.19   10.00
   2  -3  -2   33.00    5.90
   2  -3  -2   36.80    8.70
  -2   3   2   30.80    9.00
  -2   3   2   46.00    9.70
   1  -3  -2  702.83   44.90
   1  -3  -2  759.82   45.70
  -1   3   2  795.62   46.30
  -1   3   2  735.23   45.50
  -1   3   2  746.83   40.20
   0  -3  -2  249.97   18.90
   0  -3  -2  193.38   18.20
   0  -3  -2  205.38   17.70
   0   3   2  190.98   17.60
   0   3   2  202.38   19.20
   0   3   2  203.38   19.40
  -1  -3  -2  331.47   25.50
  -1  -3  -2  290.07   23.00
   1   3   2  358.86   26.70
   1   3   2  339.17   23.50
  -2  -3  -2  688.13   45.80
  -2  -3  -2  732.83   42.90
   2   3   2  679.63   42.20
   2   3   2  679.93   45.90
  -3  -3  -2  355.56   25.10
  -3  -3  -2  334.37   29.60
   3   3   2  354.56   27.40
   3   3   2  341.47   25.20
   3   3   2  343.07   28.90
  -4  -3  -2  111.99   18.40
  -4  -3  -2   94.09   12.70
   4   3   2  101.49   17.90
   4   3   2  107.49   15.60
   4   3   2  106.09   13.30
  -5  -3  -2    7.70    6.50
  -5  -3  -2    0.70    6.70
   5   3   2    4.30    7.10
   5   3   2    9.70    9.30
   5   3   2    2.70    6.70
  -6  -3  -2    3.30    9.20
  -6  -3  -2  -10.10    7.60
   6   3   2   12.50    9.90
   6   3   2   -5.40    7.40
  -7  -3  -2   14.30   13.10
   7   3   2   23.80   13.00
   7   3   2   30.50   13.70
  -8  -3  -2    9.60   12.50
   8   3   2    8.70   13.20
   8   3   2   13.40   13.90
  -9  -3  -2   28.90   18.20
   9   3   2   15.20   15.70
   9   3   2  -10.10   11.50
 -10  -3  -2    5.30   17.40
  10   3   2    6.80   18.70
  10   3   2   -2.70   15.70
  11  -4  -2   -2.10   18.30
  11  -4  -2    2.50   15.20
 -11   4   2   12.30   17.40
  10  -4  -2   43.90   21.60
  10  -4  -2   72.39   19.30
 -10   4   2   50.99   20.40
   9  -4  -2  127.09   23.00
   9  -4  -2  120.09   26.70
  -9   4   2  110.19   25.70
   8  -4  -2 1025.60   72.59
   8  -4  -2  907.21   66.49
  -8   4   2 1121.69   73.49
   7  -4  -2  425.96   31.60
   7  -4  -2  403.56   35.20
   7  -4  -2  368.86   37.40
  -7   4   2  434.26   37.80
   6  -4  -2  348.47   27.10
   6  -4  -2  342.57   32.20
   6  -4  -2  306.87   29.40
  -6   4   2  370.96   33.10
   5  -4  -2   42.40   11.00
   5  -4  -2   16.50    9.70
  -5   4   2   26.90   10.90
  -5   4   2   55.69   13.30
   4  -4  -2  450.25   32.70
   4  -4  -2  413.96   31.00
   4  -4  -2  452.35   34.40
  -4   4   2  406.96   32.30
  -4   4   2  426.46   33.80
   3  -4  -2   84.19    8.30
   3  -4  -2   85.09   13.50
   3  -4  -2   88.69   14.50
  -3   4   2   97.79   16.00
  -3   4   2   56.99   12.80
   2  -4  -2   54.19   11.90
   2  -4  -2   19.80    8.30
   2  -4  -2   34.00    7.00
  -2   4   2   60.79   12.20
  -2   4   2   27.90    9.20
   1  -4  -2 1006.50   58.89
   1  -4  -2  973.70   59.39
  -1   4   2  926.81   58.39
  -1   4   2 1000.50   59.99
   0  -4  -2 2861.01  157.78
   0  -4  -2 2875.31  159.38
   0  -4  -2 2885.71  157.88
   0   4   2 3103.99  160.18
   0   4   2 3128.39  161.28
   0   4   2 2868.51  157.48
  -1  -4  -2 1942.11  108.19
  -1  -4  -2 1925.01  109.49
   1   4   2 1919.41  108.79
   1   4   2 2028.80  111.19
   1   4   2 1946.51  106.79
  -2  -4  -2   12.60    7.30
  -2  -4  -2   29.40   10.30
   2   4   2   15.00    8.40
   2   4   2   10.60    6.50
   2   4   2   14.40    7.80
  -3  -4  -2  511.55   38.80
  -3  -4  -2  491.35   34.00
   3   4   2  476.65   38.40
   3   4   2  492.55   32.70
   3   4   2  434.16   35.40
  -4  -4  -2  839.52   58.89
  -4  -4  -2  887.21   53.79
   4   4   2  830.32   52.19
   4   4   2  837.42   57.39
   4   4   2  902.51   60.29
  -5  -4  -2  330.97   35.30
  -5  -4  -2  451.95   31.30
   5   4   2  372.16   36.20
   5   4   2  350.46   33.30
  -6  -4  -2   31.70   14.50
   6   4   2   18.30   11.70
   6   4   2    6.50    9.90
  -7  -4  -2   58.09   17.30
   7   4   2   33.60   15.00
   7   4   2    0.00   10.60
  -8  -4  -2  235.98   38.40
   8   4   2  175.28   31.40
   8   4   2  262.37   34.80
  -9  -4  -2  139.09   31.90
   9   4   2  161.48   34.50
   9   4   2  109.79   26.70
  11  -5  -2   33.50   20.40
  11  -5  -2  -15.40   20.40
 -11   5   2  -15.10   15.60
  10  -5  -2  -18.00   15.80
  10  -5  -2    4.70   14.60
 -10   5   2   32.00   17.70
   9  -5  -2  -19.80   11.80
   9  -5  -2   34.60   15.90
  -9   5   2  -22.50    9.60
   8  -5  -2   85.69   21.70
   8  -5  -2  141.19   23.70
  -8   5   2   87.99   21.20
   7  -5  -2   -4.80    7.90
   7  -5  -2    2.60    8.70
   7  -5  -2   11.50   11.20
  -7   5   2   -1.10    8.20
  -7   5   2    4.40    8.60
   6  -5  -2   37.80   12.10
   6  -5  -2   49.50   14.90
  -6   5   2   67.99   15.90
  -6   5   2   80.99   18.40
   5  -5  -2    5.00    8.30
   5  -5  -2    7.30    8.10
   5  -5  -2   -1.30    6.50
  -5   5   2   -3.60    7.10
  -5   5   2    5.70    8.90
   4  -5  -2   64.19    6.60
   4  -5  -2   74.09   13.50
   4  -5  -2   75.39   16.00
  -4   5   2   82.59   15.80
  -4   5   2   94.39   16.60
   3  -5  -2   -7.80    6.30
   3  -5  -2    4.80    4.30
   3  -5  -2   12.60    8.80
  -3   5   2   -4.20    5.80
  -3   5   2    6.60    7.60
   2  -5  -2  143.99   17.80
   2  -5  -2  117.49   14.00
   2  -5  -2  152.98   18.20
  -2   5   2  153.98   19.20
  -2   5   2  134.29   17.30
   1  -5  -2   15.50    8.10
   1  -5  -2   16.00    9.60
  -1   5   2   32.40    9.50
  -1   5   2    7.80    8.20
   0  -5  -2  285.57   25.20
   0  -5  -2  291.97   26.70
   0  -5  -2  276.07   24.70
   0   5   2  333.97   28.20
   0   5   2  310.87   24.70
   0   5   2  260.57   26.30
  -1  -5  -2  127.19   17.00
  -1  -5  -2  139.19   17.20
   1   5   2  129.89   17.50
   1   5   2  131.09   18.30
   1   5   2  108.79   14.20
  -2  -5  -2    5.90    7.70
  -2  -5  -2   -0.30    6.30
   2   5   2    4.60    7.40
   2   5   2    1.50    6.80
   2   5   2   -6.10    5.00
  -3  -5  -2  264.47   26.50
  -3  -5  -2  171.78   19.60
   3   5   2  204.08   24.60
   3   5   2  195.08   22.50
   3   5   2  216.68   19.20
  -4  -5  -2   27.90   12.30
  -4  -5  -2   14.10    8.40
   4   5   2   12.70   10.10
   4   5   2   19.30   10.30
  -5  -5  -2   29.50   14.10
  -5  -5  -2   12.30   11.90
   5   5   2   41.90   14.80
   5   5   2   28.70   13.20
  -6  -5  -2   19.60   15.20
   6   5   2    2.10    9.00
   6   5   2   -0.70   12.10
  -7  -5  -2  -16.40   12.30
   7   5   2  -14.10   10.80
   7   5   2   -5.50   10.60
  -8  -5  -2    8.10   17.00
   8   5   2   25.90   16.80
   8   5   2   39.40   19.50
  -9  -5  -2   46.50   22.90
   9   5   2   15.70   17.50
   9   5   2   20.50   20.70
  11  -6  -2  122.29   32.30
  11  -6  -2  121.89   29.20
 -11   6   2  195.08   35.90
 -11   6   2  144.39   30.70
  10  -6  -2  150.38   31.80
  10  -6  -2  197.08   33.30
 -10   6   2  123.09   28.70
 -10   6   2  112.59   25.40
   9  -6  -2   18.00   15.60
   9  -6  -2   -5.80   11.60
  -9   6   2   -7.60   10.40
  -9   6   2   15.20   15.80
   8  -6  -2  517.15   44.90
   8  -6  -2  519.35   47.70
  -8   6   2  522.65   48.00
  -8   6   2  521.85   46.40
   7  -6  -2  218.88   26.10
   7  -6  -2  229.88   28.50
  -7   6   2  180.58   29.60
  -7   6   2  146.89   26.10
   6  -6  -2  169.28   27.50
   6  -6  -2  197.18   25.20
   6  -6  -2  187.88   21.40
  -6   6   2  187.68   24.90
  -6   6   2  174.78   24.70
   5  -6  -2   36.20   12.90
   5  -6  -2   50.09   12.90
  -5   6   2   43.10   13.40
  -5   6   2   52.79   14.50
   4  -6  -2 1117.69   68.49
   4  -6  -2 1105.39   60.59
   4  -6  -2 1078.99   72.09
  -4   6   2 1065.49   70.89
  -4   6   2 1075.89   71.29
   3  -6  -2  400.86   33.90
   3  -6  -2  482.05   29.80
   3  -6  -2  464.95   37.70
  -3   6   2  417.96   36.00
  -3   6   2  432.76   35.60
   2  -6  -2  268.77   26.30
   2  -6  -2  283.07   28.10
   2  -6  -2  335.77   24.30
  -2   6   2  268.17   26.10
  -2   6   2  296.67   28.80
   1  -6  -2  556.64   41.80
   1  -6  -2  547.05   40.30
  -1   6   2  473.45   40.70
  -1   6   2  569.24   39.50
  -1   6   2  531.15   41.10
   0  -6  -2  149.99   19.10
   0  -6  -2  151.08   19.20
   0  -6  -2  180.48   22.30
   0   6   2  136.39   20.30
   0   6   2  124.39   21.60
   0   6   2  170.08   18.80
  -1  -6  -2  441.76   36.90
  -1  -6  -2  446.06   35.40
   1   6   2  460.65   33.30
   1   6   2  481.25   37.70
   1   6   2  401.36   36.80
  -2  -6  -2  214.08   23.80
  -2  -6  -2  204.78   26.20
   2   6   2  259.07   22.00
   2   6   2  332.27   28.70
   2   6   2  191.78   25.20
  -3  -6  -2   80.29   16.10
  -3  -6  -2   45.80   16.10
   3   6   2   69.09   18.60
   3   6   2   77.69   17.20
  -4  -6  -2   56.69   14.20
  -4  -6  -2   15.70   13.00
   4   6   2   32.70   13.50
   4   6   2   11.90   11.30
  -5  -6  -2  179.48   30.60
   5   6   2  182.38   26.30
   5   6   2  113.99   25.80
  -6  -6  -2  176.88   33.80
   6   6   2  121.59   27.70
   6   6   2  107.79   24.30
  -7  -6  -2   55.19   21.70
   7   6   2   54.89   22.00
   7   6   2  105.89   24.80
  -8  -6  -2   20.60   20.60
   8   6   2   12.70   18.80
   8   6   2    1.40   14.40
  11  -7  -2   22.10   22.30
  11  -7  -2   47.40   23.20
 -11   7   2    6.00   18.50
 -11   7   2   -7.00   15.90
  10  -7  -2   -4.10   14.90
  10  -7  -2  -14.20   16.10
 -10   7   2   -5.10   12.50
 -10   7   2   13.80   16.90
   9  -7  -2   36.00   18.50
   9  -7  -2   86.09   24.60
  -9   7   2   28.10   15.30
  -9   7   2   33.40   17.50
   8  -7  -2   13.70   14.90
   8  -7  -2   19.80   15.00
  -8   7   2   15.70   14.70
  -8   7   2   25.70   15.50
   7  -7  -2   70.49   19.60
   7  -7  -2   99.19   19.90
   7  -7  -2   89.09   23.20
  -7   7   2   63.99   18.70
  -7   7   2   47.70   16.80
   6  -7  -2   13.20   10.60
   6  -7  -2   21.80   12.40
  -6   7   2    8.20   10.40
  -6   7   2    5.20   10.60
   5  -7  -2   46.00   13.70
   5  -7  -2   23.10   14.30
  -5   7   2   44.40   14.40
  -5   7   2   45.20   16.50
   4  -7  -2   54.79   14.20
   4  -7  -2   23.70   12.80
  -4   7   2   34.50   13.50
  -4   7   2   24.80   12.20
   3  -7  -2  122.39   22.00
   3  -7  -2  105.79   18.80
   3  -7  -2  126.99   15.20
  -3   7   2   85.89   19.50
  -3   7   2  136.29   21.70
   2  -7  -2   46.30   13.30
   2  -7  -2   53.89   16.00
   2  -7  -2   41.60   11.00
  -2   7   2   60.89   15.50
  -2   7   2   53.29   15.40
   1  -7  -2  287.97   31.80
   1  -7  -2  311.67   33.40
   1  -7  -2  320.17   30.50
  -1   7   2  364.46   29.80
  -1   7   2  316.97   31.90
  -1   7   2  329.27   33.00
   0  -7  -2    8.70    8.00
   0  -7  -2   15.00   10.20
   0  -7  -2   16.60   10.70
   0   7   2    3.20    8.20
   0   7   2   -1.10    8.60
   0   7   2    6.50    9.90
  -1  -7  -2   54.29   16.10
  -1  -7  -2   29.70   12.30
   1   7   2   38.20   13.30
   1   7   2   26.90   10.20
   1   7   2   46.60   15.50
  -2  -7  -2  128.09   21.90
  -2  -7  -2  146.89   25.70
   2   7   2   72.99   19.00
   2   7   2  100.39   20.60
  -3  -7  -2  186.08   26.60
  -3  -7  -2  245.48   27.20
   3   7   2  183.78   25.10
   3   7   2  226.98   28.90
  -4  -7  -2   38.20   15.40
  -4  -7  -2   16.60   14.00
   4   7   2   38.50   13.70
   4   7   2   20.50   14.60
  -5  -7  -2    6.10   14.70
   5   7   2   31.30   17.30
   5   7   2   17.10   14.90
  -6  -7  -2  136.19   31.00
   6   7   2   80.39   24.00
   6   7   2  131.69   28.40
  -7  -7  -2  160.78   35.40
   7   7   2  157.38   31.20
   7   7   2  119.99   31.90
  10  -8  -2  136.69   33.20
  10  -8  -2  108.29   27.40
 -10   8   2  181.58   36.60
 -10   8   2  156.48   33.00
   9  -8  -2   98.99   25.70
   9  -8  -2   97.79   29.70
  -9   8   2  249.18   37.70
  -9   8   2  124.69   29.20
   8  -8  -2    2.70   12.30
   8  -8  -2   -5.30   11.80
   8  -8  -2   13.40   15.00
  -8   8   2  -11.20   10.20
  -8   8   2   11.10   12.60
   7  -8  -2   38.20   14.40
   7  -8  -2   23.00   14.40
  -7   8   2   41.80   17.40
  -7   8   2   -6.40   10.00
   6  -8  -2  208.68   29.70
   6  -8  -2  196.38   26.00
  -6   8   2  195.68   27.80
  -6   8   2  228.68   30.70
   5  -8  -2  382.46   38.40
   5  -8  -2  371.36   33.70
  -5   8   2  416.36   38.30
  -5   8   2  255.37   33.50
   4  -8  -2    8.50   10.40
   4  -8  -2    6.50   12.60
  -4   8   2   18.60   13.30
  -4   8   2    9.20   10.00
   3  -8  -2   53.09   12.90
   3  -8  -2   27.20   14.20
   3  -8  -2   42.30   14.70
  -3   8   2   57.79   16.70
  -3   8   2   69.89   18.20
   2  -8  -2  208.98   26.40
   2  -8  -2  125.99   24.90
   2  -8  -2  194.28   22.00
  -2   8   2  182.88   25.00
  -2   8   2  160.88   24.10
  -2   8   2  177.58   23.20
   1  -8  -2   12.80   11.80
   1  -8  -2    7.60    9.30
   1  -8  -2   29.90   12.10
  -1   8   2    6.70   11.30
  -1   8   2    9.00   11.90
  -1   8   2   11.90    9.90
   0  -8  -2   42.00   15.00
   0  -8  -2   52.99   15.20
   0   8   2   38.50   15.20
   0   8   2   24.00   13.00
   0   8   2   41.70   15.80
  -1  -8  -2   -1.10    9.80
  -1  -8  -2   21.40   14.00
   1   8   2   -5.20   10.00
   1   8   2    2.40   10.70
  -2  -8  -2  559.54   47.60
  -2  -8  -2  568.84   46.00
   2   8   2  559.24   50.39
   2   8   2  513.65   46.20
  -3  -8  -2   48.10   18.80
  -3  -8  -2   96.39   20.90
   3   8   2   61.79   17.90
   3   8   2   53.09   18.50
  -4  -8  -2  273.67   33.20
  -4  -8  -2  268.77   35.50
   4   8   2  259.77   37.00
   4   8   2  285.77   33.50
  -5  -8  -2   18.30   17.50
   5   8   2   19.20   16.00
   5   8   2   24.80   18.20
  -6  -8  -2    2.40   18.10
   6   8   2    2.60   15.10
   6   8   2   14.70   20.70
  10  -9  -2   38.90   21.30
  10  -9  -2   -5.90   18.20
 -10   9   2    3.30   15.90
 -10   9   2   31.60   20.00
   9  -9  -2   98.49   29.60
  -9   9   2  173.38   33.50
  -9   9   2  126.49   30.80
   8  -9  -2  102.59   29.50
   8  -9  -2  120.59   23.50
  -8   9   2  120.49   26.60
  -8   9   2  131.39   30.70
   7  -9  -2   25.60   15.30
   7  -9  -2   28.50   16.70
  -7   9   2   13.30   15.30
  -7   9   2   18.70   14.20
   6  -9  -2   19.30   16.60
   6  -9  -2   26.80   14.90
  -6   9   2    8.70   13.00
  -6   9   2    4.30   10.80
   5  -9  -2  115.89   26.30
   5  -9  -2  129.59   25.20
  -5   9   2  188.48   30.20
  -5   9   2  141.09   27.30
   4  -9  -2  365.66   38.70
   4  -9  -2  287.77   33.40
  -4   9   2  299.57   35.30
  -4   9   2  256.37   32.80
   3  -9  -2   -3.50   10.20
   3  -9  -2    5.80   11.70
  -3   9   2   -3.60   11.10
  -3   9   2   17.40   12.60
  -3   9   2   13.50   12.70
   2  -9  -2    4.40    9.90
   2  -9  -2   -1.40   10.60
   2  -9  -2    1.40   10.10
  -2   9   2   -4.00    8.50
  -2   9   2   11.30   11.40
  -2   9   2   22.00   14.50
   1  -9  -2   24.20   15.00
   1  -9  -2   34.30   14.90
   1  -9  -2   41.50   15.80
  -1   9   2   24.80   15.70
  -1   9   2   -4.90   10.50
   0  -9  -2  128.09   23.50
   0  -9  -2  101.09   22.60
   0   9   2   81.59   21.40
   0   9   2  133.69   27.70
  -1  -9  -2   80.09   21.20
  -1  -9  -2   27.30   14.90
   1   9   2   57.39   18.30
   1   9   2   84.19   23.50
  -2  -9  -2   42.80   16.20
  -2  -9  -2   45.10   18.50
   2   9   2   25.50   14.90
   2   9   2   11.00   15.10
  -3  -9  -2   21.70   16.80
  -3  -9  -2    4.90   13.70
   3   9   2   11.40   13.60
   3   9   2    7.70   14.00
  -4  -9  -2  155.58   29.30
  -4  -9  -2   86.29   27.00
   4   9   2  188.28   34.90
   4   9   2  102.79   24.70
  -5  -9  -2   77.89   27.40
   5   9   2   46.50   20.60
   5   9   2   31.10   21.10
   9 -10  -2    6.60   20.60
  -9  10   2   -7.30   14.40
   8 -10  -2   10.70   21.00
   8 -10  -2  -18.00   12.90
  -8  10   2   33.30   21.20
  -8  10   2   16.20   17.90
   7 -10  -2    7.30   15.30
   7 -10  -2    5.20   15.80
  -7  10   2   -3.70   12.00
  -7  10   2   -4.80   12.80
   6 -10  -2   -6.30   14.90
   6 -10  -2   27.40   17.80
  -6  10   2   70.39   21.00
  -6  10   2   34.10   17.80
   5 -10  -2   44.50   20.90
   5 -10  -2   26.40   18.30
  -5  10   2   52.49   22.20
  -5  10   2   23.00   15.80
   4 -10  -2   76.79   19.90
   4 -10  -2   48.40   19.00
  -4  10   2   51.39   22.10
  -4  10   2   49.10   17.40
   3 -10  -2   -8.50   12.90
   3 -10  -2   38.20   15.50
  -3  10   2  -11.40    9.90
  -3  10   2    2.70   12.50
  -3  10   2    5.50   13.30
   2 -10  -2    9.70   13.80
   2 -10  -2   -7.80   12.40
  -2  10   2    0.60   11.60
  -2  10   2   -1.60   11.40
   1 -10  -2    8.20   13.10
   1 -10  -2   -1.10   13.90
   1 -10  -2    0.20   13.10
  -1  10   2   13.00   15.30
  -1  10   2   15.80   16.00
   0 -10  -2  -11.20   11.70
   0 -10  -2   18.10   15.60
   0  10   2   27.00   15.50
   0  10   2   20.10   15.80
  -1 -10  -2   -4.20   13.60
  -1 -10  -2    1.60   12.90
   1  10   2   -1.90   12.70
   1  10   2   11.90   15.40
  -2 -10  -2   10.90   17.70
  -2 -10  -2    4.20   13.80
   2  10   2   -1.80   11.40
   2  10   2  -14.90   13.20
  -3 -10  -2   56.59   22.80
  -3 -10  -2   33.20   21.40
   3  10   2   62.49   25.60
   3  10   2   58.89   21.50
  -4 -10  -2  -19.60   17.10
  -4 -10  -2   -5.70   17.20
   4  10   2  -10.40   15.30
   4  10   2    1.10   18.00
   8 -11  -2   72.39   26.90
   8 -11  -2  106.59   25.00
  -8  11   2  103.59   27.80
  -8  11   2   71.29   24.70
   7 -11  -2  181.78   31.90
   7 -11  -2   43.60   25.30
  -7  11   2  152.18   31.10
  -7  11   2  118.29   30.50
   6 -11  -2   21.60   16.40
   6 -11  -2  -18.40   17.00
  -6  11   2    3.20   14.80
  -6  11   2   -3.50   13.80
   5 -11  -2   61.89   20.80
   5 -11  -2   94.39   29.40
  -5  11   2   89.19   26.90
  -5  11   2   78.09   23.50
   4 -11  -2  245.58   41.70
   4 -11  -2  294.57   36.50
  -4  11   2  341.57   41.80
  -4  11   2  278.17   38.10
  -4  11   2  186.38   33.00
   3 -11  -2  137.59   28.50
   3 -11  -2  158.78   34.60
  -3  11   2  157.28   32.90
  -3  11   2  218.58   38.50
   2 -11  -2   82.79   24.90
   2 -11  -2   47.40   22.20
  -2  11   2  135.79   30.50
  -2  11   2  105.49   27.00
   1 -11  -2   20.60   19.20
   1 -11  -2   19.40   16.60
  -1  11   2   31.90   17.10
  -1  11   2   30.70   18.00
   0 -11  -2   16.60   18.20
   0 -11  -2   11.10   17.50
   0  11   2   -4.90   15.00
   0  11   2    1.60   13.40
  -1 -11  -2  101.99   26.60
  -1 -11  -2  112.89   27.70
   1  11   2  204.58   38.60
   1  11   2   66.39   22.50
  -2 -11  -2   42.40   23.20
  -2 -11  -2   16.40   20.30
   2  11   2   49.80   20.70
  -3 -11  -2  -22.80   17.70
  -3 -11  -2    4.70   19.00
   3  11   2  -10.50   15.80
   3  11   2    6.60   16.50
   6 -12  -2    1.80   21.20
   6 -12  -2  -38.20   15.80
  -6  12   2    6.90   20.10
  -6  12   2   14.20   18.60
   5 -12  -2  -22.50   17.00
   5 -12  -2    2.50   19.00
  -5  12   2   -5.10   18.20
  -5  12   2   -0.20   20.50
  -5  12   2    7.90   22.50
   4 -12  -2   11.80   19.20
   4 -12  -2   18.20   21.60
  -4  12   2   -1.90   20.90
  -4  12   2    9.00   17.60
   3 -12  -2  -14.30   14.90
   3 -12  -2  -13.50   19.00
  -3  12   2   11.40   19.50
  -3  12   2    3.50   16.70
   2 -12  -2   10.50   21.80
   2 -12  -2    4.20   17.10
  -2  12   2  -11.40   14.90
  -2  12   2   -6.40   17.70
   1 -12  -2    0.20   16.80
  -1  12   2    9.00   19.60
  -1  12   2  -10.20   18.30
   0 -12  -2   12.10   17.80
   0 -12  -2   21.00   20.70
   0  12   2   -0.10   17.90
   0  12   2   -5.90   15.50
  -1  13  -3    0.90   18.20
  -1  13  -3   -9.60   18.10
   1 -13   3   -2.30   18.70
  -2  13  -3   54.89   23.90
  -2  13  -3   -8.30   20.30
   2 -13   3   23.10   19.60
  -3  13  -3   23.80   22.70
  -3  13  -3    9.70   21.60
   3 -13   3   -4.50   16.80
   3 -13   3   -2.10   24.30
  -4  13  -3    3.60   20.70
  -4  13  -3   10.00   22.60
   4 -13   3   14.20   18.60
   4 -13   3    6.90   24.10
   2  12  -3    8.30   20.00
   2  12  -3    4.20   14.70
  -2 -12   3    3.00   17.40
  -2 -12   3  -20.70   14.00
   1  12  -3   14.30   17.60
   1  12  -3   30.00   20.80
  -1 -12   3   24.00   20.40
  -1 -12   3   44.30   21.40
   0  12  -3  329.77   43.50
   0  12  -3  284.17   45.40
   0 -12   3  277.57   39.60
   0 -12   3  294.27   40.30
  -1  12  -3   59.69   23.90
  -1  12  -3   73.69   25.10
   1 -12   3   88.59   26.20
  -2  12  -3   42.70   21.20
  -2  12  -3   29.00   20.00
   2 -12   3   39.60   23.30
   2 -12   3   13.70   16.00
  -3  12  -3   -9.20   15.00
  -3  12  -3   -6.60   15.40
   3 -12   3   -8.70   19.50
   3 -12   3    4.50   16.50
  -4  12  -3   15.00   17.20
  -4  12  -3    6.80   18.20
   4 -12   3   -1.70   16.80
   4 -12   3   11.50   18.40
  -5  12  -3   65.19   25.80
  -5  12  -3   57.09   24.60
   5 -12   3   32.30   20.30
   5 -12   3   47.40   24.70
  -6  12  -3   -0.60   12.10
  -6  12  -3   24.70   20.30
   6 -12   3   -2.70   19.10
   6 -12   3   -3.10   18.70
  -7  12  -3    3.60   16.00
   7 -12   3   13.20   21.90
   4  11  -3    3.70   17.50
   4  11  -3    0.80   15.20
  -4 -11   3  -11.60   16.10
  -4 -11   3   -2.50   16.40
   3  11  -3   -2.30   15.30
   3  11  -3  -10.10   16.10
  -3 -11   3  -12.60   14.90
  -3 -11   3    6.70   18.30
   2  11  -3    8.60   19.00
   2  11  -3    8.90   17.20
  -2 -11   3   10.80   14.40
  -2 -11   3    4.50   17.00
   1  11  -3   45.80   19.80
   1  11  -3   22.10   17.90
  -1 -11   3   36.90   18.90
  -1 -11   3   -2.30   15.60
   0  11  -3    5.50   14.10
   0  11  -3   30.90   20.50
   0 -11   3    8.60   16.20
   0 -11   3   29.90   17.50
  -1  11  -3   14.00   15.60
  -1  11  -3    6.70   13.40
   1 -11   3   34.30   18.10
   1 -11   3    2.20   13.70
  -2  11  -3   10.30   13.00
  -2  11  -3   21.60   18.90
   2 -11   3   12.10   16.00
   2 -11   3   10.00   17.10
  -3  11  -3    6.30   15.50
  -3  11  -3    4.40   13.00
   3 -11   3    8.10   14.30
   3 -11   3   -4.10   14.20
  -4  11  -3   11.70   15.00
  -4  11  -3   14.50   16.90
   4 -11   3   36.30   17.40
   4 -11   3    9.90   14.80
  -5  11  -3  111.19   25.90
  -5  11  -3   77.99   21.80
   5 -11   3  151.68   28.40
   5 -11   3   81.09   25.50
  -6  11  -3   36.30   18.80
  -6  11  -3    3.20   12.90
   6 -11   3   29.00   17.20
   6 -11   3   10.80   17.80
  -7  11  -3   27.20   19.40
  -7  11  -3   23.30   17.30
   7 -11   3   15.50   20.20
  -8  11  -3   15.20   19.70
  -8  11  -3   12.10   17.40
   8 -11   3  -19.80   18.30
   5  10  -3    0.50   15.40
   5  10  -3    1.10   17.00
   5  10  -3    5.10   15.10
  -5 -10   3   12.30   16.00
  -5 -10   3   21.30   21.10
   4  10  -3   29.70   17.00
   4  10  -3   19.00   18.80
  -4 -10   3    6.50   16.00
  -4 -10   3   49.80   22.40
   3  10  -3   37.90   18.00
   3  10  -3   87.89   25.00
  -3 -10   3   64.79   20.40
  -3 -10   3   52.69   22.50
   2  10  -3   47.70   19.20
   2  10  -3    9.30   15.80
  -2 -10   3   10.20   13.20
  -2 -10   3   12.60   14.40
   1  10  -3    3.50   11.40
   1  10  -3    2.00   12.40
  -1 -10   3    7.10   15.80
  -1 -10   3   -4.60   11.80
   0  10  -3   16.60   13.90
   0  10  -3   24.30   16.00
   0 -10   3   21.60   15.10
   0 -10   3   14.80   13.10
  -1  10  -3   33.20   17.90
  -1  10  -3   38.90   18.40
   1 -10   3   53.49   17.10
   1 -10   3   54.59   18.20
   1 -10   3   58.19   20.40
  -2  10  -3   22.40   15.60
  -2  10  -3   -3.50   11.70
   2 -10   3   -6.00   10.50
   2 -10   3   36.20   17.70
   2 -10   3    5.40   12.20
  -3  10  -3   24.30   13.10
  -3  10  -3   41.00   16.20
  -3  10  -3   31.70   18.20
   3 -10   3   18.90   14.30
   3 -10   3   63.79   19.30
  -4  10  -3    1.10   11.80
  -4  10  -3    1.30   10.30
  -4  10  -3   18.60   16.10
   4 -10   3   14.00   14.90
   4 -10   3   10.30   13.00
  -5  10  -3  -10.00    9.70
  -5  10  -3   -4.20   15.10
   5 -10   3   -0.50   12.10
   5 -10   3   15.10   14.30
  -6  10  -3    2.60   12.40
  -6  10  -3   11.40   14.00
   6 -10   3   41.40   16.40
   6 -10   3  -15.40   10.40
  -7  10  -3   65.39   20.90
  -7  10  -3   63.59   22.80
   7 -10   3   35.00   19.60
  -8  10  -3    9.20   14.70
  -8  10  -3   12.60   15.30
   8 -10   3   -2.40   15.70
   8 -10   3   14.50   18.40
  -9  10  -3   10.50   19.30
  -9  10  -3    2.50   18.00
   9 -10   3  -27.00   20.10
   9 -10   3   -1.40   20.00
   6   9  -3   39.20   17.60
   6   9  -3   58.69   21.90
   6   9  -3   35.10   21.10
  -6  -9   3   64.79   24.80
  -6  -9   3   33.00   21.00
   5   9  -3   35.00   18.70
   5   9  -3   62.09   21.70
   5   9  -3   12.90   13.30
  -5  -9   3   27.40   21.10
  -5  -9   3   31.30   16.80
   4   9  -3   -5.00   13.10
   4   9  -3   18.20   15.80
  -4  -9   3   17.80   16.30
  -4  -9   3   -2.10   14.60
   3   9  -3   64.29   19.40
   3   9  -3   24.00   15.40
  -3  -9   3   75.89   22.00
  -3  -9   3   20.70   14.00
   2   9  -3  361.96   39.80
   2   9  -3  454.75   41.30
  -2  -9   3  394.36   38.80
  -2  -9   3  350.46   38.70
   1   9  -3  121.69   24.90
   1   9  -3   92.59   22.50
  -1  -9   3  132.99   25.70
  -1  -9   3  147.49   25.40
   0   9  -3  756.92   58.19
   0   9  -3  764.02   60.19
   0  -9   3  636.04   53.59
   0  -9   3  722.23   53.79
  -1   9  -3  111.69   23.60
  -1   9  -3   46.40   16.30
   1  -9   3   69.49   18.50
   1  -9   3   44.00   14.70
   1  -9   3   56.39   19.70
  -2   9  -3   25.50   14.20
  -2   9  -3   30.20   12.40
  -2   9  -3   41.70   16.80
   2  -9   3   42.40   16.20
   2  -9   3   44.90   13.70
   2  -9   3   50.19   16.20
  -3   9  -3  215.78   30.80
  -3   9  -3  332.87   33.60
  -3   9  -3  314.37   29.60
   3  -9   3  259.67   32.90
   3  -9   3  210.98   28.50
  -4   9  -3   96.89   21.40
  -4   9  -3   85.69   21.70
   4  -9   3   80.09   18.90
   4  -9   3  133.19   27.70
  -5   9  -3    3.80    9.90
  -5   9  -3  -10.00    9.70
   5  -9   3    8.50   12.90
   5  -9   3   12.10   13.40
  -6   9  -3  123.19   26.40
  -6   9  -3  169.98   28.90
   6  -9   3  106.89   26.00
   6  -9   3  151.38   24.40
   6  -9   3  118.29   24.20
  -7   9  -3  192.48   34.50
  -7   9  -3  335.47   38.40
   7  -9   3  331.17   39.60
   7  -9   3  377.76   40.20
  -8   9  -3   42.10   19.60
  -8   9  -3   46.20   23.10
   8  -9   3   -1.00   15.70
   8  -9   3   17.40   15.20
  -9   9  -3   20.60   18.90
  -9   9  -3   32.10   21.20
   9  -9   3    1.00   20.00
   9  -9   3   32.50   21.20
   7   8  -3   -3.60   13.40
   7   8  -3    1.90   17.40
  -7  -8   3  -13.20   14.70
   6   8  -3   -4.50   13.90
   6   8  -3    6.40   13.00
   6   8  -3   18.70   14.00
  -6  -8   3   23.40   18.90
  -6  -8   3   -4.30   13.80
   5   8  -3   78.39   22.60
   5   8  -3   27.80   16.20
   5   8  -3   67.39   18.20
  -5  -8   3   83.19   23.00
  -5  -8   3   51.19   18.00
   4   8  -3   29.20   15.30
   4   8  -3   43.00   16.80
  -4  -8   3   36.40   17.70
  -4  -8   3   38.30   15.20
   3   8  -3  -10.50   11.00
   3   8  -3   11.50   10.60
  -3  -8   3   -4.70   10.20
  -3  -8   3   10.50   12.90
   2   8  -3  142.19   25.40
   2   8  -3  114.09   23.30
  -2  -8   3  113.39   22.90
  -2  -8   3  151.38   25.30
   1   8  -3   42.90   16.00
   1   8  -3   57.69   16.70
  -1  -8   3   61.09   16.40
  -1  -8   3   41.10   15.00
   0   8  -3  337.17   33.60
   0   8  -3  359.56   36.40
   0  -8   3  298.57   32.00
   0  -8   3  340.57   31.90
  -1   8  -3   80.79   19.40
  -1   8  -3   85.89   14.70
  -1   8  -3   87.19   18.20
   1  -8   3   88.39   17.80
   1  -8   3   60.89   17.50
   1  -8   3   45.70   14.00
  -2   8  -3  -12.20    5.50
  -2   8  -3   -2.60    7.70
  -2   8  -3    2.40    9.50
   2  -8   3    4.90    8.90
   2  -8   3   15.70   10.80
   2  -8   3   -0.60    8.30
  -3   8  -3   36.50   12.50
  -3   8  -3   58.69   16.80
   3  -8   3   44.60   16.50
   3  -8   3   72.39   14.00
   3  -8   3   45.10   13.90
  -4   8  -3   -3.50    9.00
  -4   8  -3   19.50   11.10
   4  -8   3   24.60   13.20
   4  -8   3   13.80   13.30
  -5   8  -3   -4.60    8.50
  -5   8  -3    2.20   10.40
   5  -8   3   -8.20   11.20
   5  -8   3    3.20   10.80
   5  -8   3    4.70   10.70
  -6   8  -3   51.89   18.10
  -6   8  -3   67.19   20.50
   6  -8   3   48.00   19.00
   6  -8   3   27.60   16.70
  -7   8  -3   86.99   22.00
  -7   8  -3  127.59   25.20
   7  -8   3   66.59   20.90
   7  -8   3   60.69   18.40
  -8   8  -3    8.90   13.10
  -8   8  -3   -2.40   12.50
   8  -8   3   11.20   16.80
   8  -8   3   -5.30   12.30
  -9   8  -3    6.60   16.40
  -9   8  -3   -9.90   13.90
   9  -8   3    5.10   17.80
   9  -8   3    4.00   15.60
 -10   8  -3   25.10   22.20
 -10   8  -3   30.80   18.30
  10  -8   3   14.60   18.10
  10  -8   3   16.70   18.70
   8   7  -3   47.00   27.00
   8   7  -3   55.39   21.90
  -8  -7   3   17.10   20.40
   7   7  -3   32.30   17.10
   7   7  -3   32.50   18.00
  -7  -7   3   67.09   24.10
   6   7  -3    4.10   11.90
   6   7  -3   15.90   15.10
   6   7  -3    4.70   10.60
  -6  -7   3   -3.90   11.80
  -6  -7   3   22.40   15.40
   5   7  -3   98.49   23.90
   5   7  -3  107.59   20.60
   5   7  -3  165.88   27.50
  -5  -7   3   91.89   21.80
  -5  -7   3  112.59   22.80
   4   7  -3  467.25   38.70
   4   7  -3  366.96   39.20
  -4  -7   3  322.97   33.90
  -4  -7   3  409.86   39.80
   3   7  -3   60.89   16.70
   3   7  -3   72.59   17.20
  -3  -7   3   84.99   19.30
  -3  -7   3   76.79   18.10
   2   7  -3   37.60   15.00
   2   7  -3   30.50   13.00
  -2  -7   3   40.50   14.10
  -2  -7   3   22.10   10.70
   1   7  -3  478.95   43.10
   1   7  -3  548.85   43.50
  -1  -7   3  515.75   42.20
  -1  -7   3  549.85   42.20
  -1  -7   3  603.64   37.10
   0   7  -3 1482.55   92.89
   0   7  -3 1422.16   89.59
   0   7  -3 1469.05   82.39
   0  -7   3 1426.06   80.49
   0  -7   3 1500.65   87.59
   0  -7   3 1487.75   89.19
  -1   7  -3  536.45   42.90
  -1   7  -3  541.65   38.00
  -1   7  -3  545.15   45.30
   1  -7   3  559.74   34.70
   1  -7   3  571.24   45.60
   1  -7   3  590.84   42.30
   1  -7   3  572.14   46.00
  -2   7  -3    4.60    8.80
  -2   7  -3    1.00    6.40
  -2   7  -3    0.00    7.90
   2  -7   3    2.60    7.90
   2  -7   3   -7.70    6.30
   2  -7   3   21.50   11.30
  -3   7  -3   57.79   15.40
  -3   7  -3  125.39   17.20
   3  -7   3   98.69   20.50
   3  -7   3  134.49   15.70
   3  -7   3  126.49   19.40
  -4   7  -3 1513.75   95.39
  -4   7  -3 1544.95   94.19
   4  -7   3 1641.94   95.59
   4  -7   3 1502.65   90.69
   4  -7   3 1451.25   96.09
  -5   7  -3  408.56   38.90
  -5   7  -3  471.65   40.60
   5  -7   3  571.74   44.60
   5  -7   3  431.56   38.80
  -6   7  -3   33.90   14.40
  -6   7  -3   74.69   19.70
   6  -7   3   50.39   14.10
   6  -7   3   62.79   18.00
   6  -7   3   53.79   16.10
  -7   7  -3   12.20   12.20
  -7   7  -3   17.40   12.40
   7  -7   3    4.80   11.30
   7  -7   3   23.60   15.00
  -8   7  -3   48.60   19.70
  -8   7  -3   57.69   19.80
   8  -7   3  101.69   24.60
   8  -7   3   69.79   21.70
  -9   7  -3  137.49   29.70
   9  -7   3  135.29   29.70
   9  -7   3  143.19   31.40
 -10   7  -3   39.80   22.10
  10  -7   3   35.80   20.90
  10  -7   3   36.00   23.10
   9   6  -3   63.59   24.60
  -9  -6   3   24.90   22.70
   8   6  -3   -4.20   13.50
   8   6  -3   19.30   17.60
  -8  -6   3    4.10   16.80
   7   6  -3   26.70   13.60
   7   6  -3   12.90   14.40
  -7  -6   3   22.30   17.20
   6   6  -3  -13.50   10.20
   6   6  -3    3.80   11.40
   6   6  -3   12.70   10.20
  -6  -6   3    3.90   11.70
  -6  -6   3   -2.80    8.80
   5   6  -3    1.50    9.80
   5   6  -3   -3.40   10.30
   5   6  -3   10.20    8.70
  -5  -6   3    8.50    9.60
  -5  -6   3   -2.00   10.40
   4   6  -3   18.80   10.10
   4   6  -3   12.10   10.40
   4   6  -3   -0.40    6.90
  -4  -6   3   15.50   11.90
  -4  -6   3  -11.20    7.10
   3   6  -3   -3.90    7.50
   3   6  -3    4.50    9.50
  -3  -6   3    0.20    7.00
  -3  -6   3    9.30    9.60
   2   6  -3    9.60    9.30
   2   6  -3    0.20    6.90
  -2  -6   3   10.20    9.10
  -2  -6   3    9.00    8.90
   1   6  -3    6.20    8.00
   1   6  -3    0.90    7.50
   1   6  -3   -4.20    3.30
  -1  -6   3    4.80    6.10
  -1  -6   3   -4.10    6.90
  -1  -6   3   -7.10    6.50
   0   6  -3  509.55   40.80
   0   6  -3  449.95   37.30
   0   6  -3  497.05   32.40
   0  -6   3  500.45   36.90
   0  -6   3  552.74   42.30
   0  -6   3  533.35   38.60
   0  -6   3  501.95   32.70
  -1   6  -3    6.50    6.00
  -1   6  -3   13.90    9.70
  -1   6  -3   18.80    9.60
   1  -6   3   31.30   12.60
   1  -6   3   19.60    7.00
   1  -6   3   12.90    9.00
  -2   6  -3   57.09   12.30
  -2   6  -3   66.09   14.00
   2  -6   3   82.49   12.80
   2  -6   3  137.59   16.20
   2  -6   3   43.80   14.00
  -3   6  -3   50.19   13.30
  -3   6  -3   27.60   10.60
   3  -6   3   59.39   10.20
   3  -6   3   54.79   12.40
   3  -6   3   31.30   11.30
   3  -6   3   45.20   14.00
  -4   6  -3  103.19   10.90
  -4   6  -3   83.99   18.10
  -4   6  -3   98.49   18.50
   4  -6   3   68.19   17.20
   4  -6   3   86.49   11.40
   4  -6   3   53.69   14.40
  -5   6  -3    8.60    9.30
  -5   6  -3   14.70    9.50
   5  -6   3   23.40   13.20
   5  -6   3    9.90    8.40
   5  -6   3   -4.80    7.30
  -6   6  -3    3.80    8.40
   6  -6   3   19.20   11.10
   6  -6   3    8.10    7.80
   6  -6   3  -15.10    7.40
  -7   6  -3   -0.10   10.80
   7  -6   3   13.70   12.20
   7  -6   3    7.20   10.20
  -8   6  -3  172.88   30.10
   8  -6   3   64.99   20.60
   8  -6   3  106.79   25.30
  -9   6  -3  -11.50   11.20
   9  -6   3   38.80   18.10
   9  -6   3    4.90   14.80
 -10   6  -3    2.50   18.80
  10  -6   3   10.50   18.70
  10  -6   3   -4.30   15.60
 -11   6  -3   10.80   20.60
  11  -6   3  -24.80   17.80
  11  -6   3   -3.10   19.10
   9   5  -3    5.80   14.40
  -9  -5   3  -14.70   15.50
   8   5  -3  285.97   37.30
   8   5  -3  410.96   43.50
  -8  -5   3  383.36   42.40
   7   5  -3   96.79   23.50
   7   5  -3  109.69   21.80
  -7  -5   3   86.49   22.40
   6   5  -3  298.37   29.10
   6   5  -3  304.07   34.40
   6   5  -3  332.17   32.60
  -6  -5   3  299.57   34.00
  -6  -5   3  270.27   29.10
   5   5  -3    4.70    8.80
   5   5  -3    6.60    8.70
   5   5  -3    1.40    6.70
  -5  -5   3    0.60    9.20
  -5  -5   3   -7.60    8.30
   4   5  -3  573.54   40.30
   4   5  -3  559.94   44.20
   4   5  -3  600.74   42.70
  -4  -5   3  557.74   41.30
  -4  -5   3  476.75   42.40
   3   5  -3  279.37   26.10
   3   5  -3  253.97   26.50
  -3  -5   3  247.68   26.50
  -3  -5   3  270.47   24.90
   2   5  -3 1099.29   70.19
   2   5  -3 1125.69   67.79
  -2  -5   3 1084.79   68.39
  -2  -5   3 1120.79   67.99
   1   5  -3   20.00    4.60
   1   5  -3   13.40    8.20
   1   5  -3   10.20    8.30
  -1  -5   3   28.20   10.10
  -1  -5   3   18.30    7.20
  -1  -5   3   30.90    9.60
   0   5  -3  177.18   14.50
   0   5  -3  166.48   18.80
   0   5  -3  169.48   20.40
   0  -5   3  167.18   18.30
   0  -5   3  135.19   19.10
   0  -5   3  195.08   19.10
   0  -5   3  163.28   15.60
  -1   5  -3  541.25   35.60
  -1   5  -3  513.85   38.30
  -1   5  -3  581.34   40.70
   1  -5   3  545.95   37.50
   1  -5   3  566.54   34.80
   1  -5   3  554.64   40.50
  -2   5  -3  444.46   33.70
  -2   5  -3  358.16   30.10
   2  -5   3  407.66   32.50
   2  -5   3  485.25   32.00
   2  -5   3  460.45   29.60
   2  -5   3  451.75   34.60
  -3   5  -3  473.05   31.00
  -3   5  -3  486.35   36.30
  -3   5  -3  523.05   37.80
   3  -5   3  483.05   38.30
   3  -5   3  540.15   37.70
   3  -5   3  498.85   31.40
  -4   5  -3   12.80    5.10
  -4   5  -3    1.30    7.60
   4  -5   3    8.00    9.90
   4  -5   3    7.50    6.50
   4  -5   3   -7.30    6.40
  -5   5  -3  263.37   28.10
   5  -5   3  267.47   27.90
   5  -5   3  305.37   23.20
   5  -5   3  296.97   28.70
  -6   5  -3  730.93   53.99
   6  -5   3  722.13   47.40
   6  -5   3  732.83   52.09
   6  -5   3  660.53   51.89
  -7   5  -3  397.06   38.20
   7  -5   3  459.35   38.90
   7  -5   3  328.97   36.00
  -8   5  -3  105.39   23.60
   8  -5   3  110.69   24.10
   8  -5   3   90.09   20.80
  -9   5  -3   74.79   23.70
   9  -5   3   43.80   17.30
   9  -5   3   36.20   18.70
 -10   5  -3  274.47   42.80
  10  -5   3  278.87   36.20
  10  -5   3  207.68   35.70
 -11   5  -3  293.97   47.10
  11  -5   3  260.47   42.70
  11  -5   3  285.17   39.80
  10   4  -3   17.90   19.70
 -10  -4   3   -3.30   17.70
   9   4  -3   31.40   17.20
   9   4  -3   23.70   16.10
  -9  -4   3   28.00   17.60
   8   4  -3    2.60   11.60
   8   4  -3  -15.80   10.20
  -8  -4   3   -4.40   12.80
   7   4  -3   -3.40    9.50
   7   4  -3    0.70    8.40
   7   4  -3   17.30   12.70
  -7  -4   3    7.10   11.90
   6   4  -3    5.10    9.10
   6   4  -3   -0.20    7.70
  -6  -4   3   -3.90    8.80
   5   4  -3   49.30   14.10
   5   4  -3   70.49   14.90
   5   4  -3   64.09   13.50
  -5  -4   3   62.49   15.80
  -5  -4   3   77.39   14.60
   4   4  -3   32.70   11.80
   4   4  -3   29.30    9.90
   4   4  -3   22.70    8.80
  -4  -4   3   57.39   13.70
  -4  -4   3   34.20   10.00
   3   4  -3   41.80   11.60
   3   4  -3   43.10   10.70
   3   4  -3   60.09   12.20
  -3  -4   3   36.10   10.30
  -3  -4   3   41.30   11.40
   2   4  -3  892.51   57.09
   2   4  -3  945.41   60.19
  -2  -4   3  981.10   58.29
  -2  -4   3  983.80   59.29
   1   4  -3 1520.45   92.39
   1   4  -3 1627.84   90.69
   1   4  -3 1627.24   84.19
  -1  -4   3 1650.33   91.09
  -1  -4   3 1630.64   90.99
   0   4  -3  420.36   25.60
   0   4  -3  419.76   31.50
   0   4  -3  384.86   28.90
   0  -4   3  422.96   30.20
   0  -4   3  415.36   31.70
   0  -4   3  393.06   28.80
   0  -4   3  404.66   27.50
  -1   4  -3    2.90    6.50
  -1   4  -3   17.10    6.20
  -1   4  -3   -4.00    6.60
   1  -4   3   10.20    7.00
   1  -4   3    3.70    6.50
   1  -4   3    8.30    6.20
  -2   4  -3  132.29   15.30
  -2   4  -3  151.58   16.50
   2  -4   3  167.78   15.30
   2  -4   3  138.09   13.50
   2  -4   3  159.88   17.60
   2  -4   3  132.29   15.60
  -3   4  -3  701.23   40.10
  -3   4  -3  715.53   45.60
   3  -4   3  680.33   41.50
   3  -4   3  656.03   45.60
   3  -4   3  657.13   45.00
  -4   4  -3 1184.68   67.09
  -4   4  -3 1264.37   75.09
   4  -4   3 1244.48   68.29
   4  -4   3 1193.18   74.09
   4  -4   3 1238.98   73.89
  -5   4  -3    2.40    3.90
  -5   4  -3   -2.10    7.50
   5  -4   3   -1.50    4.60
   5  -4   3   -8.30    6.70
   5  -4   3    5.60    7.60
  -6   4  -3  564.94   44.30
   6  -4   3  550.94   42.70
   6  -4   3  515.65   42.10
  -7   4  -3  244.08   28.70
   7  -4   3  239.28   28.10
   7  -4   3  205.18   27.30
  -8   4  -3  497.65   48.20
   8  -4   3  666.33   51.69
   8  -4   3  585.94   49.40
  -9   4  -3   17.10   13.90
   9  -4   3    1.30   12.90
   9  -4   3   12.70   16.00
 -10   4  -3   37.20   18.60
  10  -4   3   64.59   21.60
  10  -4   3   17.00   19.80
 -11   4  -3  243.58   41.50
  11  -4   3  286.37   42.50
  11  -4   3  264.97   42.70
  10   3  -3  351.06   44.80
   9   3  -3  400.66   44.20
  -9  -3   3  401.06   41.30
   8   3  -3   57.39   15.80
   8   3  -3   44.80   17.60
  -8  -3   3   22.90   12.60
   7   3  -3   63.29   15.00
   7   3  -3   43.30   15.60
   7   3  -3   22.60   10.40
  -7  -3   3   28.60   13.80
   6   3  -3  449.95   40.10
   6   3  -3  479.35   34.50
   6   3  -3  468.85   37.10
  -6  -3   3  482.95   39.20
   5   3  -3 1101.59   73.79
   5   3  -3 1211.58   71.39
  -5  -3   3 1153.78   64.59
  -5  -3   3 1184.38   73.29
   4   3  -3  618.34   44.00
   4   3  -3  604.74   39.90
   4   3  -3  563.64   40.10
  -4  -3   3  628.14   34.50
  -4  -3   3  611.94   43.10
  -4  -3   3  571.04   40.20
   3   3  -3   72.09   13.50
   3   3  -3   79.89   12.70
   3   3  -3   74.69   12.00
  -3  -3   3   74.29   12.70
  -3  -3   3   58.29   12.40
   2   3  -3    5.80    6.10
   2   3  -3   13.00    6.30
   2   3  -3    9.70    7.10
  -2  -3   3   16.40    7.30
  -2  -3   3   11.90    7.20
   1   3  -3   27.10    3.80
   1   3  -3   19.90    7.50
   1   3  -3   12.90    6.30
  -1  -3   3   30.00    8.50
  -1  -3   3   15.30    7.00
   0   3  -3 7336.97  395.66
   0   3  -3 7767.52  398.46
   0   3  -3 7822.52  393.96
   0  -3   3 7493.55  398.16
   0  -3   3 7855.51  396.36
   0  -3   3 7705.43  396.36
   0  -3   3 7907.21  393.66
   0  -3   3 7845.72  396.36
  -1   3  -3   95.69   12.00
  -1   3  -3  106.09   11.00
   1  -3   3   95.19   13.70
   1  -3   3   82.19   11.70
   1  -3   3   90.19   11.00
  -2   3  -3    7.60    6.50
  -2   3  -3   20.30    5.80
   2  -3   3    6.50    5.10
   2  -3   3   14.50    6.70
   2  -3   3   16.40    7.20
   2  -3   3   10.90    6.90
   2  -3   3   19.50    6.50
  -3   3  -3    9.80    7.30
  -3   3  -3   13.60    4.90
   3  -3   3    6.50    7.10
   3  -3   3   12.70    5.20
   3  -3   3   12.00    7.10
   3  -3   3    3.10    6.40
  -4   3  -3  814.82   52.99
  -4   3  -3  777.52   45.90
   4  -3   3  759.62   51.09
   4  -3   3  792.12   51.19
   4  -3   3  785.82   50.59
   4  -3   3  810.62   44.20
  -5   3  -3   83.69   11.20
  -5   3  -3   91.79   17.50
   5  -3   3   97.09    8.90
   5  -3   3   78.79   15.50
   5  -3   3   99.19   17.10
   5  -3   3   94.19   16.50
  -6   3  -3   79.09   17.40
  -6   3  -3  111.49   13.40
   6  -3   3   82.09   16.70
   6  -3   3   99.09   17.70
  -7   3  -3  340.77   32.60
   7  -3   3  276.57   29.10
   7  -3   3  245.58   29.40
  -8   3  -3   -5.20    9.60
   8  -3   3   -3.30    9.40
   8  -3   3    7.20   11.30
  -9   3  -3  149.19   28.50
   9  -3   3  130.89   26.40
   9  -3   3  148.29   28.70
 -10   3  -3   35.40   18.50
  10  -3   3   14.40   15.70
  10  -3   3  -19.40   15.20
 -11   3  -3   -0.20   17.60
  11  -3   3   62.09   23.20
  11  -3   3   25.70   21.00
  11   2  -3    8.20   19.90
  10   2  -3  117.89   29.60
  10   2  -3  226.58   34.30
   9   2  -3   -1.70   11.70
   9   2  -3    7.90   12.30
  -9  -2   3   16.30   13.60
   8   2  -3  651.53   56.49
   8   2  -3  775.82   54.49
  -8  -2   3  727.83   53.99
   7   2  -3   16.60    9.50
   7   2  -3   13.50   10.30
   7   2  -3    1.20    6.70
  -7  -2   3   13.30    8.90
  -7  -2   3    7.20    8.40
   6   2  -3   12.30    9.60
   6   2  -3    0.50    6.60
   6   2  -3   -2.50    5.20
  -6  -2   3    2.70    7.00
  -6  -2   3   -4.90    5.90
   5   2  -3  805.92   52.19
   5   2  -3  715.63   47.10
  -5  -2   3  723.53   44.00
  -5  -2   3  672.93   48.00
   4   2  -3  521.45   37.30
   4   2  -3  446.86   32.80
  -4  -2   3  498.35   35.30
  -4  -2   3  531.15   30.90
   3   2  -3   13.30    5.90
   3   2  -3   18.50    7.30
   3   2  -3   11.70    5.70
  -3  -2   3    5.20    5.80
  -3  -2   3   -2.50    6.00
  -3  -2   3   12.90    4.20
   2   2  -3   11.20    6.30
   2   2  -3    0.00    3.80
   2   2  -3    0.40    5.70
  -2  -2   3    1.80    2.70
  -2  -2   3   -1.50    5.30
  -2  -2   3   -8.70    4.50
   1   2  -3    4.50    5.40
   1   2  -3    6.30    4.00
   1   2  -3   16.00    6.00
  -1  -2   3   14.90    6.40
  -1  -2   3   10.80    3.40
  -1  -2   3   11.10    6.00
   0   2  -3 5244.98  270.47
   0   2  -3 5122.69  269.67
   0   2  -3 5247.77  271.67
   0  -2   3 5234.08  270.97
   0  -2   3 5431.16  269.87
   0  -2   3 5335.37  270.87
   0  -2   3 5242.58  271.67
  -1   2  -3    3.70    4.50
   1  -2   3   -2.20    4.80
   1  -2   3   14.60    6.60
   1  -2   3   10.00    5.60
  -2   2  -3   33.20    8.60
  -2   2  -3   39.80    6.90
   2  -2   3   35.30    8.80
   2  -2   3   32.40    7.80
   2  -2   3   36.40    6.10
  -3   2  -3   -3.30    5.30
  -3   2  -3    5.80    3.90
   3  -2   3    2.50    6.20
   3  -2   3   16.90    7.40
   3  -2   3    3.30    3.20
  -4   2  -3 2972.20  162.08
  -4   2  -3 3142.59  167.38
   4  -2   3 3080.99  156.38
   4  -2   3 3182.48  166.88
   4  -2   3 3034.60  164.88
   4  -2   3 3015.20  165.88
  -5   2  -3  698.93   43.10
  -5   2  -3  649.74   47.20
   5  -2   3  623.34   46.50
   5  -2   3  712.33   47.40
   5  -2   3  683.23   46.30
  -6   2  -3    2.10    9.50
  -6   2  -3    2.40    6.00
   6  -2   3   -1.10    7.20
   6  -2   3   -7.00    6.20
   6  -2   3    1.50    6.60
  -7   2  -3  126.39   22.50
  -7   2  -3   95.59   16.60
   7  -2   3   97.19   20.20
   7  -2   3  116.49   20.20
  -8   2  -3   73.79   18.50
   8  -2   3   53.79   17.20
   8  -2   3   32.90   14.00
  -9   2  -3  277.97   35.40
   9  -2   3  277.97   33.30
   9  -2   3  224.78   32.10
 -10   2  -3   74.89   22.90
  10  -2   3   40.40   19.80
  10  -2   3   98.49   25.50
 -11   2  -3    2.30   16.60
  11  -2   3  -14.60   18.10
  11  -2   3    4.30   18.80
  11   1  -3   16.70   16.60
  10   1  -3   -0.80   13.60
  10   1  -3   18.80   16.00
   9   1  -3   -2.40   10.50
   9   1  -3   29.60   15.30
   8   1  -3   35.50   13.20
   8   1  -3   45.40   15.20
  -8  -1   3   40.60   13.50
  -8  -1   3   29.00   12.50
   7   1  -3   42.10   10.50
   7   1  -3   51.09   13.50
   7   1  -3   57.59   15.50
  -7  -1   3   34.70   11.50
  -7  -1   3   36.00   12.00
   6   1  -3   92.09   15.40
   6   1  -3   82.29   17.30
   6   1  -3   98.99   12.50
  -6  -1   3   93.79   14.80
  -6  -1   3  101.79   16.20
   5   1  -3   19.60    9.50
   5   1  -3   28.50    7.90
   5   1  -3   23.70    8.80
  -5  -1   3   28.50    9.20
  -5  -1   3   22.40    8.10
   4   1  -3  195.68   20.10
   4   1  -3  178.78   15.60
  -4  -1   3  144.59   16.20
  -4  -1   3  160.98   14.80
   3   1  -3   24.50    7.20
   3   1  -3   36.70    7.20
   3   1  -3   48.00   10.40
  -3  -1   3   31.70    8.40
  -3  -1   3   27.70    6.50
   2   1  -3  234.98   17.50
   2   1  -3  259.77   19.30
   2   1  -3  241.88   15.70
  -2  -1   3  255.77   19.00
  -2  -1   3  250.17   16.80
   1   1  -3  479.15   27.30
   1   1  -3  462.25   27.50
  -1  -1   3  421.66   27.80
  -1  -1   3  433.76   26.10
   0   1  -3    6.00    3.30
   0   1  -3    2.30    3.10
   0   1  -3    3.70    3.60
   0  -1   3    0.30    4.20
   0  -1   3   -1.10    4.70
   0  -1   3   -4.50    2.60
  -1   1  -3 1033.50   53.99
  -1   1  -3  976.30   51.59
   1  -1   3  955.10   55.59
   1  -1   3  929.01   54.29
   1  -1   3  942.11   53.49
   1  -1   3  991.40   52.39
  -2   1  -3  258.27   15.00
  -2   1  -3  247.28   18.70
   2  -1   3  290.07   20.60
   2  -1   3  273.17   20.60
   2  -1   3  266.37   18.70
  -3   1  -3  465.85   29.20
   3  -1   3  406.16   30.20
   3  -1   3  411.16   30.60
  -4   1  -3  593.44   42.70
  -4   1  -3  652.53   40.80
   4  -1   3  616.04   42.90
   4  -1   3  688.23   43.20
  -5   1  -3   13.60    8.10
  -5   1  -3    4.70    6.90
   5  -1   3    7.00    7.40
   5  -1   3    4.80    6.60
   5  -1   3   14.60    9.40
  -6   1  -3  113.39   18.20
  -6   1  -3  165.68   21.40
   6  -1   3  118.49   19.30
   6  -1   3  119.19   19.40
   6  -1   3  128.89   18.60
  -7   1  -3    8.60    8.60
  -7   1  -3    7.80   10.90
   7  -1   3    7.50    9.30
   7  -1   3   15.40   10.50
   7  -1   3    2.20   10.10
  -8   1  -3   23.80   13.40
   8  -1   3    2.80   11.50
   8  -1   3   42.90   15.70
  -9   1  -3   27.70   16.10
   9  -1   3   42.60   19.20
   9  -1   3   45.70   17.10
 -10   1  -3   -2.30   15.30
  10  -1   3   26.40   17.00
  10  -1   3   -1.90   16.60
 -11   1  -3   21.20   18.90
  11  -1   3    9.10   17.80
  11  -1   3   -6.00   15.80
  11   0  -3  116.59   30.70
  10   0  -3    8.40   14.90
  10   0  -3    6.30   13.40
   9   0  -3   31.00   15.00
   9   0  -3   -5.60   10.50
   8   0  -3  622.84   49.30
   8   0  -3  577.94   44.40
  -8   0   3  510.35   44.90
   7   0  -3  347.97   34.70
   7   0  -3  403.16   32.80
   7   0  -3  401.26   29.00
  -7   0   3  422.06   31.60
   6   0  -3  732.83   48.00
   6   0  -3  668.63   50.99
   6   0  -3  744.83   45.40
  -6   0   3  779.12   47.40
   5   0  -3   52.09   12.80
   5   0  -3   71.29   11.80
   5   0  -3   59.89   10.70
  -5   0   3   61.09   10.70
   4   0  -3 1948.71  104.99
   4   0  -3 1996.50  109.29
  -4   0   3 1910.21  105.19
   3   0  -3 1660.53   87.09
   3   0  -3 1590.04   90.69
   3   0  -3 1666.43   88.39
  -3   0   3 1603.34   87.59
   2   0  -3   15.10    6.00
   2   0  -3   11.50    3.60
   2   0  -3   12.70    5.30
  -2   0   3   18.90    5.90
   1   0  -3   68.69    7.50
   1   0  -3   61.89    8.10
   1   0  -3   81.89    8.60
  -1   0   3   76.29    9.10
  -1   0   3   64.59    8.70
   0   0  -3  323.97   21.10
   0   0  -3  323.77   20.10
   0   0   3  334.47   21.80
   0   0   3  332.07   22.30
   0   0   3  339.67   20.40
  -1   0  -3 1602.34   84.99
  -1   0  -3 1615.84   87.69
   1   0   3 1641.74   87.49
   1   0   3 1682.43   88.39
   1   0   3 1629.64   84.19
  -2   0  -3 1202.18   66.19
  -2   0  -3 1147.19   61.09
   2   0   3 1168.58   66.49
   2   0   3 1145.69   66.09
   2   0   3 1195.48   63.49
  -3   0  -3   47.80    4.40
  -3   0  -3   22.00    8.10
   3   0   3   56.59    9.50
   3   0   3   48.30   10.10
   3   0   3   36.40    9.50
  -4   0  -3   81.79   15.20
   4   0   3   86.69   15.70
   4   0   3   72.79   13.20
  -5   0  -3  448.46   34.60
  -5   0  -3  441.96   34.20
   5   0   3  436.76   35.90
   5   0   3  479.25   34.60
   5   0   3  449.46   37.50
  -6   0  -3  377.16   33.50
  -6   0  -3  425.06   33.20
   6   0   3  414.86   33.30
   6   0   3  318.07   32.20
   6   0   3  394.96   32.50
  -7   0  -3  241.68   25.50
  -7   0  -3  176.68   23.80
   7   0   3  190.68   24.50
   7   0   3  203.78   30.20
   7   0   3  199.08   24.40
  -8   0  -3   84.29   21.00
  -8   0  -3   64.59   16.90
   8   0   3   89.49   20.30
   8   0   3   61.99   18.70
   8   0   3   80.89   18.50
  -9   0  -3  162.08   27.70
   9   0   3  185.68   30.20
   9   0   3  109.19   27.20
 -10   0  -3  268.57   37.20
  10   0   3  276.17   42.50
  10   0   3  349.17   40.20
  11   0   3  299.47   41.90
  11  -1  -3  -18.70   12.00
  11  -1  -3  -16.80   15.10
  10  -1  -3   54.19   16.90
  10  -1  -3   13.30   15.50
 -10   1   3   23.00   16.70
   9  -1  -3  108.59   24.30
   9  -1  -3   70.29   18.10
  -9   1   3   94.29   20.70
   8  -1  -3   84.89   17.80
   8  -1  -3   86.69   21.10
  -8   1   3   81.19   19.10
   7  -1  -3   17.60    7.90
   7  -1  -3   13.40    8.40
   7  -1  -3   36.30   12.40
  -7   1   3   22.50   10.30
  -7   1   3   23.40    8.50
   6  -1  -3   22.40    7.50
   6  -1  -3   24.50   10.20
   6  -1  -3   27.80    9.40
  -6   1   3   26.80   10.40
  -6   1   3   22.40    7.20
   5  -1  -3  328.37   27.50
   5  -1  -3  314.47   23.60
   5  -1  -3  257.47   21.60
  -5   1   3  282.57   21.10
  -5   1   3  355.16   27.20
   4  -1  -3   45.80   11.30
   4  -1  -3   48.60    9.20
  -4   1   3   68.89   12.40
  -4   1   3   60.79    8.40
   3  -1  -3  707.53   44.60
   3  -1  -3  721.93   42.20
   3  -1  -3  760.12   41.50
  -3   1   3  654.93   43.40
  -3   1   3  723.43   40.20
   2  -1  -3  510.35   32.70
   2  -1  -3  537.85   33.60
   2  -1  -3  544.95   30.90
   2  -1  -3  572.14   31.60
  -2   1   3  528.75   34.10
  -2   1   3  537.55   31.70
  -2   1   3  547.55   31.10
   1  -1  -3    6.20    4.10
   1  -1  -3   -3.70    4.10
  -1   1   3    4.80    4.20
  -1   1   3    2.60    6.30
  -1   1   3    3.30    5.50
   0  -1  -3  429.76   25.60
   0  -1  -3  421.66   24.70
   0  -1  -3  356.06   22.30
   0   1   3  395.86   26.10
   0   1   3  390.36   24.90
  -1  -1  -3   98.69   10.00
  -1  -1  -3  113.79   13.60
   1   1   3  121.29    9.50
   1   1   3  113.19   12.40
   1   1   3   95.39   12.60
  -2  -1  -3  100.79   14.10
  -2  -1  -3  103.69    9.70
   2   1   3  105.79   14.40
   2   1   3  118.59   12.90
   2   1   3  120.59   11.10
  -3  -1  -3   58.49    7.40
  -3  -1  -3   41.70   11.00
   3   1   3   47.00    9.10
   3   1   3   40.10   10.60
   3   1   3   50.09   10.00
  -4  -1  -3  880.51   60.49
  -4  -1  -3  996.00   53.49
   4   1   3 1020.00   62.59
   4   1   3 1040.70   60.39
  -5  -1  -3   -7.90    5.50
   5   1   3    4.00    7.40
   5   1   3    1.60    3.20
   5   1   3   -6.20    6.60
  -6  -1  -3    1.90    7.70
  -6  -1  -3   -8.20    7.70
   6   1   3   -5.80    5.80
   6   1   3    0.90    7.90
   6   1   3   13.50    9.50
  -7  -1  -3    7.20   10.80
  -7  -1  -3   -3.50    8.10
   7   1   3    2.00    8.50
   7   1   3   -0.50    9.10
   7   1   3    4.20    9.70
  -8  -1  -3   -1.30   10.60
  -8  -1  -3   -5.10   10.00
   8   1   3  -15.90    9.00
   8   1   3   -1.90    9.20
   8   1   3  -10.60    9.80
  -9  -1  -3   15.90   13.60
  -9  -1  -3   -9.00   12.70
   9   1   3   -5.20   12.70
   9   1   3   10.90   14.50
  10   1   3   18.50   19.20
  10   1   3  -13.70   14.00
  12  -2  -3    4.60   17.70
  11  -2  -3  156.48   29.80
  11  -2  -3  168.28   36.30
 -11   2   3  193.78   34.90
  10  -2  -3  896.31   60.39
  10  -2  -3  709.93   62.69
 -10   2   3  596.14   57.49
   9  -2  -3  245.38   32.90
   9  -2  -3  235.28   28.60
  -9   2   3  204.18   29.60
   8  -2  -3  -10.80    8.90
   8  -2  -3   10.80    9.00
  -8   2   3   -1.90    8.80
   7  -2  -3  822.92   56.19
   7  -2  -3  730.53   50.09
   7  -2  -3  651.83   45.20
  -7   2   3  777.62   53.99
   6  -2  -3 1869.51  106.19
   6  -2  -3 2012.60  109.59
   6  -2  -3 1773.92  112.59
  -6   2   3 1992.40  103.19
  -6   2   3 1980.30  112.59
   5  -2  -3 2387.66  133.79
   5  -2  -3 2387.46  129.79
  -5   2   3 2379.46  124.29
  -5   2   3 2355.86  132.89
   4  -2  -3  175.08   15.50
   4  -2  -3  125.49   16.40
   4  -2  -3  128.99   14.30
   4  -2  -3  157.18   11.10
  -4   2   3  148.69   11.30
  -4   2   3  184.08   18.40
   3  -2  -3  917.51   47.40
   3  -2  -3  843.02   50.99
   3  -2  -3  852.31   50.59
   3  -2  -3  886.51   53.29
  -3   2   3  867.41   53.59
   2  -2  -3  611.84   36.90
   2  -2  -3  584.24   33.90
   2  -2  -3  581.84   37.00
  -2   2   3  628.24   38.90
   1  -2  -3 2457.55  132.29
   1  -2  -3 2557.64  131.79
  -1   2   3 2517.25  130.79
  -1   2   3 2471.65  133.89
  -1   2   3 2485.55  132.59
   0  -2  -3 2724.33  141.39
   0  -2  -3 2719.33  143.09
   0   2   3 2525.85  143.39
   0   2   3 2732.83  141.09
   0   2   3 2710.53  141.39
   0   2   3 2778.62  143.69
  -1  -2  -3  151.98   13.60
  -1  -2  -3  173.48   16.50
   1   2   3  151.38   15.30
   1   2   3  164.48   16.20
   1   2   3  129.59   12.80
  -2  -2  -3  617.34   38.90
  -2  -2  -3  656.63   43.20
   2   2   3  617.24   41.00
   2   2   3  700.13   43.40
   2   2   3  723.93   40.60
  -3  -2  -3 1283.27   76.69
  -3  -2  -3 1516.55   84.49
   3   2   3 1436.56   83.09
   3   2   3 1479.95   83.59
   3   2   3 1407.56   80.09
  -4  -2  -3 1020.70   55.69
  -4  -2  -3  889.31   62.29
   4   2   3  963.50   63.19
   4   2   3 1019.10   60.19
  -5  -2  -3  237.38   26.10
   5   2   3  215.88   24.90
   5   2   3  277.27   24.30
  -6  -2  -3    7.40    9.50
   6   2   3   22.00    9.80
   6   2   3   12.40    9.50
   6   2   3   24.10   10.50
  -7  -2  -3  269.17   29.60
   7   2   3  185.78   25.10
   7   2   3  191.98   27.90
   7   2   3  268.37   26.50
  -8  -2  -3  216.98   30.00
   8   2   3  203.28   32.50
   8   2   3  107.69   23.10
  -9  -2  -3   65.39   22.20
   9   2   3   77.49   23.10
   9   2   3   96.69   24.90
  10   2   3    0.80   21.00
  10   2   3  -30.10   13.70
  12  -3  -3   73.29   29.40
 -12   3   3   58.99   25.10
  11  -3  -3    7.20   15.50
  11  -3  -3   -1.60   15.70
 -11   3   3    3.40   14.50
  10  -3  -3   -8.80   12.20
  10  -3  -3  -12.10   11.50
 -10   3   3  -10.00   12.50
   9  -3  -3   16.30   12.40
   9  -3  -3   19.30   13.90
  -9   3   3   13.50   12.20
   8  -3  -3   81.49   18.90
   8  -3  -3   79.69   17.10
  -8   3   3   81.29   19.80
   7  -3  -3   22.80    9.70
   7  -3  -3   10.80   10.60
   7  -3  -3   17.80    8.80
  -7   3   3    7.80    9.50
   6  -3  -3  671.43   44.20
   6  -3  -3  637.14   49.30
   6  -3  -3  698.73   46.60
  -6   3   3  721.93   50.19
   5  -3  -3  618.44   45.20
   5  -3  -3  650.73   42.70
   5  -3  -3  654.63   34.00
  -5   3   3  554.74   44.10
   4  -3  -3 2697.13  150.08
   4  -3  -3 2764.82  147.19
   4  -3  -3 2689.03  140.09
   4  -3  -3 2832.72  147.89
  -4   3   3 2654.93  149.99
  -4   3   3 2807.32  148.29
   3  -3  -3   70.19   11.30
   3  -3  -3   58.89    6.80
   3  -3  -3   63.69   11.90
  -3   3   3   54.89   10.70
  -3   3   3   31.40   10.30
   2  -3  -3  857.01   50.69
   2  -3  -3  809.22   50.49
   2  -3  -3  803.62   47.00
  -2   3   3  841.02   52.19
  -2   3   3  910.01   51.29
   1  -3  -3  223.58   18.50
   1  -3  -3  182.78   18.00
  -1   3   3  232.58   20.50
  -1   3   3  210.38   15.00
  -1   3   3  217.58   19.90
   0  -3  -3  804.82   50.59
   0  -3  -3  897.41   50.89
   0  -3  -3  868.81   50.49
   0   3   3  844.42   51.09
   0   3   3  801.52   51.79
  -1  -3  -3   26.10    8.20
  -1  -3  -3   12.00    7.40
   1   3   3   23.00    8.90
   1   3   3   15.20    7.20
  -2  -3  -3  551.24   35.40
  -2  -3  -3  509.45   38.40
   2   3   3  554.54   36.10
   2   3   3  550.74   39.20
  -3  -3  -3 1824.62  104.89
  -3  -3  -3 1830.92   99.59
   3   3   3 1790.92  100.89
   3   3   3 1776.62  104.69
  -4  -3  -3  479.95   32.20
  -4  -3  -3  494.45   39.00
   4   3   3  473.75   34.50
   4   3   3  489.55   39.10
  -5  -3  -3  341.67   34.60
   5   3   3  398.16   31.20
   5   3   3  488.35   36.80
   5   3   3  360.56   35.30
  -6  -3  -3   41.90   14.50
   6   3   3   45.50   15.30
   6   3   3   65.49   15.00
   6   3   3   22.50   10.70
  -7  -3  -3   21.80   12.70
   7   3   3   57.29   18.20
   7   3   3  104.89   21.80
  -8  -3  -3  136.69   28.00
   8   3   3  173.98   28.80
   8   3   3  208.78   34.00
  -9  -3  -3  115.69   27.70
   9   3   3   89.59   25.10
   9   3   3   88.69   24.40
  11  -4  -3   57.89   27.70
  11  -4  -3   73.49   23.80
 -11   4   3   78.69   23.60
  10  -4  -3  -10.80   12.30
  10  -4  -3   29.80   13.90
 -10   4   3   -4.30   13.60
   9  -4  -3   55.69   17.00
   9  -4  -3   63.69   21.50
  -9   4   3   81.09   22.20
   8  -4  -3  155.58   19.60
   8  -4  -3  149.99   23.70
   8  -4  -3  168.88   28.10
  -8   4   3  117.19   24.40
   7  -4  -3   13.90    9.20
   7  -4  -3   27.30   13.00
   7  -4  -3   17.90   10.30
  -7   4   3    4.20    9.50
   6  -4  -3  183.88   21.00
   6  -4  -3  189.18   24.30
  -6   4   3  238.58   25.70
  -6   4   3  204.68   23.10
   5  -4  -3 1484.75   83.99
   5  -4  -3 1359.06   84.69
   5  -4  -3 1500.05   88.59
  -5   4   3 1397.96   87.89
  -5   4   3 1492.75   86.09
   4  -4  -3 1472.95   84.39
   4  -4  -3 1442.66   75.99
   4  -4  -3 1428.66   86.49
   4  -4  -3 1416.46   84.89
  -4   4   3 1500.05   85.69
  -4   4   3 1551.74   88.19
   3  -4  -3 1848.81  102.39
   3  -4  -3 1784.22   96.29
   3  -4  -3 1792.92  103.39
  -3   4   3 1848.92  104.59
  -3   4   3 1857.21  103.49
   2  -4  -3  560.94   34.90
   2  -4  -3  562.04   39.10
   2  -4  -3  586.64   38.60
  -2   4   3  552.74   39.10
  -2   4   3  566.84   39.90
   1  -4  -3    1.70    7.10
   1  -4  -3    1.10    5.30
  -1   4   3    1.40    7.40
  -1   4   3   -0.20    2.90
  -1   4   3    3.10    6.60
   0  -4  -3  797.52   48.50
   0  -4  -3  697.93   46.80
   0  -4  -3  772.42   47.50
   0   4   3  716.03   53.39
   0   4   3  719.43   49.00
   0   4   3  741.73   47.10
  -1  -4  -3  737.93   49.40
  -1  -4  -3  791.92   47.60
   1   4   3  695.03   46.10
   1   4   3  724.63   49.70
  -2  -4  -3   90.29   14.20
  -2  -4  -3   52.29   13.20
   2   4   3   75.69   16.00
   2   4   3   70.39   12.50
  -3  -4  -3  134.19   16.00
  -3  -4  -3  127.89   18.60
   3   4   3  134.09   15.30
   3   4   3  119.79   20.50
  -4  -4  -3  234.48   27.00
  -4  -4  -3  231.38   21.50
   4   4   3  252.27   22.80
   4   4   3  215.88   25.70
   4   4   3  303.37   30.90
  -5  -4  -3   53.49   15.50
   5   4   3  106.79   19.40
   5   4   3   86.19   19.40
  -6  -4  -3   35.40   17.30
   6   4   3   51.09   17.20
   6   4   3   50.99   15.30
  -7  -4  -3  103.69   25.20
   7   4   3   54.09   19.60
   7   4   3   75.59   20.50
  -8  -4  -3   42.60   20.00
   8   4   3   50.49   18.80
   8   4   3    8.10   14.10
  -9  -4  -3   57.59   24.00
   9   4   3   38.30   21.70
  11  -5  -3   93.59   30.20
  11  -5  -3   92.09   25.30
 -11   5   3  108.59   29.60
  10  -5  -3   41.70   19.10
  10  -5  -3   78.89   25.40
 -10   5   3   47.00   20.70
   9  -5  -3   12.50   16.60
   9  -5  -3   18.60   13.40
  -9   5   3   -0.80   11.40
  -9   5   3    6.40   11.30
   8  -5  -3  149.39   27.80
   8  -5  -3  161.78   22.40
   8  -5  -3  163.08   25.70
  -8   5   3  137.99   26.50
  -8   5   3  194.88   25.60
   7  -5  -3  317.87   34.40
   7  -5  -3  364.06   33.00
  -7   5   3  359.36   34.10
  -7   5   3  384.66   36.50
   6  -5  -3  276.07   27.80
   6  -5  -3  298.17   30.90
   6  -5  -3  319.77   27.60
  -6   5   3  326.37   30.50
  -6   5   3  364.96   33.60
   5  -5  -3   32.00   12.90
   5  -5  -3   46.30   11.60
   5  -5  -3   45.70   13.40
  -5   5   3   30.40   12.00
  -5   5   3   39.00   12.00
   4  -5  -3  493.15   40.10
   4  -5  -3  532.85   30.70
   4  -5  -3  575.84   39.30
  -4   5   3  544.45   40.20
  -4   5   3  537.45   41.50
   3  -5  -3  832.52   56.59
   3  -5  -3  835.12   49.30
   3  -5  -3  906.01   55.59
  -3   5   3  899.21   56.79
  -3   5   3  864.01   56.69
   2  -5  -3 1688.83   94.49
   2  -5  -3 1796.82  100.49
   2  -5  -3 1647.04   98.09
  -2   5   3 1748.63   90.09
  -2   5   3 1672.13   99.69
  -2   5   3 1723.53   99.89
   1  -5  -3  288.57   26.20
   1  -5  -3  279.47   25.30
  -1   5   3  292.37   27.10
  -1   5   3  308.87   26.60
   0  -5  -3   23.90    9.00
   0  -5  -3   22.90    9.30
   0  -5  -3   21.70   10.00
   0   5   3   19.00    9.00
   0   5   3   17.90    8.70
   0   5   3   28.60   11.70
  -1  -5  -3 1489.65   92.79
  -1  -5  -3 1609.74   92.39
   1   5   3 1596.84   95.49
   1   5   3 1618.34   92.79
   1   5   3 1588.64   90.99
  -2  -5  -3  860.71   55.69
  -2  -5  -3  915.11   59.59
   2   5   3  855.91   59.79
   2   5   3  836.22   54.39
   2   5   3  879.31   57.09
  -3  -5  -3  154.48   22.20
  -3  -5  -3  222.48   22.00
   3   5   3  231.18   23.50
   3   5   3  198.78   24.30
   3   5   3  196.68   20.10
  -4  -5  -3    1.70    8.60
  -4  -5  -3    9.30    8.20
   4   5   3    2.80    7.80
   4   5   3    1.40    8.50
  -5  -5  -3  312.27   33.60
   5   5   3  282.87   29.50
   5   5   3  207.98   29.10
  -6  -5  -3  316.77   37.10
   6   5   3  325.97   34.20
   6   5   3  321.17   37.10
  -7  -5  -3    9.90   13.90
   7   5   3   12.10   13.70
   7   5   3   13.20   13.90
  -8  -5  -3  -22.40   15.30
   8   5   3   18.60   18.20
   8   5   3   -7.10   17.20
  11  -6  -3   74.79   23.60
  11  -6  -3  151.88   34.10
 -11   6   3   70.39   23.30
 -11   6   3   69.49   24.70
  10  -6  -3  419.86   44.40
  10  -6  -3  309.87   38.40
 -10   6   3  266.27   37.40
 -10   6   3  261.67   42.00
   9  -6  -3    7.30   12.00
   9  -6  -3   -5.30   11.90
  -9   6   3    7.30   12.30
  -9   6   3   23.10   16.90
   8  -6  -3  -11.30   10.80
   8  -6  -3    2.60   10.90
  -8   6   3   -5.10    9.70
  -8   6   3   -2.20   10.10
   7  -6  -3   95.89   18.10
   7  -6  -3   62.19   16.90
   7  -6  -3   71.39   21.20
  -7   6   3   79.99   19.20
  -7   6   3  105.89   21.90
   6  -6  -3   65.49   15.90
   6  -6  -3   63.19   15.60
   6  -6  -3   23.90   13.60
  -6   6   3   96.99   19.70
  -6   6   3   60.09   16.40
   5  -6  -3  137.59   18.70
   5  -6  -3  121.99   21.60
  -5   6   3  113.49   20.10
  -5   6   3  175.38   22.50
   4  -6  -3  252.67   18.60
   4  -6  -3  239.78   24.70
   4  -6  -3  211.38   24.70
  -4   6   3  202.28   24.60
  -4   6   3  153.18   22.30
   3  -6  -3  119.29   19.40
   3  -6  -3   83.89   18.20
   3  -6  -3  125.59   14.00
  -3   6   3  133.99   21.60
  -3   6   3  143.39   19.10
   2  -6  -3  165.78   22.00
   2  -6  -3  153.88   20.20
   2  -6  -3  196.88   18.50
  -2   6   3  211.48   23.80
  -2   6   3  199.98   23.00
   1  -6  -3   -0.10   10.40
   1  -6  -3    5.50    8.00
   1  -6  -3    2.80    7.60
  -1   6   3   -8.00    5.50
  -1   6   3    3.80    9.10
  -1   6   3   -1.20    7.50
   0  -6  -3   74.99   16.00
   0  -6  -3   77.19   15.80
   0  -6  -3   58.59   15.30
   0   6   3  102.79   16.40
   0   6   3  123.79   17.30
   0   6   3   74.49   17.40
  -1  -6  -3    5.80    7.60
  -1  -6  -3   25.20   11.20
   1   6   3   -5.60    6.90
   1   6   3    1.60    7.70
   1   6   3   17.00    9.00
  -2  -6  -3   51.09   13.80
  -2  -6  -3   23.00   11.00
   2   6   3   33.50   10.70
   2   6   3   12.20   10.50
   2   6   3   36.90   11.10
  -3  -6  -3   33.10   12.20
  -3  -6  -3   54.99   16.10
   3   6   3   16.50   10.80
   3   6   3   44.80   15.40
  -4  -6  -3    9.60    9.80
  -4  -6  -3    4.90   10.80
   4   6   3   -0.40   10.10
   4   6   3    2.10    8.80
  -5  -6  -3    8.20   12.60
   5   6   3    2.60   10.30
   5   6   3   -6.60   11.20
  -6  -6  -3   -5.80   13.70
   6   6   3   29.20   14.20
   6   6   3   10.60   13.30
  -7  -6  -3   18.00   18.30
   7   6   3   11.40   16.70
   7   6   3   -2.00   12.80
  -8  -6  -3   -0.30   15.50
   8   6   3   -0.20   18.70
  11  -7  -3    9.60   19.00
  11  -7  -3   34.50   24.70
 -11   7   3    5.80   13.80
 -11   7   3   43.90   23.30
  10  -7  -3   85.29   22.70
  10  -7  -3   70.99   27.80
 -10   7   3  109.89   26.70
 -10   7   3   79.59   25.50
   9  -7  -3   43.60   16.80
   9  -7  -3   39.70   18.00
  -9   7   3   38.70   17.30
  -9   7   3   78.49   21.60
   8  -7  -3  -12.50   11.20
   8  -7  -3   10.40   14.90
   8  -7  -3   19.60   14.90
  -8   7   3   -7.00   11.70
  -8   7   3   13.80   12.90
   7  -7  -3   92.19   20.00
   7  -7  -3  108.09   23.00
  -7   7   3   76.09   19.30
  -7   7   3  115.69   23.90
   6  -7  -3  543.05   47.80
   6  -7  -3  464.45   41.80
  -6   7   3  685.53   49.60
  -6   7   3  590.94   48.70
   5  -7  -3  299.27   31.50
   5  -7  -3  249.88   27.50
  -5   7   3  253.57   29.70
  -5   7   3  247.18   28.60
   4  -7  -3   27.00   12.80
   4  -7  -3   66.59   16.20
  -4   7   3   51.99   15.30
  -4   7   3   58.79   16.10
   3  -7  -3  206.28   25.10
   3  -7  -3  209.78   25.00
   3  -7  -3  190.78   19.50
  -3   7   3  193.18   25.20
  -3   7   3  216.58   25.90
   2  -7  -3  282.47   24.00
   2  -7  -3  238.18   26.30
   2  -7  -3  237.58   27.80
  -2   7   3  227.18   25.50
  -2   7   3  245.38   28.30
   1  -7  -3   62.29   15.80
   1  -7  -3   20.70   13.30
   1  -7  -3   39.10   12.70
  -1   7   3   42.90   12.60
  -1   7   3   36.70   14.90
  -1   7   3   44.90   13.70
   0  -7  -3  190.28   23.00
   0  -7  -3  157.68   21.30
   0  -7  -3  158.58   22.60
   0   7   3  189.08   24.70
   0   7   3  161.28   25.70
   0   7   3  167.68   20.70
  -1  -7  -3  128.29   22.70
  -1  -7  -3  122.49   21.90
   1   7   3  126.79   22.10
   1   7   3  111.79   18.50
   1   7   3  140.99   24.60
  -2  -7  -3  306.77   34.00
  -2  -7  -3  304.87   30.80
   2   7   3  362.26   36.10
   2   7   3  309.97   32.00
  -3  -7  -3  165.88   28.30
  -3  -7  -3  205.08   23.60
   3   7   3  115.49   21.10
   3   7   3   67.09   19.90
  -4  -7  -3  174.08   26.90
  -4  -7  -3  175.88   31.20
   4   7   3  135.59   24.30
   4   7   3  189.98   31.60
  -5  -7  -3   15.80   15.50
   5   7   3    5.00   13.10
   5   7   3   19.60   14.70
  -6  -7  -3   21.00   18.10
   6   7   3   42.70   18.20
   6   7   3   55.69   21.80
  -7  -7  -3  247.68   42.30
   7   7   3  330.97   43.10
  10  -8  -3    7.20   17.90
  10  -8  -3   11.70   17.00
 -10   8   3   -8.50   15.10
 -10   8   3    5.30   18.70
   9  -8  -3    3.30   14.80
   9  -8  -3    9.50   16.50
  -9   8   3  -12.00   12.40
  -9   8   3   -9.80   11.30
   8  -8  -3   26.50   15.20
   8  -8  -3   27.10   18.10
  -8   8   3   51.49   19.10
  -8   8   3    1.50   11.80
   7  -8  -3   -0.30   11.90
   7  -8  -3   28.20   15.00
  -7   8   3   23.50   14.50
  -7   8   3   36.50   16.20
   6  -8  -3  -14.00    9.80
   6  -8  -3    0.70   11.40
  -6   8   3   10.70   11.50
  -6   8   3    0.10   10.50
   5  -8  -3   19.60   13.90
   5  -8  -3    0.90   11.70
  -5   8   3   15.00   12.90
  -5   8   3   12.50   12.10
   4  -8  -3   -4.60   10.40
   4  -8  -3   -5.40    9.00
  -4   8   3   -5.80    8.70
  -4   8   3    0.00    9.60
   3  -8  -3   12.50   11.50
   3  -8  -3    8.50   11.90
   3  -8  -3   -5.40    8.60
  -3   8   3   15.80   12.90
  -3   8   3   12.50   11.70
   2  -8  -3    9.50   10.20
   2  -8  -3   57.59   17.00
   2  -8  -3   13.10   10.80
  -2   8   3   18.70   12.00
  -2   8   3   36.70   14.50
  -2   8   3   -3.20    7.70
   1  -8  -3   11.10   10.90
   1  -8  -3    2.70    9.60
   1  -8  -3   27.50   12.70
  -1   8   3   -3.40    8.20
  -1   8   3   -8.50    7.70
  -1   8   3   -1.40    9.50
   0  -8  -3   24.50   13.20
   0  -8  -3    8.90   10.50
   0   8   3   40.00   13.00
   0   8   3   26.90   13.50
   0   8   3   13.00   10.70
  -1  -8  -3   35.00   14.20
  -1  -8  -3   19.40   12.30
   1   8   3   21.10   13.30
   1   8   3   15.00   11.10
  -2  -8  -3  146.79   25.90
  -2  -8  -3  125.89   25.30
   2   8   3  129.89   28.60
   2   8   3  129.29   24.50
  -3  -8  -3   21.40   16.40
  -3  -8  -3    1.70   10.30
   3   8   3    5.90   10.20
   3   8   3   -0.70   11.60
  -4  -8  -3   66.79   19.10
  -4  -8  -3   48.50   21.40
   4   8   3   51.79   18.10
   4   8   3  100.29   25.80
  -5  -8  -3   92.19   29.30
   5   8   3   44.70   19.40
   5   8   3   90.29   26.00
  -6  -8  -3    8.00   17.00
   6   8   3   10.10   19.70
  10  -9  -3   56.99   26.80
 -10   9   3   44.00   21.90
 -10   9   3   85.99   24.40
   9  -9  -3  183.08   36.30
  -9   9   3  213.18   37.00
  -9   9   3  163.58   34.30
   8  -9  -3   48.10   20.50
   8  -9  -3   61.09   19.10
  -8   9   3   94.79   25.10
  -8   9   3   91.89   24.90
   7  -9  -3  -10.50   14.70
   7  -9  -3    7.20   12.40
  -7   9   3   16.40   14.20
  -7   9   3    3.20   14.30
   6  -9  -3   -8.30   13.70
   6  -9  -3   -8.50   10.10
  -6   9   3   -4.80   13.90
  -6   9   3   11.20   11.90
   5  -9  -3  109.39   22.20
   5  -9  -3  120.49   26.90
  -5   9   3   96.19   23.20
  -5   9   3  144.89   26.30
   4  -9  -3  164.28   29.90
   4  -9  -3  164.38   27.30
  -4   9   3  220.88   28.70
  -4   9   3  247.18   32.40
   3  -9  -3   32.90   14.70
   3  -9  -3   48.90   18.70
  -3   9   3   47.40   17.30
  -3   9   3   18.70   14.00
  -3   9   3   45.30   15.80
   2  -9  -3   -5.40    9.90
   2  -9  -3  -19.20   11.80
   2  -9  -3    7.30   11.20
  -2   9   3    9.50   12.70
  -2   9   3  -10.00   12.00
  -2   9   3   12.70   12.30
   1  -9  -3  137.19   24.30
   1  -9  -3  137.59   24.00
   1  -9  -3   88.89   24.80
  -1   9   3   71.49   21.20
  -1   9   3  120.89   25.10
  -1   9   3  178.08   30.50
   0  -9  -3  352.56   36.30
   0  -9  -3  322.87   36.00
   0   9   3  317.97   37.70
   0   9   3  379.86   39.40
  -1  -9  -3  108.39   24.30
  -1  -9  -3   91.39   22.00
   1   9   3  126.69   29.30
   1   9   3  136.69   26.60
  -2  -9  -3   82.49   22.30
  -2  -9  -3   80.69   24.90
   2   9   3   51.79   17.30
   2   9   3   80.99   23.70
  -3  -9  -3  339.97   42.90
  -3  -9  -3  356.06   40.30
   3   9   3  387.66   41.00
   3   9   3  424.46   45.60
  -4  -9  -3   94.69   24.70
  -4  -9  -3  121.19   30.50
   4   9   3   61.19   24.40
   4   9   3   77.89   23.60
  -5  -9  -3  115.79   31.80
   5   9   3  113.49   30.20
   5   9   3   52.39   22.00
   9 -10  -3  -11.80   16.80
  -9  10   3   17.60   19.40
  -9  10   3   15.00   18.30
   8 -10  -3   18.80   19.00
   8 -10  -3   41.10   19.80
  -8  10   3   20.70   16.20
  -8  10   3   38.70   21.10
   7 -10  -3   53.29   25.50
   7 -10  -3   27.70   17.10
  -7  10   3    4.00   14.00
  -7  10   3    3.40   13.50
   6 -10  -3   10.90   15.70
   6 -10  -3   -3.00   16.50
  -6  10   3  -18.80   10.20
  -6  10   3   -7.20   13.00
   5 -10  -3   24.90   17.20
   5 -10  -3   54.89   23.80
  -5  10   3   16.50   15.60
  -5  10   3   10.10   13.70
   4 -10  -3   20.10   17.90
   4 -10  -3  109.09   26.30
  -4  10   3   82.39   22.20
  -4  10   3   29.50   17.30
   3 -10  -3  117.19   24.40
   3 -10  -3  194.18   34.40
  -3  10   3  103.49   24.30
  -3  10   3  134.39   28.80
  -3  10   3  142.79   30.50
   2 -10  -3  185.58   35.10
   2 -10  -3  119.99   24.80
  -2  10   3  202.78   35.40
  -2  10   3  127.29   29.10
   1 -10  -3    8.50   14.70
   1 -10  -3   29.50   19.80
   1 -10  -3   19.70   18.10
  -1  10   3   30.20   17.90
  -1  10   3   33.40   17.00
   0 -10  -3  -11.40   12.50
   0 -10  -3   -2.90   12.80
   0  10   3   -2.20   13.00
   0  10   3    1.50   13.80
  -1 -10  -3   81.09   22.30
  -1 -10  -3   27.20   17.70
   1  10   3   74.69   20.90
   1  10   3   37.70   19.40
  -2 -10  -3   72.09   24.70
  -2 -10  -3   68.89   21.30
   2  10   3  117.39   26.00
   2  10   3   97.59   26.70
  -3 -10  -3  -18.80   14.20
  -3 -10  -3   14.00   17.70
   3  10   3   12.30   19.60
   3  10   3    4.50   13.50
  -4 -10  -3   -5.90   20.70
   4  10   3   23.60   21.70
   4  10   3   -7.70   14.30
   8 -11  -3   71.49   27.10
   8 -11  -3  112.39   32.60
  -8  11   3   37.60   20.70
  -8  11   3   37.30   22.30
   7 -11  -3   14.10   19.90
   7 -11  -3   19.70   21.40
  -7  11   3    8.00   15.40
  -7  11   3   -3.10   16.40
   6 -11  -3   87.69   25.70
   6 -11  -3  106.19   30.30
  -6  11   3   89.59   26.80
  -6  11   3  112.29   28.00
   5 -11  -3   12.40   16.20
   5 -11  -3   22.40   19.90
  -5  11   3   19.30   16.60
  -5  11   3  -18.20   11.70
   4 -11  -3   -7.30   17.30
   4 -11  -3   29.80   17.60
  -4  11   3   35.40   20.10
  -4  11   3   28.80   18.90
  -4  11   3    1.70   14.60
   3 -11  -3   35.20   21.60
   3 -11  -3   14.40   17.20
  -3  11   3   91.49   26.70
  -3  11   3   54.99   23.00
   2 -11  -3   50.49   24.00
   2 -11  -3   17.10   16.20
  -2  11   3   62.99   23.70
  -2  11   3   46.80   22.50
   1 -11  -3   -4.50   16.60
  -1  11   3    4.90   12.80
  -1  11   3   -4.10   16.60
   0 -11  -3   -0.80   16.50
   0 -11  -3   -2.50   15.90
   0  11   3   -1.90   16.50
   0  11   3  -11.30   12.80
  -1 -11  -3   22.10   20.10
  -1 -11  -3   23.20   17.00
   1  11   3   11.10   17.40
   1  11   3    2.90   16.50
  -2 -11  -3    8.50   18.40
  -2 -11  -3    1.50   19.40
   2  11   3  -17.50   15.50
   2  11   3   -3.40   17.80
   6 -12  -3   41.60   20.40
   6 -12  -3   97.89   31.90
  -6  12   3   41.70   21.50
  -6  12   3   42.20   23.30
   5 -12  -3   26.80   22.10
   5 -12  -3   61.59   24.80
  -5  12   3   12.90   18.50
  -5  12   3   40.40   21.50
  -5  12   3   48.40   22.10
   4 -12  -3    7.90   20.90
   4 -12  -3   -7.90   16.50
  -4  12   3  -23.70   13.60
  -4  12   3  -10.10   14.90
   3 -12  -3   91.99   29.60
   3 -12  -3   65.89   23.20
  -3  12   3   90.39   29.10
  -3  12   3   48.80   21.50
   2 -12  -3  134.69   33.00
   2 -12  -3   76.29   28.30
  -2  12   3  125.59   34.40
  -2  12   3   60.69   24.70
   1 -12  -3   35.00   23.10
  -1  12   3   38.90   23.90
  -1  12   3   62.59   26.80
   0 -12  -3  -28.70   17.30
   0 -12  -3   36.50   22.20
   0  12   3    6.40   16.60
   0  12   3  -14.70   17.50
  -1  13  -4   -3.10   20.00
  -1  13  -4   -1.70   17.40
   1 -13   4   16.20   21.60
  -2  13  -4    6.80   20.80
  -2  13  -4   -1.10   19.00
   2 -13   4  -21.10   15.30
  -3  13  -4    2.90   19.00
  -3  13  -4   17.50   20.10
   3 -13   4   25.30   24.90
   3 -13   4   -5.90   18.20
  -4  13  -4   43.40   28.30
  -4  13  -4   35.50   24.50
   4 -13   4   64.39   24.90
   4 -13   4   58.09   29.20
   2  12  -4   18.60   22.60
   2  12  -4    6.50   17.60
  -2 -12   4   17.50   19.80
  -2 -12   4  -19.40   17.50
   1  12  -4    8.00   16.20
   1  12  -4   10.50   19.20
  -1 -12   4    1.30   16.60
  -1 -12   4   10.00   16.60
   0  12  -4  175.18   36.80
   0  12  -4  137.59   31.50
   0 -12   4   75.79   23.50
   0 -12   4  143.09   31.70
  -1  12  -4   19.70   18.70
  -1  12  -4    9.70   21.70
   1 -12   4   -8.10   14.80
  -2  12  -4   19.10   19.60
  -2  12  -4   11.20   18.60
   2 -12   4    1.00   18.20
   2 -12   4   11.50   16.90
  -3  12  -4   18.20   21.10
  -3  12  -4   -0.40   16.10
   3 -12   4   -4.40   18.40
   3 -12   4   19.20   18.80
  -4  12  -4    4.20   16.20
  -4  12  -4   17.40   17.60
   4 -12   4    2.90   16.60
   4 -12   4   -0.10   16.40
  -5  12  -4    0.80   18.70
  -5  12  -4   17.00   19.50
   5 -12   4    6.30   17.50
   5 -12   4    4.20   19.80
  -6  12  -4  -17.30   13.80
  -6  12  -4    3.70   15.80
  -6  12  -4    0.70   16.80
   6 -12   4  -26.00   13.20
   6 -12   4    0.90   19.20
   4  11  -4   28.10   21.70
   4  11  -4    8.40   17.80
   4  11  -4   23.30   17.20
  -4 -11   4   28.30   21.60
  -4 -11   4   27.40   19.00
   3  11  -4   29.40   20.40
   3  11  -4   48.00   22.20
  -3 -11   4   47.10   20.70
  -3 -11   4    6.40   16.20
   2  11  -4   86.29   25.70
   2  11  -4  118.39   27.40
  -2 -11   4  115.69   25.60
  -2 -11   4   75.09   26.90
   1  11  -4   30.50   17.80
   1  11  -4   17.10   18.30
  -1 -11   4   12.30   15.90
  -1 -11   4    8.40   13.00
   0  11  -4   14.50   17.50
   0  11  -4   -5.40   15.10
   0 -11   4    3.50   14.00
   0 -11   4  -10.60   13.10
  -1  11  -4  -10.30   13.90
  -1  11  -4    6.00   13.50
   1 -11   4    5.80   15.40
   1 -11   4   -7.40   12.10
  -2  11  -4    5.10   15.00
  -2  11  -4   38.50   17.50
   2 -11   4   13.30   14.00
   2 -11   4   44.20   21.60
  -3  11  -4    1.90   12.90
  -3  11  -4   49.30   21.70
   3 -11   4   10.90   14.10
   3 -11   4   27.30   17.30
  -4  11  -4   -7.50   13.70
  -4  11  -4   -8.60   12.60
   4 -11   4   13.40   14.50
   4 -11   4   33.50   17.40
  -5  11  -4   77.49   25.10
  -5  11  -4   33.30   16.90
  -5  11  -4   16.80   18.10
   5 -11   4   32.40   19.10
   5 -11   4    8.10   17.40
  -6  11  -4   81.39   26.20
  -6  11  -4   80.19   23.50
   6 -11   4   61.99   25.50
   6 -11   4   70.89   23.70
  -7  11  -4  123.99   30.40
  -7  11  -4   93.19   24.90
   7 -11   4   69.59   26.50
  -8  11  -4   -2.90   13.80
  -8  11  -4   11.90   19.50
   8 -11   4   -8.60   18.40
   5  10  -4   -2.90   13.20
   5  10  -4   -0.20   15.20
   5  10  -4   24.60   20.00
  -5 -10   4   16.20   19.80
  -5 -10   4   12.70   17.50
   4  10  -4   17.70   14.40
   4  10  -4    3.90   14.90
   4  10  -4   -7.20   12.90
  -4 -10   4    8.00   15.90
  -4 -10   4    0.60   16.20
   3  10  -4   -2.60   12.10
   3  10  -4   21.80   16.20
  -3 -10   4   11.00   16.50
  -3 -10   4   14.20   14.40
   2  10  -4   13.20   12.70
   2  10  -4    7.80   15.30
  -2 -10   4   14.10   15.00
  -2 -10   4   12.50   15.60
   1  10  -4   25.80   16.10
   1  10  -4   13.20   12.40
  -1 -10   4    4.20   13.80
  -1 -10   4    4.10   13.10
   0  10  -4   -7.90   12.00
   0  10  -4   25.30   15.00
   0 -10   4   18.10   15.40
   0 -10   4   -0.30   12.90
  -1  10  -4  140.69   28.70
  -1  10  -4  109.09   24.40
   1 -10   4  115.89   22.20
   1 -10   4   75.79   21.90
  -2  10  -4   60.29   19.00
  -2  10  -4   -4.70   11.00
   2 -10   4   13.60   15.80
   2 -10   4   17.70   14.90
   2 -10   4   14.10   14.10
  -3  10  -4   60.49   21.80
  -3  10  -4   80.49   21.40
   3 -10   4   86.79   22.50
   3 -10   4   63.29   21.60
  -4  10  -4   52.79   19.40
  -4  10  -4   38.10   15.90
  -4  10  -4   52.99   20.40
   4 -10   4   31.00   17.10
   4 -10   4   62.39   20.20
  -5  10  -4   14.00   15.20
  -5  10  -4    4.60   12.50
   5 -10   4   22.90   17.80
   5 -10   4   20.20   14.80
  -6  10  -4   31.20   19.20
  -6  10  -4   44.70   17.90
   6 -10   4   38.10   17.80
   6 -10   4   40.80   18.10
  -7  10  -4   14.40   14.90
  -7  10  -4  -10.00   10.90
   7 -10   4   -1.30   14.00
   7 -10   4   22.60   16.10
  -8  10  -4    3.10   19.10
  -8  10  -4    0.60   14.50
   8 -10   4    2.60   15.60
   8 -10   4   14.90   16.80
  -9  10  -4   10.80   19.80
  -9  10  -4   -7.00   17.10
   9 -10   4  -10.00   20.20
   9 -10   4   13.80   21.60
   6   9  -4  172.08   33.10
   6   9  -4   68.59   27.90
   6   9  -4  118.19   25.60
  -6  -9   4  120.89   28.50
  -6  -9   4  113.89   27.90
   5   9  -4  200.28   32.30
   5   9  -4  219.78   36.90
   5   9  -4  126.99   27.50
  -5  -9   4  112.19   26.30
  -5  -9   4  201.68   37.60
   4   9  -4   24.10   15.80
   4   9  -4   59.49   18.60
   4   9  -4   26.30   15.80
  -4  -9   4   51.09   20.30
  -4  -9   4   23.20   16.60
   3   9  -4   34.60   16.30
   3   9  -4    1.40   12.70
  -3  -9   4   28.10   14.60
  -3  -9   4    7.50   11.30
   2   9  -4   40.50   14.80
   2   9  -4   36.30   16.40
  -2  -9   4   39.80   15.40
  -2  -9   4   40.80   16.60
   1   9  -4   69.99   19.40
   1   9  -4   54.99   18.50
  -1  -9   4   80.89   21.10
  -1  -9   4  129.39   24.30
   0   9  -4  269.97   31.90
   0   9  -4  258.57   34.30
   0  -9   4  256.97   29.90
   0  -9   4  230.88   29.70
  -1   9  -4   54.59   18.30
  -1   9  -4   43.90   15.20
   1  -9   4   28.10   12.80
   1  -9   4   15.80   13.50
   1  -9   4   65.99   17.10
  -2   9  -4  151.28   28.40
  -2   9  -4  101.29   18.50
  -2   9  -4  127.29   25.30
   2  -9   4  111.69   20.30
   2  -9   4   71.79   21.30
   2  -9   4  121.09   22.10
  -3   9  -4  246.78   28.80
  -3   9  -4  378.26   37.50
  -3   9  -4  312.67   34.10
   3  -9   4  243.38   32.60
   3  -9   4  288.07   32.00
  -4   9  -4  175.28   25.30
  -4   9  -4  187.88   30.20
   4  -9   4  203.48   34.30
   4  -9   4  172.48   27.20
  -5   9  -4  155.18   27.90
  -5   9  -4  136.89   26.20
   5  -9   4  203.28   26.30
   5  -9   4  234.98   31.00
  -6   9  -4   42.60   17.80
  -6   9  -4   36.90   18.10
   6  -9   4   16.80   17.40
   6  -9   4   35.20   17.30
  -7   9  -4   32.60   19.30
  -7   9  -4   82.99   24.60
   7  -9   4  122.19   27.10
   7  -9   4   60.09   20.30
  -8   9  -4   88.09   25.50
  -8   9  -4   69.49   22.10
   8  -9   4   57.89   23.60
   8  -9   4   84.99   25.70
  -9   9  -4   33.20   21.70
  -9   9  -4   75.49   26.10
   9  -9   4    6.60   20.70
   9  -9   4   49.50   23.50
   7   8  -4   -3.10   13.60
   7   8  -4    8.10   16.30
  -7  -8   4   20.40   20.50
   6   8  -4   45.80   20.30
   6   8  -4   35.40   20.00
   6   8  -4   27.70   16.00
  -6  -8   4   41.30   19.00
  -6  -8   4   21.10   19.90
   5   8  -4   82.29   21.70
   5   8  -4   32.60   16.80
   5   8  -4   71.09   18.80
  -5  -8   4   35.00   16.70
  -5  -8   4   31.20   17.90
   4   8  -4  111.09   25.10
   4   8  -4  110.59   24.40
   4   8  -4  102.99   21.40
  -4  -8   4   94.99   21.60
  -4  -8   4  122.49   24.60
   3   8  -4   13.60   12.10
   3   8  -4   43.20   14.60
  -3  -8   4   58.69   17.70
  -3  -8   4   20.10   12.40
   2   8  -4   25.80   12.40
   2   8  -4   21.30   12.40
  -2  -8   4    2.10   11.90
  -2  -8   4    2.10    9.60
   1   8  -4  630.24   51.99
   1   8  -4  684.03   51.39
  -1  -8   4  655.23   49.80
  -1  -8   4  605.64   49.40
   0   8  -4  132.69   23.90
   0   8  -4  156.18   26.90
   0  -8   4  157.58   25.20
   0  -8   4  122.49   20.80
  -1   8  -4    7.00   10.80
  -1   8  -4   -2.40    8.40
  -1   8  -4   10.60    7.60
   1  -8   4   -5.60    8.00
   1  -8   4   28.40   12.10
   1  -8   4    8.40    9.20
  -2   8  -4   71.69   17.60
  -2   8  -4   74.59   14.90
  -2   8  -4   81.59   20.00
   2  -8   4   90.99   16.60
   2  -8   4   66.29   16.90
   2  -8   4   88.19   19.90
  -3   8  -4  150.98   21.00
  -3   8  -4  164.58   26.80
   3  -8   4  168.78   21.30
   3  -8   4  139.89   22.90
   3  -8   4  123.79   25.30
  -4   8  -4  450.05   41.20
  -4   8  -4  448.66   39.80
   4  -8   4  452.35   37.80
   4  -8   4  475.25   43.30
  -5   8  -4   53.89   17.20
  -5   8  -4   66.49   18.00
   5  -8   4   60.19   18.40
   5  -8   4   79.59   21.00
   5  -8   4  105.79   21.00
  -6   8  -4   15.20   15.00
  -6   8  -4   -3.70    9.90
   6  -8   4   15.10   13.30
   6  -8   4   -1.30   11.00
   6  -8   4    9.50   13.30
  -7   8  -4   48.80   17.70
  -7   8  -4    2.40   14.50
   7  -8   4   21.60   16.40
   7  -8   4    8.20   13.50
  -8   8  -4  120.69   27.90
  -8   8  -4   88.39   26.80
   8  -8   4   60.89   21.60
   8  -8   4  157.78   31.90
  -9   8  -4   59.89   23.10
  -9   8  -4   78.39   25.90
   9  -8   4  110.49   30.30
   9  -8   4   60.39   22.30
 -10   8  -4   24.70   20.40
 -10   8  -4   14.90   20.30
  10  -8   4   25.00   19.80
  10  -8   4   16.80   21.70
   8   7  -4   42.00   20.30
  -8  -7   4   44.60   23.10
   7   7  -4   17.90   18.00
   7   7  -4   20.30   14.90
   7   7  -4   25.90   17.90
  -7  -7   4   33.80   21.20
   6   7  -4   -3.00    9.70
   6   7  -4    1.60   13.20
   6   7  -4   11.20   14.90
  -6  -7   4   21.40   15.10
  -6  -7   4   -9.70   13.30
   5   7  -4  130.89   22.80
   5   7  -4  165.58   29.30
   5   7  -4  122.89   24.30
  -5  -7   4  142.09   28.30
  -5  -7   4  147.69   24.80
   4   7  -4  190.08   26.20
   4   7  -4  239.48   26.00
   4   7  -4  239.58   30.80
  -4  -7   4  175.28   29.40
  -4  -7   4  244.98   27.40
   3   7  -4  571.54   47.40
   3   7  -4  516.05   43.50
  -3  -7   4  503.35   42.70
  -3  -7   4  593.04   47.00
   2   7  -4   94.79   19.00
   2   7  -4   97.59   20.60
  -2  -7   4  118.89   16.80
  -2  -7   4  105.09   19.90
  -2  -7   4  134.29   22.60
   1   7  -4  167.18   22.00
   1   7  -4  189.38   23.60
  -1  -7   4  128.99   20.60
  -1  -7   4  115.59   21.20
  -1  -7   4  156.78   17.70
   0   7  -4  708.73   50.69
   0   7  -4  698.03   43.80
   0   7  -4  704.93   53.39
   0  -7   4  750.72   45.00
   0  -7   4  625.64   49.40
   0  -7   4  734.83   49.99
  -1   7  -4  689.93   52.29
  -1   7  -4  744.63   55.79
  -1   7  -4  772.22   48.40
   1  -7   4  773.62   46.50
   1  -7   4  775.32   52.69
   1  -7   4  655.03   54.19
   1  -7   4  776.42   50.19
  -2   7  -4   32.00   10.30
  -2   7  -4   30.50   11.70
  -2   7  -4   17.80   12.60
   2  -7   4    7.70   11.10
   2  -7   4   47.90   12.10
   2  -7   4   32.90   11.90
  -3   7  -4   68.39   15.80
  -3   7  -4   28.20   11.40
   3  -7   4   62.99   15.00
   3  -7   4   69.49   17.20
   3  -7   4   67.09   12.80
  -4   7  -4  660.83   50.99
  -4   7  -4  666.43   49.30
   4  -7   4  704.83   46.50
   4  -7   4  660.13   42.30
   4  -7   4  661.23   52.29
   4  -7   4  607.34   48.90
  -5   7  -4  128.29   24.90
  -5   7  -4  177.88   27.50
   5  -7   4  134.49   23.50
   5  -7   4  168.28   27.80
   5  -7   4  208.18   21.70
  -6   7  -4   33.70   16.00
  -6   7  -4   30.90   14.30
   6  -7   4   18.30   12.00
   6  -7   4   44.40   17.70
   6  -7   4   40.30   13.40
  -7   7  -4   -0.30   11.60
  -7   7  -4    9.00   13.70
   7  -7   4    4.70   12.20
   7  -7   4   12.80   16.10
  -8   7  -4   14.60   14.40
   8  -7   4   36.70   17.50
   8  -7   4   25.10   16.70
  -9   7  -4   24.10   17.50
   9  -7   4    5.20   15.60
   9  -7   4    0.70   15.10
 -10   7  -4   22.30   20.20
  10  -7   4   69.89   25.00
  10  -7   4   56.29   23.70
   9   6  -4   25.40   22.30
  -9  -6   4   -0.40   18.30
   8   6  -4  285.47   37.80
  -8  -6   4  237.68   39.30
   7   6  -4   63.99   18.90
   7   6  -4  101.59   20.50
   7   6  -4   67.19   21.00
  -7  -6   4   71.89   23.10
   6   6  -4  115.59   22.40
   6   6  -4  150.58   28.90
   6   6  -4   97.59   21.00
  -6  -6   4  114.19   23.10
  -6  -6   4  116.19   26.00
   5   6  -4   32.40   12.60
   5   6  -4    9.20   12.90
   5   6  -4   42.10   13.40
  -5  -6   4   14.20   13.40
  -5  -6   4   21.50   13.30
   4   6  -4    9.50    8.20
   4   6  -4    5.40    8.80
   4   6  -4   10.10    9.80
  -4  -6   4   17.20   12.20
  -4  -6   4    1.90    8.40
   3   6  -4  587.44   46.10
   3   6  -4  543.05   42.00
  -3  -6   4  522.35   41.70
  -3  -6   4  553.44   43.70
   2   6  -4   84.29   15.80
   2   6  -4   43.50   13.60
  -2  -6   4   86.69   16.60
  -2  -6   4   56.79   14.30
   1   6  -4   -7.10    5.50
   1   6  -4    9.10    4.10
   1   6  -4   -1.40    7.40
  -1  -6   4    8.90    9.50
  -1  -6   4    5.50    6.90
  -1  -6   4   -2.20    6.90
   0   6  -4    2.30    8.00
   0   6  -4    9.70    5.20
   0   6  -4   -0.60    7.60
   0  -6   4    0.20    6.70
   0  -6   4    4.50    7.50
   0  -6   4    2.20    7.90
  -1   6  -4 2230.98  138.49
  -1   6  -4 2584.14  132.99
  -1   6  -4 2263.17  135.39
   1  -6   4 2478.55  140.29
   1  -6   4 2416.06  135.89
   1  -6   4 2447.76  133.89
   1  -6   4 2571.24  132.19
  -2   6  -4  955.30   57.99
  -2   6  -4  885.51   54.89
   2  -6   4  842.12   53.19
   2  -6   4  831.92   54.99
   2  -6   4  827.42   58.69
  -3   6  -4   82.49   17.00
  -3   6  -4  114.19   15.90
  -3   6  -4   97.99   11.90
   3  -6   4  105.39   13.10
   3  -6   4   81.39   17.50
   3  -6   4   77.09   15.00
   3  -6   4   62.29   14.00
  -4   6  -4   34.80   11.70
  -4   6  -4   22.30   11.10
  -4   6  -4   31.40    8.00
   4  -6   4   35.30   12.00
   4  -6   4   44.40   14.90
  -5   6  -4  861.21   58.69
  -5   6  -4  869.01   58.89
   5  -6   4  748.93   57.29
   5  -6   4  656.93   53.89
   5  -6   4  846.22   50.89
  -6   6  -4  349.96   36.00
   6  -6   4  401.36   36.40
   6  -6   4  400.66   37.60
  -7   6  -4  326.37   34.60
   7  -6   4  266.67   32.40
   7  -6   4  272.27   33.10
  -8   6  -4   14.30   13.20
   8  -6   4    4.00   12.80
   8  -6   4   11.30   13.60
  -9   6  -4  -11.00   11.40
   9  -6   4    7.80   15.90
   9  -6   4  -16.90   12.50
 -10   6  -4  120.59   29.60
  10  -6   4  131.79   29.10
  10  -6   4  109.89   29.50
 -10  -5   4   40.50   24.40
   9   5  -4   42.10   22.50
  -9  -5   4   74.49   23.40
   8   5  -4    9.20   14.30
  -8  -5   4   32.90   17.90
   7   5  -4   54.29   17.90
   7   5  -4   38.10   15.00
  -7  -5   4   54.39   19.70
   6   5  -4  157.78   28.20
   6   5  -4  159.18   21.10
   6   5  -4  187.58   24.40
  -6  -5   4  178.78   28.30
  -6  -5   4  175.58   23.30
   5   5  -4   -5.10    7.50
   5   5  -4    6.80    8.50
   5   5  -4   -6.60    5.30
  -5  -5   4    5.60    9.40
  -5  -5   4    0.90    9.50
   4   5  -4  155.88   19.60
   4   5  -4  124.69   22.40
   4   5  -4  144.19   18.10
  -4  -5   4  147.19   19.90
  -4  -5   4  157.98   24.90
   3   5  -4  198.58   22.90
   3   5  -4  220.38   21.90
   3   5  -4  206.58   20.90
  -3  -5   4  169.98   21.60
  -3  -5   4  181.88   20.80
   2   5  -4   79.19   15.60
   2   5  -4   32.10   10.20
  -2  -5   4   13.60   10.00
  -2  -5   4   51.79   12.50
   1   5  -4   32.10    5.30
   1   5  -4   36.00   10.30
   1   5  -4   34.20   10.90
  -1  -5   4   25.00   10.00
  -1  -5   4   36.10   11.10
  -1  -5   4   14.90    7.90
   0   5  -4  298.07   30.70
   0   5  -4  384.36   30.30
   0   5  -4  429.86   26.50
   0  -5   4  368.46   32.40
   0  -5   4  392.06   30.50
   0  -5   4  476.15   30.00
   0  -5   4  395.06   29.60
  -1   5  -4   72.59   14.10
  -1   5  -4   93.49   16.90
  -1   5  -4   89.59   11.70
   1  -5   4   91.89   15.70
   1  -5   4   85.09   12.60
   1  -5   4  112.59   14.70
   1  -5   4   89.89   16.60
  -2   5  -4    3.80    6.20
  -2   5  -4    6.20    7.30
   2  -5   4   15.60    7.40
   2  -5   4    4.40    7.50
   2  -5   4    2.30    5.90
   2  -5   4    6.50    7.30
   2  -5   4   -3.30    6.50
  -3   5  -4  259.07   24.30
  -3   5  -4  184.68   20.90
  -3   5  -4  222.98   18.30
   3  -5   4  228.78   24.10
   3  -5   4  209.98   22.40
   3  -5   4  239.78   19.20
  -4   5  -4   -1.70    4.60
  -4   5  -4  -12.90    5.00
   4  -5   4   -5.60    7.60
   4  -5   4   -8.50    5.00
   4  -5   4   10.80    8.60
  -5   5  -4  200.08   24.20
   5  -5   4  248.38   26.20
   5  -5   4  244.88   25.40
   5  -5   4  181.78   18.10
  -6   5  -4   -7.40    6.90
   6  -5   4   -1.70    7.50
   6  -5   4   10.40   10.80
  -7   5  -4   84.69   20.30
   7  -5   4   65.69   17.90
   7  -5   4   76.39   20.30
  -8   5  -4  -10.00    9.50
   8  -5   4   -2.30   10.40
   8  -5   4   -2.80    9.90
  -9   5  -4   57.99   19.00
   9  -5   4   25.60   18.00
   9  -5   4   12.20   14.50
 -10   5  -4    2.70   13.50
  10  -5   4   18.70   18.80
  10  -5   4   13.80   16.10
 -11   5  -4   10.90   18.00
  11  -5   4    2.80   18.20
  11  -5   4   29.90   21.50
  10   4  -4   60.19   25.10
 -10  -4   4   67.69   25.00
   9   4  -4   -3.20   14.00
  -9  -4   4   -5.80   13.30
   8   4  -4   12.10   15.80
   8   4  -4   18.50   13.80
  -8  -4   4  -11.10   10.90
   7   4  -4  109.59   21.10
   7   4  -4  107.39   22.30
  -7  -4   4  111.69   23.00
   6   4  -4  721.13   51.19
   6   4  -4  846.02   54.49
   6   4  -4  745.83   57.89
  -6  -4   4  765.02   56.29
   5   4  -4  704.13   49.70
   5   4  -4  602.44   43.00
   5   4  -4  638.64   44.20
  -5  -4   4  629.44   44.60
  -5  -4   4  542.95   45.60
   4   4  -4   17.90    8.40
   4   4  -4   11.20    8.00
   4   4  -4   -2.70    7.90
  -4  -4   4   10.40    8.40
  -4  -4   4   14.90    9.10
   3   4  -4    6.40    9.10
   3   4  -4   10.60    7.00
   3   4  -4    3.10    6.40
  -3  -4   4   12.20    7.90
  -3  -4   4   11.00    8.00
   2   4  -4   19.50    8.10
   2   4  -4   13.90    7.20
   2   4  -4   17.10    9.00
  -2  -4   4   16.40    8.60
  -2  -4   4   29.90   10.30
   1   4  -4 1287.07   67.39
   1   4  -4 1259.27   72.39
   1   4  -4 1203.28   75.29
  -1  -4   4 1259.47   73.89
  -1  -4   4 1286.37   74.29
  -1  -4   4 1321.87   79.39
   0   4  -4    0.60    3.80
   0   4  -4   -1.80    4.70
   0   4  -4    5.40    7.50
   0  -4   4   10.00    7.20
   0  -4   4   12.20    7.00
   0  -4   4   -2.50    5.70
   0  -4   4   -5.40    6.10
   0  -4   4    3.80    4.60
  -1   4  -4   12.00    7.90
  -1   4  -4   16.90    7.80
  -1   4  -4   45.70    9.00
   1  -4   4   25.40    9.30
   1  -4   4   32.70    9.10
   1  -4   4   21.80    8.90
   1  -4   4   32.00    8.50
  -2   4  -4  176.58   18.50
  -2   4  -4  215.78   17.60
  -2   4  -4  226.38   20.40
   2  -4   4  224.48   19.60
   2  -4   4  228.08   21.80
   2  -4   4  207.38   19.20
   2  -4   4  210.18   17.90
  -3   4  -4  653.73   43.90
  -3   4  -4  659.33   39.10
   3  -4   4  676.33   43.60
   3  -4   4  625.44   43.50
   3  -4   4  587.54   42.30
   3  -4   4  623.54   39.20
  -4   4  -4 2454.15  129.89
  -4   4  -4 2508.05  137.59
   4  -4   4 2370.36  129.19
   4  -4   4 2379.96  135.89
   4  -4   4 2446.86  136.19
   4  -4   4 2453.25  135.99
  -5   4  -4   27.10   11.00
  -5   4  -4   38.50    8.20
   5  -4   4   29.50    7.20
   5  -4   4   22.40   11.70
   5  -4   4   18.30   10.10
   5  -4   4   11.80    8.50
  -6   4  -4   51.39   14.70
   6  -4   4   68.39   16.40
   6  -4   4   75.89   17.10
  -7   4  -4  963.30   69.29
   7  -4   4  984.70   67.19
   7  -4   4  957.50   67.79
  -8   4  -4  136.59   27.20
   8  -4   4  117.09   23.00
   8  -4   4  154.58   27.70
  -9   4  -4   24.50   19.20
   9  -4   4   16.00   15.60
   9  -4   4   53.59   19.20
 -10   4  -4   16.20   17.80
  10  -4   4   27.30   18.00
  10  -4   4   11.20   18.60
 -11   4  -4  208.08   39.40
  11  -4   4  198.38   36.50
  11  -4   4  197.38   37.20
  10   3  -4   -6.40   13.20
   9   3  -4   18.60   15.60
  -9  -3   4   17.40   14.30
   8   3  -4  461.65   46.10
   8   3  -4  493.35   42.30
  -8  -3   4  515.55   44.40
   7   3  -4   25.70   11.00
   7   3  -4   29.80   11.20
   7   3  -4   12.70   12.90
  -7  -3   4   30.00   12.30
   6   3  -4   -0.80    7.20
   6   3  -4   17.50   10.20
  -6  -3   4    1.70    8.50
   5   3  -4   -1.90    6.20
   5   3  -4    6.70    7.00
   5   3  -4    6.70    7.10
  -5  -3   4    7.10    8.50
  -5  -3   4    6.00    4.70
   4   3  -4   23.70    9.90
   4   3  -4   33.20    9.00
   4   3  -4   29.10    9.00
  -4  -3   4    1.50    7.20
  -4  -3   4   16.60    4.60
   3   3  -4  364.76   27.80
   3   3  -4  380.06   26.60
   3   3  -4  372.66   30.80
  -3  -3   4  427.66   30.10
  -3  -3   4  375.66   21.20
  -3  -3   4  396.26   30.00
   2   3  -4  131.59   14.70
   2   3  -4  118.79   15.80
   2   3  -4  117.79   12.60
  -2  -3   4  124.99    8.50
  -2  -3   4  135.79   16.40
  -2  -3   4  118.09   14.40
   1   3  -4  125.09   12.40
   1   3  -4  136.99   14.30
   1   3  -4  137.99   15.20
  -1  -3   4  154.78   23.00
  -1  -3   4  143.29   15.40
  -1  -3   4  136.29   10.30
  -1  -3   4  128.39   14.70
   0   3  -4 1770.32   99.69
   0   3  -4 1833.02   98.89
   0   3  -4 1840.72  101.79
   0  -3   4 1858.11  100.59
   0  -3   4 1897.51  102.19
   0  -3   4 1863.01   98.09
   0  -3   4 1856.91  100.49
  -1   3  -4   91.79   11.20
   1  -3   4   88.19   11.30
   1  -3   4   87.59   11.50
   1  -3   4   72.99   12.10
   1  -3   4   68.39   10.40
   1  -3   4   84.29   12.70
   1  -3   4   95.29   11.50
  -2   3  -4   19.10    6.00
  -2   3  -4   31.60    9.20
   2  -3   4   30.10    8.30
   2  -3   4   17.50    8.10
   2  -3   4   28.20    7.90
   2  -3   4   19.60    8.50
   2  -3   4   37.30    7.80
  -3   3  -4  378.26   25.70
  -3   3  -4  373.46   29.20
   3  -3   4  370.96   28.20
   3  -3   4  394.46   28.90
   3  -3   4  364.16   24.00
   3  -3   4  386.46   29.20
  -4   3  -4    3.60    4.50
  -4   3  -4    3.40    7.40
   4  -3   4    2.90    7.30
   4  -3   4   17.30    7.80
   4  -3   4    5.90    7.40
   4  -3   4    2.90    4.10
  -5   3  -4  303.77   28.80
  -5   3  -4  286.07   23.10
   5  -3   4  281.97   18.00
   5  -3   4  351.96   29.60
   5  -3   4  280.37   26.00
   5  -3   4  346.07   29.30
  -6   3  -4   -1.00    7.90
  -6   3  -4   10.60    7.00
   6  -3   4    0.80    7.80
   6  -3   4   13.10    9.50
   6  -3   4   -2.60    6.90
  -7   3  -4  321.37   35.30
   7  -3   4  390.76   34.50
   7  -3   4  346.57   35.40
  -8   3  -4  144.79   26.60
   8  -3   4   85.79   20.80
   8  -3   4  134.59   24.20
  -9   3  -4  129.09   27.00
   9  -3   4  158.38   28.40
   9  -3   4  109.29   24.60
 -10   3  -4   -9.40   15.60
  10  -3   4    6.40   14.70
  10  -3   4   16.70   16.90
 -11   3  -4   49.99   24.30
  11  -3   4   56.69   23.30
  11  -3   4   43.00   21.10
  11   2  -4   73.79   26.20
  10   2  -4    7.00   15.80
   9   2  -4  142.59   28.90
   9   2  -4  194.08   27.00
  -9  -2   4  194.48   26.80
   8   2  -4   32.20   15.40
   8   2  -4   49.60   15.00
  -8  -2   4   68.79   17.40
   7   2  -4  280.87   31.50
   7   2  -4  276.77   24.40
   7   2  -4  303.47   27.70
  -7  -2   4  228.28   26.40
   6   2  -4   -3.60    6.00
   6   2  -4   -1.80    6.90
  -6  -2   4   -0.70    6.00
  -6  -2   4    7.60    7.30
   5   2  -4  635.64   43.50
   5   2  -4  776.42   50.19
  -5  -2   4  619.24   45.40
  -5  -2   4  709.23   41.70
   4   2  -4  832.12   50.19
   4   2  -4  852.61   54.59
   4   2  -4  860.21   49.40
  -4  -2   4  806.52   47.20
  -4  -2   4  797.62   52.09
   3   2  -4 1160.08   71.59
   3   2  -4 1192.48   69.09
   3   2  -4 1231.28   66.99
  -3  -2   4 1214.48   70.79
  -3  -2   4 1263.07   65.69
   2   2  -4  259.57   16.50
   2   2  -4  239.78   19.30
   2   2  -4  218.88   20.00
  -2  -2   4  257.47   20.60
  -2  -2   4  222.78   15.60
   1   2  -4  502.45   30.90
   1   2  -4  466.95   30.90
   1   2  -4  479.25   27.80
  -1  -2   4  504.85   33.50
  -1  -2   4  465.55   28.30
  -1  -2   4  467.05   31.40
  -1  -2   4  529.15   32.60
   0   2  -4 7072.59  365.26
   0   2  -4 7054.29  365.86
   0   2  -4 7095.59  363.96
   0  -2   4 7151.38  367.56
   0  -2   4 7049.99  365.66
   0  -2   4 7277.47  366.26
   0  -2   4 7212.58  363.66
  -1   2  -4 3086.59  160.28
  -1   2  -4 3068.79  161.58
   1  -2   4 3138.79  164.18
   1  -2   4 3067.19  162.28
   1  -2   4 3048.90  161.68
   1  -2   4 3108.59  161.58
  -2   2  -4  186.48   13.50
  -2   2  -4  201.08   16.00
   2  -2   4  196.18   14.20
   2  -2   4  198.98   16.60
   2  -2   4  197.48   18.10
   2  -2   4  192.38   17.30
  -3   2  -4  615.34   38.60
  -3   2  -4  642.04   34.20
   3  -2   4  604.94   41.10
   3  -2   4  609.84   41.50
  -4   2  -4 3127.49  161.18
  -4   2  -4 2913.91  155.88
   4  -2   4 2923.61  159.18
   4  -2   4 2702.83  158.58
  -5   2  -4 1298.97   75.99
  -5   2  -4 1279.97   80.39
   5  -2   4 1334.57   83.99
   5  -2   4 1339.67   80.89
   5  -2   4 1273.87   79.19
  -6   2  -4  175.98   24.00
  -6   2  -4  205.68   20.50
   6  -2   4  150.88   21.30
   6  -2   4  172.48   22.40
   6  -2   4  178.38   21.80
  -7   2  -4    2.50    8.90
  -7   2  -4   -5.50    7.70
   7  -2   4   -8.60    8.00
   7  -2   4    0.20    9.40
   7  -2   4   -8.10    8.00
  -8   2  -4  177.38   30.10
   8  -2   4  228.48   28.00
   8  -2   4  207.68   29.10
  -9   2  -4   46.10   19.10
   9  -2   4   30.50   17.30
   9  -2   4   78.39   21.50
 -10   2  -4  148.49   32.00
  10  -2   4  133.09   28.10
  10  -2   4   87.59   27.30
 -11   2  -4   56.49   24.00
  11  -2   4   26.30   20.40
  11  -2   4   74.29   29.00
  11   1  -4    7.80   16.60
  10   1  -4    9.00   13.90
   9   1  -4  182.98   32.00
   9   1  -4  182.08   25.70
   8   1  -4   -8.30    8.10
   8   1  -4   12.70   11.10
  -8  -1   4   18.10   11.00
  -8  -1   4   24.60   11.40
   7   1  -4   40.70   13.50
   7   1  -4   44.50   11.00
   7   1  -4   23.00   10.10
  -7  -1   4   28.70   11.30
  -7  -1   4   38.70   11.60
   6   1  -4   28.40    8.90
   6   1  -4   39.20   10.40
   6   1  -4   25.60   11.20
  -6  -1   4   16.80    8.30
  -6  -1   4   20.20    9.10
   5   1  -4   -3.70    5.10
   5   1  -4   -1.30    6.20
  -5  -1   4    2.50    4.90
  -5  -1   4   -0.70    5.50
   4   1  -4  433.26   32.90
   4   1  -4  455.25   29.90
   4   1  -4  404.16   27.60
  -4  -1   4  440.96   28.90
  -4  -1   4  429.76   30.50
   3   1  -4    6.00    5.70
   3   1  -4    2.70    3.40
   3   1  -4   -2.80    5.20
  -3  -1   4    0.50    5.50
  -3  -1   4    8.10    5.40
   2   1  -4  197.58   12.30
   2   1  -4  210.48   17.00
   2   1  -4  197.58   16.30
  -2  -1   4  219.58   16.10
  -2  -1   4  184.98   16.70
   1   1  -4   33.90    6.90
   1   1  -4   13.30    4.90
  -1  -1   4   12.10    6.80
  -1  -1   4    8.00    8.00
   0   1  -4   39.40    6.60
   0   1  -4   20.60    6.20
   0   1  -4   28.00    5.00
   0  -1   4   35.60    5.80
   0  -1   4   26.30    6.90
   0  -1   4   39.90    8.60
   0  -1   4   30.60    7.40
  -1   1  -4 1599.64   85.99
  -1   1  -4 1719.83   88.89
   1  -1   4 1596.24   90.49
   1  -1   4 1673.23   85.79
   1  -1   4 1583.24   89.29
  -2   1  -4   17.00    3.50
  -2   1  -4   10.20    5.80
   2  -1   4   17.80    6.80
   2  -1   4    2.10    6.10
   2  -1   4   13.00    5.10
  -3   1  -4   28.80    8.10
  -3   1  -4   37.30    5.10
   3  -1   4   29.60    9.00
   3  -1   4   42.10    8.30
   3  -1   4   21.10    9.10
  -4   1  -4   18.30    8.90
   4  -1   4   11.60    7.00
   4  -1   4    6.50    7.20
   4  -1   4   10.50    8.20
  -5   1  -4  577.54   41.10
  -5   1  -4  633.54   44.00
   5  -1   4  619.94   44.20
   5  -1   4  562.24   42.70
  -6   1  -4  220.68   23.00
  -6   1  -4  255.77   26.10
   6  -1   4  173.88   22.80
   6  -1   4  213.78   23.60
  -7   1  -4   -9.40    7.80
  -7   1  -4    7.00   10.60
   7  -1   4    3.80    9.90
   7  -1   4    1.40    8.60
   7  -1   4    5.90    8.80
  -8   1  -4   40.40   17.30
   8  -1   4   32.00   15.80
   8  -1   4   33.00   14.50
   8  -1   4   31.40   13.80
  -9   1  -4  241.28   36.30
   9  -1   4  254.27   37.10
   9  -1   4  199.78   32.20
 -10   1  -4  194.68   34.30
  10  -1   4  222.38   33.30
  10  -1   4  327.97   46.00
  11   0  -4  213.98   39.30
  10   0  -4  578.54   52.19
  10   0  -4  392.36   57.29
   9   0  -4  117.59   21.40
   9   0  -4   81.89   22.30
   8   0  -4  347.17   32.70
   8   0  -4  432.16   39.10
   7   0  -4  699.13   44.00
   7   0  -4  637.44   45.90
   7   0  -4  666.23   50.79
  -7   0   4  654.43   45.20
   6   0  -4  645.04   44.50
   6   0  -4  771.62   51.09
   6   0  -4  671.43   43.50
  -6   0   4  681.83   44.60
   5   0  -4 1069.99   66.59
   5   0  -4 1001.80   61.09
  -5   0   4 1083.49   61.49
   4   0  -4 2151.68  117.49
   4   0  -4 2052.89  113.89
   4   0  -4 2136.79  112.29
  -4   0   4 2087.29  113.49
   3   0  -4  245.78   18.50
   3   0  -4  197.58   14.70
   3   0  -4  239.58   19.60
  -3   0   4  200.28   16.90
   2   0  -4  202.58   16.70
   2   0  -4  224.18   17.00
   2   0  -4  202.58   12.90
  -2   0   4  213.38   13.10
  -2   0   4  225.28   16.90
  -2   0   4  237.98   18.10
   1   0  -4  452.15   27.00
   1   0  -4  421.46   26.70
   1   0  -4  427.36   25.20
  -1   0   4  419.76   28.90
  -1   0   4  424.56   28.00
  -1   0   4  405.36   23.40
  -1   0   4  424.96   27.00
   0   0  -4 1038.10   55.39
   0   0  -4  970.70   53.69
   0   0   4  950.00   56.09
   0   0   4  927.91   55.39
   0   0   4  989.80   53.09
  -1   0  -4  805.02   48.80
  -1   0  -4  839.72   46.00
   1   0   4  820.72   50.19
   1   0   4  835.72   45.50
   1   0   4  857.91   48.20
   1   0   4  870.41   50.19
  -2   0  -4  152.28   10.80
  -2   0  -4  140.49   15.20
   2   0   4  149.79   11.90
   2   0   4  161.98   15.90
   2   0   4  127.59   14.80
  -3   0  -4   33.20    4.60
  -3   0  -4   40.90   10.40
   3   0   4   57.09   12.20
   3   0   4   22.30    8.20
   3   0   4   36.60    7.70
  -4   0  -4  169.08   18.90
   4   0   4  170.48   18.20
   4   0   4  160.48   16.30
   4   0   4  159.08   19.00
  -5   0  -4   74.99   14.90
   5   0   4   65.89   13.80
   5   0   4   70.09   15.00
  -6   0  -4  141.29   21.70
  -6   0  -4  130.99   21.60
   6   0   4  104.79   19.70
   6   0   4   99.99   18.10
  -7   0  -4   25.10   12.90
  -7   0  -4   28.10   13.80
   7   0   4   65.79   15.80
   7   0   4   25.10   14.70
   7   0   4   43.60   13.60
  -8   0  -4    4.00   10.60
  -8   0  -4    7.70   11.30
   8   0   4   11.50   12.20
   8   0   4   13.20   12.70
   8   0   4   -3.70    9.90
  -9   0  -4   36.70   17.50
   9   0   4   74.39   22.60
   9   0   4  126.79   25.80
 -10   0  -4   78.89   23.40
  10   0   4   59.39   31.70
  10   0   4   81.19   24.70
  11  -1  -4   94.39   29.80
  10  -1  -4  211.48   36.10
  10  -1  -4  234.68   29.40
 -10   1   4  222.48   31.80
   9  -1  -4   32.70   15.80
   9  -1  -4   64.99   17.20
  -9   1   4   35.60   13.80
   8  -1  -4   75.69   19.80
   8  -1  -4  119.59   15.20
   8  -1  -4   71.99   15.90
  -8   1   4   88.59   19.30
   7  -1  -4  263.97   24.40
   7  -1  -4  254.27   22.60
   7  -1  -4  276.47   29.40
  -7   1   4  242.28   21.50
  -7   1   4  249.38   27.00
   6  -1  -4  880.11   56.49
   6  -1  -4  978.70   56.99
   6  -1  -4  908.81   62.09
  -6   1   4  949.71   54.89
  -6   1   4  916.41   60.29
   5  -1  -4 2154.98  121.59
   5  -1  -4 2101.39  116.19
  -5   1   4 2182.78  119.69
  -5   1   4 2129.99  114.79
   4  -1  -4 1100.99   66.69
   4  -1  -4 1127.99   62.39
   4  -1  -4 1058.49   63.49
  -4   1   4 1145.69   66.09
  -4   1   4 1105.19   61.49
   3  -1  -4  604.44   34.90
   3  -1  -4  608.34   34.90
   3  -1  -4  594.44   38.40
   3  -1  -4  602.44   37.30
  -3   1   4  611.44   35.10
  -3   1   4  552.24   35.00
  -3   1   4  590.34   38.70
   2  -1  -4  325.47   24.10
   2  -1  -4  373.46   24.90
  -2   1   4  340.07   26.40
  -2   1   4  397.46   22.90
   1  -1  -4 1484.45   82.89
   1  -1  -4 1574.04   81.69
   1  -1  -4 1583.04   83.79
  -1   1   4 1509.95   84.29
  -1   1   4 1563.04   82.39
  -1   1   4 1533.75   85.59
   0  -1  -4   97.59   11.70
   0  -1  -4   97.39    7.90
   0  -1  -4   89.29   10.80
   0   1   4   85.99   12.20
   0   1   4   93.99   11.70
  -1  -1  -4   50.49   10.10
  -1  -1  -4   40.90    7.40
   1   1   4   38.80    5.70
   1   1   4   44.90   10.10
   1   1   4   46.10    9.70
   1   1   4   53.89   10.40
  -2  -1  -4  121.49   10.70
  -2  -1  -4  120.39   14.60
   2   1   4  132.89   15.00
   2   1   4   95.99   13.10
   2   1   4  111.29   10.80
  -3  -1  -4 1000.50   54.19
  -3  -1  -4  968.60   60.89
   3   1   4  968.30   56.99
   3   1   4 1032.80   60.39
   3   1   4  972.30   60.89
  -4  -1  -4 1219.38   73.99
  -4  -1  -4 1158.28   64.09
   4   1   4 1214.78   74.19
   4   1   4 1256.57   72.59
   4   1   4 1189.38   70.09
  -5  -1  -4   54.39   13.00
   5   1   4   55.89   13.80
   5   1   4   61.09   16.60
   5   1   4   69.09   15.50
  -6  -1  -4  168.18   25.10
  -6  -1  -4  118.69   21.20
   6   1   4  165.68   21.40
   6   1   4  159.28   25.90
  -7  -1  -4  581.34   47.70
  -7  -1  -4  612.64   47.60
   7   1   4  614.64   48.40
   7   1   4  587.04   45.70
   7   1   4  556.94   49.60
  -8  -1  -4  409.96   38.50
  -8  -1  -4  351.46   37.40
   8   1   4  287.97   33.50
   8   1   4  341.57   35.20
   8   1   4  371.96   38.70
  -9  -1  -4    3.00   14.50
  -9  -1  -4  103.19   24.10
   9   1   4    5.20   14.60
   9   1   4   91.89   25.40
  10   1   4   26.40   19.60
  12  -2  -4   15.60   18.30
  11  -2  -4  -13.60   17.60
 -11   2   4  -16.70   15.30
  10  -2  -4   -0.20   13.30
 -10   2   4    9.00   15.10
   9  -2  -4    7.00   11.50
   9  -2  -4   21.50   15.70
  -9   2   4   38.20   15.60
   8  -2  -4    4.80   10.30
   8  -2  -4   -5.10    7.70
   8  -2  -4    1.10    7.80
  -8   2   4   -2.10    9.90
   7  -2  -4   13.70    8.80
   7  -2  -4    7.70    6.90
   7  -2  -4   12.00    9.70
  -7   2   4   19.20   11.40
   6  -2  -4    8.20    8.50
   6  -2  -4    6.80    7.00
  -6   2   4    8.80    4.90
  -6   2   4   -1.00    7.70
   5  -2  -4   28.80    8.60
   5  -2  -4   15.20    7.00
   5  -2  -4    8.00    8.50
  -5   2   4   15.90    5.00
  -5   2   4   14.00    9.60
   4  -2  -4   26.80    7.40
   4  -2  -4   10.00    4.10
   4  -2  -4    6.60    6.70
   4  -2  -4   13.20    7.20
  -4   2   4    6.10    7.20
  -4   2   4   17.30    4.90
   3  -2  -4   64.09   10.10
   3  -2  -4   50.89   10.50
   3  -2  -4   65.79   11.60
   3  -2  -4   62.29    8.00
  -3   2   4   46.30   11.60
   2  -2  -4   47.00    9.20
   2  -2  -4   61.19    8.60
   2  -2  -4   70.49   11.20
  -2   2   4   47.00   10.70
   1  -2  -4   19.10    6.10
   1  -2  -4    3.50    5.90
  -1   2   4   13.90    7.80
  -1   2   4   22.10    6.90
   0  -2  -4 2098.79  117.49
   0  -2  -4 2185.68  119.59
   0  -2  -4 2295.37  120.79
   0   2   4 2315.77  117.89
   0   2   4 2228.78  119.19
   0   2   4 2238.98  121.69
   0   2   4 2304.37  121.09
  -1  -2  -4  237.08   21.10
  -1  -2  -4  205.58   17.80
   1   2   4  230.98   19.90
   1   2   4  248.78   16.90
   1   2   4  189.98   20.00
  -2  -2  -4  163.78   14.30
  -2  -2  -4  176.58   19.30
   2   2   4  147.49   16.60
   2   2   4  149.99   13.90
   2   2   4  165.18   18.20
  -3  -2  -4   45.50   11.80
  -3  -2  -4   49.70    8.80
   3   2   4   61.69   10.40
   3   2   4   35.90   10.40
   3   2   4   59.89   13.10
  -4  -2  -4   67.69    9.80
  -4  -2  -4   53.99   14.20
   4   2   4   64.49   15.50
   4   2   4   32.20    9.80
   4   2   4   44.00   11.40
  -5  -2  -4  110.69   20.20
   5   2   4   90.89   19.20
   5   2   4  108.89   18.60
  -6  -2  -4   49.60   16.00
   6   2   4   38.80   14.70
   6   2   4   40.50   11.90
  -7  -2  -4   -2.60   10.80
   7   2   4   -7.80    9.40
   7   2   4   -0.20   10.00
   7   2   4   -2.90   11.10
  -8  -2  -4   20.60   14.30
   8   2   4   16.70   12.50
   8   2   4   26.30   16.90
  -9  -2  -4   -1.50   15.30
   9   2   4   16.00   15.20
  10   2   4    1.30   17.40
  12  -3  -4   54.69   29.10
 -12   3   4   76.69   26.90
  11  -3  -4   12.70   18.50
 -11   3   4    1.80   15.20
  10  -3  -4   -6.50   15.50
  10  -3  -4   13.60   13.90
 -10   3   4    9.00   16.10
   9  -3  -4  313.97   32.20
   9  -3  -4  354.06   39.60
  -9   3   4  401.46   38.90
   8  -3  -4  583.94   49.20
   8  -3  -4  578.14   42.10
   8  -3  -4  623.34   45.00
  -8   3   4  569.14   48.00
   7  -3  -4   74.89   14.30
   7  -3  -4   51.99   13.00
   7  -3  -4   74.99   18.30
  -7   3   4   36.10   13.70
   6  -3  -4   -9.30    6.20
   6  -3  -4    1.20    7.20
  -6   3   4   17.00    9.40
   5  -3  -4  704.03   45.60
   5  -3  -4  734.13   49.70
   5  -3  -4  730.53   45.80
   5  -3  -4  669.93   38.40
  -5   3   4  684.33   46.00
  -5   3   4  710.73   49.20
   4  -3  -4 3192.28  164.38
   4  -3  -4 3236.48  171.08
   4  -3  -4 3116.09  172.78
   4  -3  -4 2973.00  169.98
  -4   3   4 3362.86  174.78
  -4   3   4 3256.27  171.18
   3  -3  -4  184.48   18.80
   3  -3  -4  198.68   14.80
   3  -3  -4  202.28   19.40
  -3   3   4  218.78   19.30
  -3   3   4  174.88   19.80
   2  -3  -4   11.20    6.90
   2  -3  -4    3.90    4.70
   2  -3  -4   22.10    7.70
  -2   3   4    6.30    5.20
  -2   3   4   14.70    8.40
  -2   3   4   22.80    8.00
   1  -3  -4 1292.27   74.99
   1  -3  -4 1311.87   73.99
  -1   3   4 1316.47   71.89
  -1   3   4 1280.67   75.69
  -1   3   4 1368.96   76.99
   0  -3  -4 2615.94  139.39
   0  -3  -4 2515.25  137.59
   0  -3  -4 2563.34  138.69
   0   3   4 2610.94  135.89
   0   3   4 2522.65  139.89
   0   3   4 2597.94  140.49
   0   3   4 2585.14  137.79
  -1  -3  -4 2631.44  142.29
  -1  -3  -4 2617.74  144.89
   1   3   4 2657.33  144.09
   1   3   4 2700.33  141.69
   1   3   4 2632.64  145.69
  -2  -3  -4  121.49   13.40
  -2  -3  -4   85.29   16.00
   2   3   4  131.09   15.40
   2   3   4  105.99   13.20
   2   3   4  123.59   16.80
  -3  -3  -4  432.96   32.90
  -3  -3  -4  446.66   37.00
   3   3   4  513.75   34.40
   3   3   4  511.15   38.30
   3   3   4  468.95   34.20
  -4  -3  -4  649.24   41.80
  -4  -3  -4  651.43   49.30
   4   3   4  730.73   46.30
   4   3   4  644.94   49.40
   4   3   4  659.63   45.30
  -5  -3  -4  725.63   52.89
   5   3   4  679.63   47.40
   5   3   4  631.04   50.99
  -6  -3  -4   43.60   15.40
   6   3   4   31.10   14.50
   6   3   4   42.20   14.40
  -7  -3  -4   67.59   19.40
   7   3   4   20.10   13.10
   7   3   4   55.39   18.20
  -8  -3  -4  134.79   29.00
   8   3   4  123.49   26.10
   8   3   4  185.58   33.10
  -9  -3  -4  169.88   32.20
   9   3   4  170.68   32.60
  11  -4  -4    7.50   15.30
  11  -4  -4   14.00   19.50
 -11   4   4   17.30   15.40
  10  -4  -4    9.80   14.00
  10  -4  -4   -2.90   12.70
 -10   4   4    1.60   13.30
   9  -4  -4   20.60   12.90
   9  -4  -4   17.70   15.40
  -9   4   4    3.50   12.90
   8  -4  -4   12.00   11.20
   8  -4  -4   -5.70   11.50
   8  -4  -4    3.40   10.10
  -8   4   4   -4.90   10.70
   7  -4  -4   -1.10    9.40
   7  -4  -4   -4.80    7.50
  -7   4   4   15.00    9.50
  -7   4   4    3.40    8.50
   6  -4  -4    7.10    7.70
   6  -4  -4   15.10    9.80
   6  -4  -4    1.80    6.90
  -6   4   4    9.80    9.20
  -6   4   4    0.70    7.10
   5  -4  -4    4.60    2.40
   5  -4  -4    2.70    6.60
   5  -4  -4    7.80    7.60
   5  -4  -4    3.30    8.30
  -5   4   4    2.80    7.60
  -5   4   4   17.30    9.30
   4  -4  -4  418.06   32.90
   4  -4  -4  416.16   24.90
   4  -4  -4  405.46   31.30
  -4   4   4  411.36   34.00
  -4   4   4  394.56   31.80
   3  -4  -4  127.29   16.50
   3  -4  -4  141.19   16.30
   3  -4  -4   86.09   12.20
  -3   4   4  123.49   15.60
  -3   4   4  145.89   18.30
   2  -4  -4   14.70    8.30
   2  -4  -4   17.60    7.40
   2  -4  -4   18.50    7.30
  -2   4   4   24.70    5.90
  -2   4   4   24.10    9.30
  -2   4   4    5.80    7.70
   1  -4  -4  326.17   25.50
   1  -4  -4  320.37   33.20
   1  -4  -4  266.97   24.10
  -1   4   4  293.47   26.40
  -1   4   4  361.36   27.80
  -1   4   4  280.47   19.70
   0  -4  -4   13.50    9.30
   0  -4  -4   13.10    7.20
   0  -4  -4    3.00    6.50
   0   4   4    5.90    6.80
   0   4   4   -7.80    5.80
  -1  -4  -4  136.59   17.50
  -1  -4  -4  137.89   16.50
   1   4   4  151.08   16.90
   1   4   4  180.08   20.60
   1   4   4  109.29   14.90
  -2  -4  -4   17.50    9.60
  -2  -4  -4   34.90    9.90
   2   4   4   15.00    7.30
   2   4   4   12.40    8.70
   2   4   4   19.10    8.90
  -3  -4  -4    4.70    6.80
  -3  -4  -4    8.30    8.60
   3   4   4   19.60    9.60
   3   4   4   -0.30    6.30
   3   4   4   17.20    8.20
  -4  -4  -4  101.99   15.60
  -4  -4  -4   63.29   16.80
   4   4   4   65.89   14.10
   4   4   4  104.59   20.50
  -5  -4  -4   78.89   19.60
   5   4   4   51.89   15.80
   5   4   4   55.59   17.00
  -6  -4  -4    5.60   11.10
   6   4   4    0.80   11.40
  -7  -4  -4   54.39   20.10
   7   4   4   25.50   15.80
   7   4   4   30.30   13.60
  -8  -4  -4   11.90   16.90
   8   4   4   32.20   18.40
  -9  -4  -4   -1.50   16.70
   9   4   4   -1.60   20.00
  11  -5  -4  125.39   30.70
  11  -5  -4  141.79   28.50
 -11   5   4  125.69   26.70
 -11   5   4  133.59   31.00
  10  -5  -4   37.20   18.10
  10  -5  -4    5.10   15.50
 -10   5   4   19.00   15.00
 -10   5   4   26.60   15.40
   9  -5  -4  165.48   27.30
   9  -5  -4  142.89   28.50
  -9   5   4  172.38   27.90
  -9   5   4  164.68   30.20
   8  -5  -4  862.81   66.19
   8  -5  -4  781.82   59.29
  -8   5   4  862.11   61.39
  -8   5   4  848.52   64.09
   7  -5  -4 1134.39   73.49
   7  -5  -4 1138.39   77.89
   7  -5  -4 1143.49   71.29
  -7   5   4 1177.38   77.99
  -7   5   4 1050.59   73.09
   6  -5  -4  863.11   59.69
   6  -5  -4  845.42   61.49
   6  -5  -4  886.91   58.09
  -6   5   4  904.81   63.09
  -6   5   4  899.11   60.29
   5  -5  -4   46.00   12.90
   5  -5  -4   17.80   10.70
  -5   5   4   48.40   14.00
  -5   5   4   42.50   13.60
   4  -5  -4  630.14   46.40
   4  -5  -4  708.53   39.40
   4  -5  -4  645.04   48.00
  -4   5   4  663.23   48.70
  -4   5   4  714.43   48.50
   3  -5  -4  727.63   43.30
   3  -5  -4  653.63   47.60
   3  -5  -4  767.82   50.39
  -3   5   4  718.13   49.70
  -3   5   4  693.23   50.19
   2  -5  -4  276.47   22.60
   2  -5  -4  259.47   23.80
   2  -5  -4  229.68   24.00
  -2   5   4  242.18   17.30
  -2   5   4  249.88   24.60
  -2   5   4  233.58   24.10
   1  -5  -4  119.29   16.00
   1  -5  -4  124.29   16.30
   1  -5  -4  137.09   17.10
  -1   5   4  113.89   19.20
  -1   5   4   79.49   16.30
  -1   5   4   55.09   13.40
   0  -5  -4  224.78   22.00
   0  -5  -4  210.18   21.20
   0  -5  -4  193.68   20.60
   0   5   4  152.78   19.70
   0   5   4  187.98   23.00
  -1  -5  -4  945.81   61.59
  -1  -5  -4  952.60   60.19
   1   5   4  957.20   59.49
   1   5   4  896.81   62.99
  -2  -5  -4  722.03   53.69
  -2  -5  -4  782.52   51.19
   2   5   4  750.52   54.89
   2   5   4  807.02   51.79
  -3  -5  -4  118.99   21.70
  -3  -5  -4  107.39   18.20
   3   5   4   75.49   15.10
   3   5   4   84.19   19.40
  -4  -5  -4    0.10    9.30
   4   5   4    3.80    8.50
  -5  -5  -4   64.79   19.80
   5   5   4   69.99   19.20
  -6  -5  -4  155.48   30.00
   6   5   4  183.78   33.40
   6   5   4  148.79   26.50
  -7  -5  -4   78.19   26.00
   7   5   4  103.29   26.60
  -8  -5  -4   14.30   19.00
   8   5   4   -4.20   17.90
  11  -6  -4   61.09   22.80
  11  -6  -4  102.89   31.60
 -11   6   4   29.90   18.30
 -11   6   4   65.69   24.00
  10  -6  -4  158.98   33.60
  10  -6  -4  120.69   25.90
 -10   6   4  136.39   27.70
 -10   6   4  178.48   32.60
   9  -6  -4   54.09   23.70
   9  -6  -4   42.10   15.20
  -9   6   4   41.10   15.70
  -9   6   4   39.50   18.20
   8  -6  -4  208.28   31.50
   8  -6  -4  220.88   28.80
   8  -6  -4  148.79   29.10
  -8   6   4  234.48   32.60
  -8   6   4  229.48   29.50
   7  -6  -4    1.90    9.00
   7  -6  -4    5.50   11.70
   7  -6  -4    6.40   11.00
  -7   6   4  -10.40    9.10
  -7   6   4    0.70   10.00
   6  -6  -4    5.40   10.30
   6  -6  -4   -7.90    7.40
  -6   6   4   16.50   11.10
  -6   6   4   11.50   10.20
   5  -6  -4    1.40    8.50
   5  -6  -4    7.20   10.20
  -5   6   4    1.40    7.40
  -5   6   4   -3.40    7.50
   4  -6  -4    5.80    5.90
   4  -6  -4   -1.10    7.70
   4  -6  -4    1.00    8.20
  -4   6   4   -5.70    7.10
  -4   6   4    4.10    8.00
   3  -6  -4  305.97   29.20
   3  -6  -4  308.17   28.60
   3  -6  -4  323.67   24.30
  -3   6   4  294.27   30.20
  -3   6   4  283.67   29.50
   2  -6  -4  219.28   24.80
   2  -6  -4  300.47   24.10
   2  -6  -4  267.07   26.70
  -2   6   4  264.67   26.80
  -2   6   4  296.77   29.30
   1  -6  -4  567.44   42.80
   1  -6  -4  545.85   43.40
   1  -6  -4  615.74   42.00
  -1   6   4  597.14   45.70
  -1   6   4  553.34   43.40
  -1   6   4  617.54   44.30
   0  -6  -4   84.59   16.50
   0  -6  -4   86.19   17.00
   0  -6  -4   62.69   14.10
   0   6   4   84.59   16.60
   0   6   4   92.89   19.80
   0   6   4   90.19   17.50
  -1  -6  -4  196.08   23.60
  -1  -6  -4  166.28   22.30
   1   6   4  271.47   27.80
   1   6   4  220.88   22.70
   1   6   4  193.68   22.70
  -2  -6  -4  143.09   22.90
  -2  -6  -4  130.79   23.00
   2   6   4  196.58   26.90
   2   6   4  202.88   29.80
   2   6   4  191.98   21.70
  -3  -6  -4  783.92   60.79
  -3  -6  -4  822.72   57.39
   3   6   4  882.21   63.59
   3   6   4  860.71   64.19
  -4  -6  -4   97.99   22.40
  -4  -6  -4   72.69   17.40
   4   6   4   64.09   17.00
   4   6   4   80.09   20.10
  -5  -6  -4   -6.20   10.70
   5   6   4    9.20   12.40
   5   6   4   12.80   14.70
  -6  -6  -4  111.39   29.40
   6   6   4   89.59   25.00
   6   6   4  114.39   28.20
  -7  -6  -4  138.99   33.40
   7   6   4  226.28   38.30
  11  -7  -4   42.60   23.60
  11  -7  -4   -6.10   18.70
 -11   7   4    5.90   30.30
 -11   7   4   17.80   16.10
  10  -7  -4   95.19   27.70
  10  -7  -4   74.79   24.60
 -10   7   4   64.39   20.70
 -10   7   4  112.89   29.40
   9  -7  -4  301.87   38.40
   9  -7  -4  337.17   40.20
  -9   7   4  279.97   37.20
  -9   7   4  383.56   42.90
   8  -7  -4   17.10   14.10
   8  -7  -4   37.10   16.80
   8  -7  -4   26.90   15.00
  -8   7   4   15.40   13.60
  -8   7   4   -2.70   11.10
   7  -7  -4   21.70   12.70
   7  -7  -4   13.60   13.20
  -7   7   4   49.10   16.90
  -7   7   4   23.10   13.40
   6  -7  -4   66.79   19.00
   6  -7  -4   57.99   15.80
  -6   7   4   51.59   17.20
  -6   7   4   36.30   14.00
   5  -7  -4  563.04   45.60
   5  -7  -4  567.44   47.90
  -5   7   4  613.84   47.60
  -5   7   4  568.54   47.50
   4  -7  -4   59.39   16.40
   4  -7  -4   62.69   17.70
  -4   7   4   69.19   17.50
  -4   7   4   83.79   19.70
   3  -7  -4  103.99   20.40
   3  -7  -4   89.89   18.70
   3  -7  -4   66.09   13.40
  -3   7   4  103.39   20.10
  -3   7   4  140.69   23.60
   2  -7  -4  140.79   21.80
   2  -7  -4  105.29   20.20
   2  -7  -4   82.89   15.90
  -2   7   4  125.89   22.30
  -2   7   4   90.09   20.10
   1  -7  -4  289.37   28.80
   1  -7  -4  302.37   28.00
   1  -7  -4  241.28   29.30
  -1   7   4  302.97   30.00
  -1   7   4  274.97   30.10
  -1   7   4  352.36   34.10
   0  -7  -4  250.47   26.60
   0  -7  -4  207.98   27.40
   0   7   4  283.17   32.00
   0   7   4  347.87   31.40
   0   7   4  277.37   28.00
  -1  -7  -4  118.49   21.60
  -1  -7  -4  125.09   21.50
   1   7   4  163.98   27.00
   1   7   4  160.28   22.40
  -2  -7  -4   46.90   15.40
  -2  -7  -4   37.90   14.60
   2   7   4   47.70   16.80
   2   7   4   87.59   18.40
  -3  -7  -4  -11.10   10.00
  -3  -7  -4    5.40    9.70
   3   7   4    0.60    9.90
   3   7   4    3.20   10.60
  -4  -7  -4  103.39   25.70
  -4  -7  -4   55.19   17.30
   4   7   4   87.99   23.40
   4   7   4   85.49   19.60
  -5  -7  -4   51.99   19.80
   5   7   4   14.80   13.90
   5   7   4   14.10   16.20
  -6  -7  -4  -12.30   16.80
   6   7   4   -1.60   17.60
  -7  -7  -4  -15.00   16.20
   7   7   4   -1.20   17.30
  10  -8  -4   12.70   15.30
  10  -8  -4   19.60   18.70
 -10   8   4   21.80   17.00
 -10   8   4   26.20   17.90
   9  -8  -4  107.49   29.70
  -9   8   4  135.09   31.70
  -9   8   4   77.49   23.60
   8  -8  -4  219.28   31.40
   8  -8  -4  218.38   37.50
  -8   8   4  175.18   33.20
  -8   8   4  244.38   36.70
   7  -8  -4    7.70   11.10
   7  -8  -4    6.30   14.50
  -7   8   4   -1.90   12.00
  -7   8   4   19.80   13.70
   6  -8  -4   11.10   11.00
   6  -8  -4   48.70   17.60
  -6   8   4   20.80   15.60
  -6   8   4   15.30   13.10
   5  -8  -4  298.57   35.80
   5  -8  -4  316.47   32.10
  -5   8   4  305.17   33.90
  -5   8   4  244.38   33.20
   4  -8  -4  291.07   34.50
   4  -8  -4  316.27   33.80
  -4   8   4  383.86   37.60
  -4   8   4  341.37   35.70
   3  -8  -4    5.80   11.10
   3  -8  -4    1.80    9.00
  -3   8   4    1.60    9.50
  -3   8   4    2.00    9.60
   2  -8  -4   12.20   10.40
   2  -8  -4   12.60   10.80
   2  -8  -4   11.10   11.30
  -2   8   4   17.20   11.60
  -2   8   4   21.80   13.40
  -2   8   4   18.70   12.00
   1  -8  -4  172.68   25.20
   1  -8  -4  189.28   25.70
   1  -8  -4  197.28   28.20
  -1   8   4  278.57   30.90
  -1   8   4  205.88   27.90
  -1   8   4  183.68   25.50
   0  -8  -4  286.47   31.30
   0  -8  -4  268.57   31.40
   0   8   4  314.27   31.40
   0   8   4  372.06   37.20
   0   8   4  355.86   35.50
  -1  -8  -4  198.28   28.10
  -1  -8  -4  226.48   29.80
   1   8   4  243.58   29.10
   1   8   4  226.98   31.80
  -2  -8  -4    3.00   10.70
  -2  -8  -4   -0.50   11.70
   2   8   4   -1.50    9.10
   2   8   4    4.90   14.00
  -3  -8  -4   85.29   22.30
  -3  -8  -4   45.10   17.80
   3   8   4   32.60   14.60
   3   8   4   62.99   22.80
  -4  -8  -4  153.08   30.50
   4   8   4  126.39   25.70
   4   8   4   86.49   24.50
  -5  -8  -4   83.09   27.10
   5   8   4  169.18   33.40
  -6  -8  -4   42.90   20.30
   6   8   4    6.40   20.40
  10  -9  -4    2.10   17.60
 -10   9   4  -16.30   12.70
 -10   9   4   -3.80   15.90
   9  -9  -4   19.80   20.60
  -9   9   4   45.00   22.70
  -9   9   4   24.40   16.20
   8  -9  -4    4.60   16.30
   8  -9  -4   23.80   18.50
  -8   9   4   24.00   16.60
  -8   9   4   13.30   14.80
   7  -9  -4    0.40   15.20
   7  -9  -4    4.80   15.00
  -7   9   4   17.00   14.60
  -7   9   4    1.30   11.70
   6  -9  -4   14.10   14.40
   6  -9  -4   -4.90   14.00
  -6   9   4   10.80   13.50
  -6   9   4   12.70   14.00
   5  -9  -4  202.68   33.90
   5  -9  -4  202.78   26.50
  -5   9   4   90.79   23.20
  -5   9   4  164.68   29.50
   4  -9  -4   25.50   16.90
   4  -9  -4   27.50   14.90
  -4   9   4   55.09   18.90
  -4   9   4   25.80   14.20
   3  -9  -4   16.90   13.10
   3  -9  -4   -0.30   12.10
  -3   9   4   19.10   12.40
  -3   9   4  -11.50   10.30
  -3   9   4    0.30   10.30
   2  -9  -4    4.40   12.20
   2  -9  -4   11.10   12.80
   2  -9  -4   30.90   16.50
  -2   9   4   -6.30   10.20
  -2   9   4    8.10   12.30
  -2   9   4    3.20   11.30
   1  -9  -4    1.30   13.00
   1  -9  -4   -1.30   12.80
   1  -9  -4    1.10   12.30
  -1   9   4    8.50   11.40
  -1   9   4   21.90   13.80
  -1   9   4    3.40   11.40
   0  -9  -4   12.60   14.50
   0  -9  -4    0.20   13.80
   0   9   4  -10.00   11.30
   0   9   4   -8.00   11.10
  -1  -9  -4    3.50   14.80
  -1  -9  -4   22.80   16.00
   1   9   4   15.10   12.90
   1   9   4   18.50   15.50
  -2  -9  -4  -10.30   11.50
  -2  -9  -4  -10.20   14.40
   2   9   4   16.30   13.80
   2   9   4   -4.00   12.80
  -3  -9  -4   29.60   18.40
  -3  -9  -4   18.10   16.60
   3   9   4   -4.90   11.20
   3   9   4    7.40   18.60
  -4  -9  -4   -3.90   18.10
   4   9   4   -1.20   16.30
  -5  -9  -4   23.10   23.90
   5   9   4   12.90   17.70
   9 -10  -4    2.80   17.60
  -9  10   4   35.30   22.30
  -9  10   4    4.80   18.80
   8 -10  -4  145.79   30.00
   8 -10  -4  162.98   35.40
  -8  10   4  129.49   31.10
  -8  10   4  112.79   30.50
   7 -10  -4   15.40   18.10
   7 -10  -4   40.20   21.30
  -7  10   4   75.19   26.50
  -7  10   4   15.30   17.70
   6 -10  -4  -19.40   16.50
   6 -10  -4    6.80   15.30
  -6  10   4  -13.40   11.50
  -6  10   4    1.60   16.50
   5 -10  -4   16.70   14.70
   5 -10  -4   38.10   19.70
  -5  10   4   21.80   18.20
  -5  10   4   19.40   14.10
   4 -10  -4   54.79   20.20
   4 -10  -4  110.69   27.90
  -4  10   4   72.89   21.00
  -4  10   4  123.59   26.30
   3 -10  -4   88.99   24.70
   3 -10  -4  132.09   30.30
  -3  10   4  145.99   27.90
  -3  10   4  145.79   29.30
  -3  10   4  208.18   36.50
   2 -10  -4    3.60   13.50
   2 -10  -4    7.00   14.00
  -2  10   4    6.80   16.40
  -2  10   4   11.90   15.40
   1 -10  -4   10.60   16.10
   1 -10  -4   14.10   14.20
  -1  10   4    6.20   12.70
  -1  10   4   -4.10   12.80
   0 -10  -4  124.69   26.50
   0 -10  -4   80.39   23.10
   0  10   4   61.69   21.50
   0  10   4   82.59   22.70
  -1 -10  -4  517.75   49.90
  -1 -10  -4  476.45   47.70
   1  10   4  426.16   46.20
   1  10   4  436.86   49.70
  -2 -10  -4  211.38   37.00
  -2 -10  -4  179.98   34.40
   2  10   4  238.48   40.30
   2  10   4  186.58   33.60
  -3 -10  -4    4.00   20.30
  -3 -10  -4   42.50   21.30
   3  10   4   47.30   23.90
   7 -11  -4   -0.10   18.20
   7 -11  -4    7.40   21.40
  -7  11   4  -26.20   15.40
  -7  11   4   -1.20   16.70
   6 -11  -4  -22.40   14.20
   6 -11  -4    7.40   16.40
  -6  11   4   17.40   18.70
  -6  11   4  -14.60   11.80
   5 -11  -4   -5.60   16.20
   5 -11  -4   33.40   20.20
  -5  11   4   -5.20   14.90
  -5  11   4   43.00   20.70
   4 -11  -4   -4.00   14.90
   4 -11  -4   14.30   19.80
  -4  11   4   32.60   20.80
  -4  11   4   15.10   17.00
  -4  11   4   13.30   15.20
   3 -11  -4   37.80   17.60
   3 -11  -4   -8.20   16.50
  -3  11   4    3.10   15.80
  -3  11   4   -3.40   15.10
   2 -11  -4   -6.80   18.20
   2 -11  -4   -3.80   15.70
  -2  11   4  -14.10   14.20
  -2  11   4  -18.10   13.80
   1 -11  -4   14.40   17.70
  -1  11   4   31.40   23.40
  -1  11   4   33.40   20.30
   0 -11  -4   -1.10   16.10
   0 -11  -4   11.40   17.50
   0  11   4  -24.20   12.50
   0  11   4   -1.10   14.20
  -1 -11  -4    8.20   16.90
  -1 -11  -4  -14.40   14.50
   1  11   4    8.70   17.50
   1  11   4  -21.00   13.90
  -2 -11  -4   -7.90   18.80
  -2 -11  -4   -2.60   19.00
   2  11   4   -0.50   16.00
   2  11   4   -2.90   19.00
   5 -12  -4   36.60   19.90
   5 -12  -4   29.60   24.70
  -5  12   4   29.90   20.60
  -5  12   4   42.20   24.00
  -5  12   4   53.19   23.50
   4 -12  -4   46.40   27.50
   4 -12  -4   23.40   19.10
  -4  12   4   16.10   23.10
  -4  12   4   33.40   21.90
   3 -12  -4  -15.60   15.90
   3 -12  -4  -14.90   15.40
  -3  12   4   -8.80   18.10
  -3  12   4    5.60   20.30
   2 -12  -4   67.99   25.90
  -2  12   4   46.70   22.50
  -2  12   4  102.89   30.70
   1 -12  -4   12.60   19.80
  -1  12   4   20.00   19.40
  -1  12   4    6.70   19.30
  -1  13  -5    7.90   19.20
  -1  13  -5   -8.70   17.70
   1 -13   5   26.00   20.60
  -2  13  -5    1.30   19.70
  -2  13  -5   49.99   25.30
   2 -13   5   -0.40   19.30
  -3  13  -5   -4.00   19.30
  -3  13  -5   -2.80   20.30
   3 -13   5    5.80   16.40
   3 -13   5  -18.80   20.40
  -4  13  -5  105.89   31.70
  -4  13  -5   64.39   28.10
   4 -13   5   54.59   25.30
   4 -13   5   56.59   27.20
   2  12  -5   16.90   18.90
   2  12  -5   28.70   19.60
  -2 -12   5   -5.80   14.60
   1  12  -5   14.40   17.20
   1  12  -5  -12.80   13.80
  -1 -12   5    1.00   14.90
  -1 -12   5   -2.00   15.70
   0  12  -5  -10.60   14.20
   0  12  -5    4.80   15.90
   0 -12   5    5.20   15.70
   0 -12   5  -17.10   12.50
  -1  12  -5    3.30   19.60
  -1  12  -5   12.30   17.90
   1 -12   5    6.70   15.80
  -2  12  -5   60.79   25.00
  -2  12  -5   21.20   18.20
   2 -12   5    9.40   14.20
  -3  12  -5   -3.80   18.00
  -3  12  -5   34.10   20.50
   3 -12   5   -2.50   16.30
   3 -12   5    5.20   18.60
  -4  12  -5   25.60   18.80
  -4  12  -5   -4.90   19.40
   4 -12   5  -32.40   11.20
   4 -12   5   12.50   20.80
  -5  12  -5   16.50   19.90
  -5  12  -5   29.30   22.00
   5 -12   5    8.00   16.80
   5 -12   5   28.90   21.50
  -6  12  -5   31.00   24.40
  -6  12  -5  -23.50   16.10
  -6  12  -5    6.40   17.50
   6 -12   5  -21.00   15.60
   6 -12   5   21.20   20.70
   4  11  -5   -2.30   14.40
   4  11  -5   -8.20   13.40
   4  11  -5   -1.30   18.30
  -4 -11   5  -19.00   14.50
  -4 -11   5    4.70   20.00
   3  11  -5   68.39   24.50
   3  11  -5    2.30   16.70
  -3 -11   5   23.60   19.40
  -3 -11   5   19.50   17.80
   2  11  -5    6.10   16.90
   2  11  -5   26.80   19.40
  -2 -11   5  -20.60   12.60
  -2 -11   5   20.80   17.80
   1  11  -5   13.00   15.60
   1  11  -5    5.90   14.10
  -1 -11   5   40.20   17.50
  -1 -11   5   20.20   15.40
   0  11  -5   37.10   18.50
   0  11  -5   10.30   17.20
   0 -11   5    6.00   13.90
   0 -11   5   -5.50   14.90
  -1  11  -5   68.89   21.40
  -1  11  -5   82.89   25.30
   1 -11   5   -1.50   14.90
   1 -11   5   97.59   21.80
  -2  11  -5    5.50   16.00
  -2  11  -5    5.10   13.90
   2 -11   5    0.00   14.40
   2 -11   5  -12.50   11.20
  -3  11  -5   18.60   17.70
  -3  11  -5   22.80   19.40
   3 -11   5    1.60   15.40
   3 -11   5   12.80   15.30
  -4  11  -5  -13.60   13.60
  -4  11  -5   -3.60   13.70
   4 -11   5  -12.30   11.80
   4 -11   5   -2.60   12.40
  -5  11  -5   10.90   16.00
  -5  11  -5    6.30   15.30
  -5  11  -5   26.00   17.50
   5 -11   5    2.40   14.30
   5 -11   5   18.30   16.40
  -6  11  -5   -3.20   15.70
  -6  11  -5    2.30   14.80
   6 -11   5    3.70   16.60
   6 -11   5   -9.70   13.60
  -7  11  -5   24.00   18.00
  -7  11  -5    9.00   17.80
   7 -11   5   13.40   22.10
  -8  11  -5   36.10   22.90
  -8  11  -5   19.20   19.80
   8 -11   5  -18.60   15.90
   5  10  -5   42.40   21.40
   5  10  -5   50.19   21.40
  -5 -10   5   32.40   20.50
  -5 -10   5   68.79   24.80
   4  10  -5    7.00   13.50
   4  10  -5    1.30   15.60
   4  10  -5    1.00   14.60
  -4 -10   5    3.40   14.60
  -4 -10   5  -17.30   12.30
   3  10  -5   14.80   14.40
   3  10  -5   14.20   14.80
  -3 -10   5    3.10   13.90
  -3 -10   5    8.30   14.50
   2  10  -5   34.50   15.50
   2  10  -5    8.10   12.60
  -2 -10   5   -0.30   12.30
  -2 -10   5   58.09   18.90
   1  10  -5  181.48   33.00
   1  10  -5  154.08   29.10
  -1 -10   5  101.89   22.80
  -1 -10   5   87.59   23.10
   0  10  -5  116.59   25.30
   0  10  -5  103.09   25.10
   0 -10   5   85.99   21.80
   0 -10   5  139.79   27.50
  -1  10  -5   -3.00    9.40
  -1  10  -5   14.50   13.00
   1 -10   5   -7.30   12.90
   1 -10   5    8.40   11.80
  -2  10  -5   24.50   16.80
  -2  10  -5    9.90   13.60
   2 -10   5   25.60   16.30
   2 -10   5   31.60   16.30
  -3  10  -5   83.69   24.20
  -3  10  -5   80.79   21.70
   3 -10   5   58.29   22.00
   3 -10   5   26.90   15.00
  -4  10  -5  335.57   38.00
  -4  10  -5  258.57   31.20
  -4  10  -5  197.88   35.40
   4 -10   5  264.87   32.40
   4 -10   5  251.67   34.70
  -5  10  -5    3.30   13.60
  -5  10  -5   23.00   15.10
   5 -10   5   -6.70   13.50
   5 -10   5   19.40   16.40
  -6  10  -5  -18.90   10.00
  -6  10  -5    1.30   12.50
   6 -10   5    4.90   18.10
   6 -10   5   22.20   17.90
  -7  10  -5   13.50   15.90
  -7  10  -5   33.50   18.80
   7 -10   5   13.00   16.50
   7 -10   5   32.60   20.70
  -8  10  -5   61.69   24.10
  -8  10  -5   68.19   25.10
   8 -10   5  118.79   31.70
   8 -10   5   37.80   20.90
   7   9  -5   14.40   16.90
   7   9  -5   -2.90   15.80
  -7  -9   5   12.90   22.70
   6   9  -5  -13.80   16.80
   6   9  -5    2.70   14.10
  -6  -9   5    8.00   18.30
  -6  -9   5   -3.30   12.70
   5   9  -5   30.20   17.50
   5   9  -5   31.60   17.20
   5   9  -5   25.60   18.40
  -5  -9   5   15.10   18.30
  -5  -9   5   33.90   19.40
   4   9  -5   38.20   17.70
   4   9  -5   29.80   14.00
   4   9  -5   36.90   17.50
  -4  -9   5   19.40   16.00
  -4  -9   5   15.60   14.20
   3   9  -5    6.40   12.70
   3   9  -5    7.70   13.30
  -3  -9   5   21.40   13.60
  -3  -9   5   -6.10   12.70
   2   9  -5   31.30   16.00
   2   9  -5   35.60   15.90
  -2  -9   5   37.10   16.20
  -2  -9   5   75.79   21.20
   1   9  -5   32.50   15.70
   1   9  -5    9.10   12.00
  -1  -9   5    3.00   11.10
  -1  -9   5   23.40   14.00
   0   9  -5   58.79   18.40
   0   9  -5   43.80   16.00
   0  -9   5   50.89   15.70
   0  -9   5   52.69   16.10
  -1   9  -5    0.70    8.70
  -1   9  -5   -5.40   10.80
   1  -9   5    8.20   14.40
   1  -9   5    7.00   10.80
   1  -9   5    6.70   12.50
  -2   9  -5   -0.40   12.50
  -2   9  -5   14.20   13.00
  -2   9  -5    7.30   10.00
   2  -9   5   16.90   14.00
   2  -9   5    7.00   10.70
  -3   9  -5    1.50    9.70
  -3   9  -5   -2.70   10.60
  -3   9  -5   40.40   14.00
   3  -9   5    8.40   16.70
   3  -9   5   28.50   14.50
   3  -9   5   27.00   12.60
  -4   9  -5  144.79   24.90
  -4   9  -5   84.59   21.40
   4  -9   5  123.29   23.20
   4  -9   5  155.98   29.10
  -5   9  -5   33.80   16.30
  -5   9  -5   27.60   14.90
   5  -9   5   22.10   16.30
   5  -9   5   34.10   15.00
   5  -9   5   15.60   12.70
  -6   9  -5   22.80   14.40
  -6   9  -5   10.30   13.50
   6  -9   5   15.90   14.80
   6  -9   5   -6.00   15.40
  -7   9  -5   -6.80   13.60
  -7   9  -5   -4.20   11.90
   7  -9   5   -0.10   16.10
   7  -9   5    7.50   14.10
  -8   9  -5   11.90   15.90
  -8   9  -5   10.40   15.20
   8  -9   5   -8.30   17.70
   8  -9   5  -11.50   17.50
  -9   9  -5   34.20   23.10
  -9   9  -5    5.40   16.40
   9  -9   5    0.00   16.00
   9  -9   5  -15.30   19.00
   7   8  -5   26.00   19.30
   7   8  -5   17.10   14.50
  -7  -8   5   42.20   23.90
   6   8  -5   -0.30   11.70
   6   8  -5  -17.60   12.90
  -6  -8   5    8.20   15.00
  -6  -8   5   17.30   15.10
   5   8  -5  102.49   22.80
   5   8  -5  113.39   25.60
   5   8  -5  110.69   23.20
  -5  -8   5   96.49   24.70
  -5  -8   5  119.99   25.90
   4   8  -5    9.70   11.90
   4   8  -5   23.60   13.20
   4   8  -5   -0.60   10.50
  -4  -8   5    5.00   12.80
  -4  -8   5   27.10   17.40
   3   8  -5   31.30   14.30
   3   8  -5   -3.20    8.00
   3   8  -5    4.20   10.20
  -3  -8   5   48.50   15.90
  -3  -8   5   27.10   14.90
   2   8  -5    7.30   10.00
   2   8  -5   14.60   11.30
  -2  -8   5    5.30   10.20
  -2  -8   5   11.80   12.70
   1   8  -5  549.74   44.80
   1   8  -5  524.75   46.30
  -1  -8   5  522.25   44.40
  -1  -8   5  572.44   45.20
   0   8  -5  457.55   44.10
   0   8  -5  510.35   41.60
   0  -8   5  497.75   42.90
   0  -8   5  569.84   42.30
  -1   8  -5  395.76   36.40
  -1   8  -5  443.56   32.20
  -1   8  -5  405.56   39.40
   1  -8   5  430.46   35.30
   1  -8   5  366.66   38.90
   1  -8   5  365.66   35.10
  -2   8  -5   14.30    9.00
  -2   8  -5    3.30   10.20
  -2   8  -5   -2.30    8.10
   2  -8   5   35.20   15.90
   2  -8   5   17.30   11.40
  -3   8  -5   10.10   12.20
  -3   8  -5    7.60    9.50
  -3   8  -5   46.60   15.20
   3  -8   5   33.30   14.30
   3  -8   5   45.40   14.70
   3  -8   5   26.10   11.20
  -4   8  -5  678.93   51.79
  -4   8  -5  745.33   54.79
   4  -8   5  681.43   52.89
   4  -8   5  667.33   56.09
  -5   8  -5   23.70   12.80
  -5   8  -5   29.70   12.60
   5  -8   5   33.40   16.10
   5  -8   5   11.20   12.60
  -6   8  -5   -8.70   11.30
  -6   8  -5   -5.70   11.60
   6  -8   5   -2.20    9.60
   6  -8   5   23.30   14.10
  -7   8  -5   19.90   14.50
  -7   8  -5   22.50   16.10
   7  -8   5    7.50   13.50
   7  -8   5   30.40   18.70
  -8   8  -5  163.08   31.60
  -8   8  -5  252.07   38.90
   8  -8   5  105.79   26.40
   8  -8   5  183.18   34.30
  -9   8  -5  112.39   30.00
  -9   8  -5   87.39   27.20
   9  -8   5  147.59   31.60
   9  -8   5  141.79   34.10
 -10   8  -5   47.50   23.40
 -10   8  -5   25.20   22.70
  10  -8   5  101.09   30.30
  10  -8   5   33.80   24.40
   8   7  -5   16.50   18.20
  -8  -7   5    2.30   19.20
   7   7  -5    4.20   12.10
   7   7  -5    4.40   13.80
  -7  -7   5   -8.00   12.80
   6   7  -5    6.70   14.00
   6   7  -5   12.40   14.10
   6   7  -5   12.50   13.30
  -6  -7   5    6.60   14.20
  -6  -7   5    1.60   10.80
   5   7  -5   32.00   13.90
   5   7  -5   65.39   16.50
   5   7  -5   28.50   14.90
  -5  -7   5   25.30   14.10
  -5  -7   5   25.60   16.10
   4   7  -5  111.79   24.90
   4   7  -5  117.39   21.80
   4   7  -5   70.69   17.70
  -4  -7   5  104.99   22.20
  -4  -7   5   77.89   20.60
   3   7  -5   10.00   10.50
   3   7  -5   13.00   10.30
   3   7  -5   36.70   14.50
  -3  -7   5   50.49   15.60
  -3  -7   5   21.80   13.80
   2   7  -5   26.50   12.00
   2   7  -5   37.70   14.50
  -2  -7   5   44.00   14.70
  -2  -7   5   40.00   12.60
  -2  -7   5   41.70   14.60
   1   7  -5   56.09   14.80
   1   7  -5   64.59   16.20
  -1  -7   5   72.39   16.90
  -1  -7   5   73.39   16.70
  -1  -7   5   53.69   13.40
   0   7  -5   11.10    9.70
   0   7  -5   13.80    6.80
   0   7  -5   18.70   11.30
   0  -7   5    5.40    9.20
   0  -7   5   14.20    9.40
   0  -7   5   10.50    8.40
  -1   7  -5   14.00   10.50
  -1   7  -5    5.20    6.00
  -1   7  -5    8.70    7.80
   1  -7   5    8.20    7.60
   1  -7   5    2.90    8.30
   1  -7   5    7.80    8.70
   1  -7   5    4.60    9.20
  -2   7  -5    1.20    6.90
  -2   7  -5    6.50   10.20
  -2   7  -5   -6.00    6.00
   2  -7   5    7.20    9.70
   2  -7   5    2.20    9.60
   2  -7   5    2.90    8.20
  -3   7  -5   12.80   10.00
  -3   7  -5   18.30    8.50
   3  -7   5   13.40   11.00
   3  -7   5   33.10   12.00
   3  -7   5    9.00   10.00
   3  -7   5   31.10    9.80
  -4   7  -5   63.69   15.60
  -4   7  -5   53.09   14.90
   4  -7   5   36.20   12.80
   4  -7   5   75.89   13.40
   4  -7   5   69.99   18.30
  -5   7  -5   53.89   16.70
  -5   7  -5   89.49   19.30
   5  -7   5   38.20   15.40
   5  -7   5   78.09   15.30
   5  -7   5   74.09   17.40
  -6   7  -5   -8.00    9.40
  -6   7  -5   14.50   13.00
   6  -7   5   14.90   12.80
   6  -7   5    3.20   11.50
  -7   7  -5   23.00   13.70
   7  -7   5   14.20   15.00
   7  -7   5   -2.40   12.40
  -8   7  -5   37.30   18.10
   8  -7   5   80.49   22.80
   8  -7   5   27.20   15.00
  -9   7  -5    8.70   16.80
   9  -7   5    0.40   16.80
   9  -7   5    5.90   15.20
 -10   7  -5   16.40   19.00
  10  -7   5   13.40   22.60
  10  -7   5   20.30   20.30
   9   6  -5    5.40   15.90
  -9  -6   5   25.90   21.90
   8   6  -5  330.97   42.20
  -8  -6   5  225.28   39.00
   7   6  -5  215.58   28.30
   7   6  -5  321.87   38.90
  -7  -6   5  269.07   36.40
   6   6  -5  108.69   21.50
   6   6  -5  137.19   26.90
   6   6  -5  120.69   22.90
  -6  -6   5  120.39   22.90
  -6  -6   5  150.98   27.20
   5   6  -5   49.70   14.30
   5   6  -5   43.90   15.50
   5   6  -5   41.20   14.70
  -5  -6   5   82.89   20.80
  -5  -6   5   37.30   14.20
   4   6  -5  619.74   46.20
   4   6  -5  698.73   47.70
   4   6  -5  604.24   49.90
  -4  -6   5  635.14   50.09
  -4  -6   5  569.84   46.40
   3   6  -5  656.03   53.19
   3   6  -5  837.52   52.19
   3   6  -5  697.93   50.39
  -3  -6   5  713.43   51.79
  -3  -6   5  750.72   53.99
   2   6  -5  511.45   43.20
   2   6  -5  551.74   40.70
  -2  -6   5  650.23   41.90
  -2  -6   5  526.55   42.20
  -2  -6   5  523.05   41.60
   1   6  -5   61.39    7.90
   1   6  -5   53.29   14.50
   1   6  -5   46.90   12.50
  -1  -6   5   65.49   13.20
  -1  -6   5   54.39   14.10
  -1  -6   5   50.79   14.10
   0   6  -5  100.49   19.20
   0   6  -5   94.29   11.70
   0   6  -5  100.09   16.20
   0  -6   5   66.49   14.50
   0  -6   5  110.99   16.00
   0  -6   5   91.59   14.70
  -1   6  -5 1077.09   66.19
  -1   6  -5 1013.80   62.29
  -1   6  -5 1019.30   68.49
   1  -6   5 1020.90   64.09
   1  -6   5 1104.99   66.09
   1  -6   5 1066.19   63.29
   1  -6   5 1022.00   68.79
  -2   6  -5  294.57   26.50
  -2   6  -5  365.56   31.50
  -2   6  -5  284.47   25.00
   2  -6   5  256.37   24.60
   2  -6   5  287.07   29.10
   2  -6   5  284.77   25.30
   2  -6   5  259.47   25.50
  -3   6  -5    4.60    7.30
  -3   6  -5   -1.30    6.90
  -3   6  -5    6.00    6.00
   3  -6   5    3.60    7.70
   3  -6   5    9.00    7.90
   3  -6   5    0.80    8.70
   3  -6   5    3.70    6.70
  -4   6  -5  148.99   20.30
  -4   6  -5  143.89   16.00
  -4   6  -5  138.89   20.10
   4  -6   5  148.29   21.90
   4  -6   5  154.78   20.40
   4  -6   5  188.88   19.30
  -5   6  -5  173.18   22.90
   5  -6   5  118.99   21.40
   5  -6   5  181.78   18.80
   5  -6   5  170.78   24.30
  -6   6  -5  555.04   47.10
   6  -6   5  554.34   45.50
   6  -6   5  497.75   44.10
  -7   6  -5    5.30   10.50
   7  -6   5  -13.10    9.70
   7  -6   5   45.40   17.00
  -8   6  -5  133.89   28.30
   8  -6   5  205.48   32.00
   8  -6   5  133.69   28.10
  -9   6  -5  104.49   27.00
   9  -6   5  105.99   25.20
   9  -6   5  119.29   27.80
 -10   6  -5   88.09   28.40
  10  -6   5   83.89   26.90
  10  -6   5  119.49   27.80
  10   5  -5   14.30   21.20
 -10  -5   5   33.90   22.40
   9   5  -5   20.10   17.50
  -9  -5   5  -26.70   15.60
   8   5  -5   10.40   14.10
  -8  -5   5   20.90   17.70
   7   5  -5    6.40   11.10
   7   5  -5   25.60   12.60
  -7  -5   5   15.00   14.50
   6   5  -5   91.89   17.40
   6   5  -5   96.29   22.80
   6   5  -5   67.19   16.80
  -6  -5   5   33.20   16.30
   5   5  -5  143.19   19.80
   5   5  -5  109.29   21.50
   5   5  -5  104.39   18.40
  -5  -5   5   96.79   18.20
  -5  -5   5  129.89   23.10
   4   5  -5   -4.80    6.40
   4   5  -5   14.40    8.60
   4   5  -5   -1.00    8.90
  -4  -5   5    0.50    7.80
  -4  -5   5    0.40    8.80
   3   5  -5   65.39   13.50
   3   5  -5   42.90   11.90
   3   5  -5   60.59   14.70
  -3  -5   5   59.39   13.60
  -3  -5   5   67.59   15.60
   2   5  -5  180.68   19.10
   2   5  -5  170.18   18.80
   2   5  -5  187.88   22.00
  -2  -5   5  159.78   19.50
  -2  -5   5  162.48   20.10
   1   5  -5 2349.56  122.19
   1   5  -5 2315.97  127.99
   1   5  -5 2293.27  131.89
  -1  -5   5 2254.67  129.79
  -1  -5   5 2330.87  128.49
  -1  -5   5 2423.76  130.19
   0   5  -5    1.70    5.60
   0   5  -5   16.50    9.50
   0   5  -5    7.70    4.80
   0  -5   5   -9.30    7.30
   0  -5   5   11.00    8.20
   0  -5   5    9.30    7.30
  -1   5  -5   15.60    6.60
  -1   5  -5    6.00    7.20
  -1   5  -5    5.40    7.60
   1  -5   5   15.80    8.30
   1  -5   5   16.00    8.70
   1  -5   5   20.90   10.10
   1  -5   5    8.40    7.40
  -2   5  -5  173.38   17.00
  -2   5  -5  182.38   19.80
  -2   5  -5  183.68   18.70
   2  -5   5  227.98   20.00
   2  -5   5  186.68   18.60
   2  -5   5  180.58   19.80
   2  -5   5  183.58   21.80
  -3   5  -5  894.51   57.19
  -3   5  -5  946.31   62.19
   3  -5   5  993.00   58.19
   3  -5   5 1033.90   62.29
   3  -5   5 1067.49   63.09
   3  -5   5 1007.10   63.59
  -4   5  -5  959.70   64.89
  -4   5  -5 1060.59   59.09
   4  -5   5  985.00   64.39
   4  -5   5  909.01   63.09
   4  -5   5 1027.10   59.09
   4  -5   5  987.60   64.99
  -5   5  -5   31.80    8.50
  -5   5  -5   38.90   13.40
   5  -5   5   60.99   15.20
   5  -5   5   35.70    8.70
   5  -5   5   44.90   13.30
  -6   5  -5  165.68   26.80
   6  -5   5  165.68   23.00
   6  -5   5  139.99   23.10
  -7   5  -5   90.69   21.90
   7  -5   5   63.79   18.20
   7  -5   5  113.39   21.10
  -8   5  -5  429.46   42.60
   8  -5   5  344.37   38.80
   8  -5   5  366.96   40.40
  -9   5  -5    4.30   15.00
   9  -5   5  -12.70   12.20
   9  -5   5   12.10   15.10
 -10   5  -5   76.09   25.90
  10  -5   5  105.59   27.60
  10  -5   5   73.29   27.30
  10   4  -5  127.29   32.20
 -10  -4   5  148.99   31.20
   9   4  -5  100.29   27.60
  -9  -4   5   81.69   25.30
   8   4  -5   43.50   19.50
  -8  -4   5   87.19   21.90
   7   4  -5   -9.90    8.80
   7   4  -5    7.20   11.10
   7   4  -5   16.40   10.50
  -7  -4   5   11.90   13.00
   6   4  -5   28.90   11.00
   6   4  -5   24.80   10.90
   6   4  -5   15.30   10.20
  -6  -4   5   10.80   11.20
   5   4  -5  418.56   30.30
   5   4  -5  323.57   29.30
   5   4  -5  359.26   34.10
  -5  -4   5  299.57   30.70
   4   4  -5   24.20    8.70
   4   4  -5    3.20    8.40
   4   4  -5   19.40    8.50
  -4  -4   5   28.30   10.40
  -4  -4   5   27.50   12.00
   3   4  -5    4.90    7.20
   3   4  -5   -9.30    4.60
   3   4  -5    4.10    7.00
  -3  -4   5    9.40    8.00
  -3  -4   5   -2.80    6.00
   2   4  -5  339.47   26.00
   2   4  -5  376.86   20.60
   2   4  -5  345.87   29.60
   2   4  -5  364.96   28.20
  -2  -4   5  365.06   29.20
  -2  -4   5  371.66   20.40
  -2  -4   5  341.17   28.70
   1   4  -5  565.64   36.20
   1   4  -5  588.94   38.20
   1   4  -5  571.64   32.70
   1   4  -5  551.24   39.30
  -1  -4   5  561.24   32.50
  -1  -4   5  550.44   38.60
  -1  -4   5  548.75   38.90
   0   4  -5 2900.11  148.19
   0   4  -5 2915.71  150.08
   0   4  -5 2755.12  152.98
   0   4  -5 2733.03  150.38
   0  -4   5 2672.03  151.08
   0  -4   5 2895.21  151.58
   0  -4   5 2766.72  147.59
  -1   4  -5  628.14   40.10
  -1   4  -5  592.04   42.00
  -1   4  -5  661.63   40.80
   1  -4   5  684.83   40.70
   1  -4   5  633.94   53.79
   1  -4   5  647.44   42.80
   1  -4   5  671.13   41.00
   1  -4   5  563.54   40.00
  -2   4  -5   -1.20    4.50
  -2   4  -5   -5.80    5.10
   2  -4   5   -4.70    6.20
   2  -4   5    6.60    7.00
   2  -4   5   12.60    6.90
   2  -4   5    6.60    6.90
  -3   4  -5  305.07   27.00
  -3   4  -5  281.27   22.90
   3  -4   5  359.76   27.70
   3  -4   5  274.87   22.50
   3  -4   5  375.26   28.00
   3  -4   5  327.27   26.50
  -4   4  -5  908.11   65.59
  -4   4  -5 1049.59   60.99
   4  -4   5 1074.69   66.59
   4  -4   5 1085.49   59.19
   4  -4   5 1056.59   65.29
   4  -4   5 1041.20   65.99
  -5   4  -5  547.05   45.60
  -5   4  -5  586.74   39.70
   5  -4   5  651.63   46.90
   5  -4   5  651.43   45.20
   5  -4   5  646.34   36.70
   5  -4   5  591.64   45.20
  -6   4  -5   53.89   15.80
   6  -4   5   79.69   17.20
   6  -4   5   41.90   14.70
   6  -4   5   75.09   17.10
  -7   4  -5    6.20   10.90
   7  -4   5    6.10   11.80
   7  -4   5   -3.90    9.90
  -8   4  -5   -7.60   10.50
   8  -4   5    4.40   10.90
   8  -4   5   10.50   12.90
  -9   4  -5  -23.60   10.60
   9  -4   5   23.00   14.90
   9  -4   5   -1.30   13.40
 -10   4  -5   19.00   19.70
  10  -4   5   25.10   18.40
  10  -4   5   24.40   22.30
  10   3  -5   -3.50   13.60
   9   3  -5  141.59   29.60
  -9  -3   5  116.99   25.30
   8   3  -5  622.94   46.10
   8   3  -5  502.65   49.90
  -8  -3   5  579.64   48.30
   7   3  -5  177.28   30.10
   7   3  -5  202.78   23.20
  -7  -3   5  128.39   23.30
   6   3  -5    2.60    6.50
   6   3  -5   -4.20    6.70
   6   3  -5   -0.70    7.10
  -6  -3   5    1.90    8.90
   5   3  -5   54.29   14.60
   5   3  -5   51.29   12.20
   5   3  -5   34.60   10.00
  -5  -3   5   57.89    8.80
  -5  -3   5   45.90   12.40
   4   3  -5 1245.28   74.79
   4   3  -5 1271.47   72.49
   4   3  -5 1338.67   79.09
  -4  -3   5 1245.98   77.29
   3   3  -5  140.39   14.00
   3   3  -5  156.28   17.00
   3   3  -5  202.78   20.50
  -3  -3   5  155.88   11.30
  -3  -3   5  155.28   18.50
   2   3  -5  146.69   15.30
   2   3  -5  120.99   15.60
   2   3  -5  128.39   12.50
  -2  -3   5  138.29   16.10
  -2  -3   5  153.48   16.50
  -2  -3   5  148.09   10.90
   1   3  -5    3.30    4.30
   1   3  -5    8.90    6.70
   1   3  -5    3.20    5.70
  -1  -3   5    4.20    7.10
  -1  -3   5   -3.50    3.70
  -1  -3   5   14.70    8.10
  -1  -3   5    4.40    7.40
   0   3  -5 3343.57  175.38
   0   3  -5 3370.66  176.88
   0   3  -5 3386.16  178.28
   0  -3   5 3352.16  176.28
   0  -3   5 3335.47  179.18
   0  -3   5 3275.77  177.68
   0  -3   5 3417.06  175.08
   0  -3   5 3365.56  177.38
  -1   3  -5   65.29    9.40
  -1   3  -5   34.90    8.40
  -1   3  -5   50.39    8.90
   1  -3   5   46.80   10.10
   1  -3   5   64.79   10.40
   1  -3   5   62.89   10.70
   1  -3   5   72.99   13.00
  -2   3  -5   96.19   11.60
  -2   3  -5   73.09    9.70
   2  -3   5   93.89   13.20
   2  -3   5   81.49   11.00
   2  -3   5   79.29   14.00
   2  -3   5  104.89   12.90
  -3   3  -5 1140.69   74.29
  -3   3  -5 1318.37   71.69
  -3   3  -5 1234.68   68.09
   3  -3   5 1254.67   68.59
   3  -3   5 1249.77   73.59
   3  -3   5 1321.47   75.09
  -4   3  -5  519.85   35.80
  -4   3  -5  532.15   40.30
  -4   3  -5  548.35   31.20
   4  -3   5  586.34   40.70
   4  -3   5  510.75   39.10
   4  -3   5  549.65   31.60
  -5   3  -5 1256.27   81.89
  -5   3  -5 1379.66   77.09
   5  -3   5 1264.27   80.79
   5  -3   5 1320.47   81.39
  -6   3  -5    1.20    6.60
  -6   3  -5   -9.10    8.10
   6  -3   5    3.70    7.70
   6  -3   5   -1.90    8.40
   6  -3   5    1.90    9.00
  -7   3  -5  360.76   35.80
   7  -3   5  343.57   34.50
   7  -3   5  303.47   31.20
   7  -3   5  310.27   33.20
  -8   3  -5  239.28   32.60
   8  -3   5  205.68   28.00
   8  -3   5  279.87   34.20
  -9   3  -5  283.17   37.10
   9  -3   5  349.17   37.20
   9  -3   5  350.56   39.50
 -10   3  -5  159.88   32.20
  10  -3   5  209.88   33.90
  10  -3   5  142.69   30.30
  11   2  -5   -1.80   15.60
  10   2  -5   24.40   19.20
   9   2  -5    9.20   12.70
  -9  -2   5    3.40   12.20
   8   2  -5  105.49   19.00
   8   2  -5   98.69   16.80
   8   2  -5   40.30   16.80
  -8  -2   5   87.09   18.80
   7   2  -5    1.80    7.70
   7   2  -5   -2.60    8.40
  -7  -2   5   -2.50    7.80
   6   2  -5  121.89   15.80
   6   2  -5  134.29   22.40
   6   2  -5  119.79   22.20
  -6  -2   5  106.49   14.70
  -6  -2   5  147.69   22.00
   5   2  -5   27.60    9.00
   5   2  -5   25.80    8.40
   5   2  -5    9.80    8.80
  -5  -2   5   23.40    7.10
  -5  -2   5   35.90   10.60
   4   2  -5  181.38   17.40
   4   2  -5  165.78   15.00
   4   2  -5  164.48   19.10
  -4  -2   5  162.58   18.50
  -4  -2   5  177.38   15.00
   3   2  -5    9.60    6.20
   3   2  -5   10.60    4.50
   3   2  -5    3.40    6.70
  -3  -2   5    7.90    6.60
  -3  -2   5   11.10    5.20
   2   2  -5  323.77   18.50
   2   2  -5  283.47   22.30
   2   2  -5  289.17   23.00
  -2  -2   5  287.47   19.80
  -2  -2   5  281.87   23.40
   1   2  -5  788.12   53.49
   1   2  -5 1013.40   54.89
   1   2  -5  977.70   50.69
  -1  -2   5  973.40   53.09
  -1  -2   5  938.41   55.59
  -1  -2   5  975.60   57.49
   0   2  -5  248.38   20.50
   0   2  -5  275.97   19.90
   0   2  -5  259.47   19.60
   0  -2   5  286.97   18.30
   0  -2   5  282.77   21.40
   0  -2   5  277.97   23.40
  -1   2  -5  109.59   10.90
  -1   2  -5  126.19   13.00
   1  -2   5  139.69   16.60
   1  -2   5  138.79   14.20
   1  -2   5  109.89   12.10
  -2   2  -5  125.59   14.10
  -2   2  -5  141.69   11.40
   2  -2   5  175.08   17.10
   2  -2   5  166.88   16.30
   2  -2   5  140.89   17.80
   2  -2   5  120.49   13.20
  -3   2  -5  451.35   31.00
  -3   2  -5  456.65   26.00
   3  -2   5  399.06   32.00
   3  -2   5  454.15   33.40
   3  -2   5  468.65   30.30
  -4   2  -5  143.09   16.50
  -4   2  -5  171.18   10.10
   4  -2   5  170.38   19.50
   4  -2   5  162.48   17.50
   4  -2   5  181.18   19.90
  -5   2  -5   -6.10    5.20
  -5   2  -5   -1.40    7.50
   5  -2   5  -12.20    5.60
   5  -2   5   19.60   10.10
  -6   2  -5   -4.60    8.40
  -6   2  -5    3.70    7.60
   6  -2   5   13.70   10.70
   6  -2   5   -0.40    7.90
  -7   2  -5   -1.60   10.30
   7  -2   5    3.30    8.50
   7  -2   5    2.70    9.70
   7  -2   5   -6.10    8.50
  -8   2  -5   -2.10    9.80
   8  -2   5  -10.80    8.90
   8  -2   5    7.90   14.00
   8  -2   5   -2.80    9.60
  -9   2  -5   -4.00   11.80
   9  -2   5   19.60   13.60
   9  -2   5  -21.60   12.40
 -10   2  -5    7.40   16.50
  10  -2   5    5.10   18.00
  11   1  -5  308.37   43.80
  10   1  -5    9.10   16.90
   9   1  -5   -5.30   10.20
   8   1  -5  396.46   40.20
   8   1  -5  418.26   33.40
   8   1  -5  474.55   36.20
  -8  -1   5  442.66   36.60
  -8  -1   5  372.66   34.30
   7   1  -5  578.84   48.20
   7   1  -5  601.34   43.30
   7   1  -5  670.73   43.90
  -7  -1   5  616.94   44.00
  -7  -1   5  626.74   45.00
   6   1  -5  899.31   62.49
   6   1  -5  896.21   55.69
  -6  -1   5  943.61   57.39
  -6  -1   5  916.91   58.19
   5   1  -5  531.85   41.10
   5   1  -5  567.54   35.20
   5   1  -5  589.74   37.90
  -5  -1   5  544.45   37.80
  -5  -1   5  517.05   36.30
   4   1  -5 1037.40   61.99
   4   1  -5 1060.59   58.59
   4   1  -5 1061.39   65.29
  -4  -1   5 1030.40   62.49
  -4  -1   5 1092.79   61.39
   3   1  -5  547.65   34.20
   3   1  -5  538.85   29.20
   3   1  -5  503.25   35.00
  -3  -1   5  462.95   33.90
  -3  -1   5  511.25   32.90
   2   1  -5  610.94   37.90
   2   1  -5  611.04   37.90
  -2  -1   5  607.74   39.80
  -2  -1   5  597.64   37.90
   1   1  -5    3.30    6.10
   1   1  -5   -5.50    3.40
   1   1  -5    3.20    5.30
  -1  -1   5   11.20    7.50
  -1  -1   5    0.80    5.50
   0   1  -5    9.70    6.20
   0   1  -5   14.90    5.90
   0   1  -5   21.90    4.40
   0  -1   5   20.00    5.20
   0  -1   5   -3.00    5.20
   0  -1   5    5.10    6.70
  -1   1  -5 1284.47   71.99
  -1   1  -5 1317.07   68.99
   1  -1   5 1238.28   72.49
   1  -1   5 1283.37   74.19
   1  -1   5 1258.87   67.59
  -2   1  -5  927.51   50.49
  -2   1  -5  921.71   55.19
   2  -1   5  936.51   56.79
   2  -1   5  943.21   51.39
   2  -1   5  923.91   55.29
  -3   1  -5   27.40    4.00
  -3   1  -5   16.30    7.70
   3  -1   5   10.50    6.00
   3  -1   5   35.40   10.20
   3  -1   5   20.70    9.20
  -4   1  -5   21.60    8.90
   4  -1   5   13.30    6.70
   4  -1   5   36.10   11.10
   4  -1   5   40.00   11.10
  -5   1  -5  909.31   56.99
   5  -1   5  882.01   55.09
   5  -1   5  847.42   58.39
   5  -1   5  841.02   57.79
  -6   1  -5  922.41   64.99
  -6   1  -5 1041.30   63.69
   6  -1   5  912.81   64.79
   6  -1   5  941.91   64.29
  -7   1  -5  273.27   29.30
  -7   1  -5  300.47   31.70
   7  -1   5  243.48   29.80
   7  -1   5  296.07   32.70
  -8   1  -5   -3.60   15.90
  -8   1  -5   24.90   13.50
   8  -1   5    9.20   10.90
   8  -1   5   14.90   14.30
   8  -1   5   19.00   13.10
  -9   1  -5  207.18   33.20
   9  -1   5  175.18   28.40
   9  -1   5  148.49   29.50
   9  -1   5  136.29   27.90
 -10   1  -5  215.08   36.40
  10  -1   5  218.58   39.60
  11   0  -5    7.80   18.00
  10   0  -5   50.59   21.00
   9   0  -5   52.59   18.10
   8   0  -5   16.80   10.00
   8   0  -5   21.40   12.80
   8   0  -5   34.90   11.20
   7   0  -5   11.30    8.80
   7   0  -5   -4.70    6.10
   7   0  -5    3.30    8.00
  -7   0   5    9.40    7.40
   6   0  -5   69.09   15.30
   6   0  -5   81.69   13.30
  -6   0   5   91.49   13.00
   5   0  -5   29.60    9.20
   5   0  -5   38.30    8.10
   5   0  -5   30.80   10.40
  -5   0   5   27.80    8.00
   4   0  -5  483.15   29.90
   4   0  -5  531.05   33.80
   4   0  -5  504.05   35.70
  -4   0   5  472.95   32.50
   3   0  -5   15.20    6.70
   3   0  -5   15.00    7.40
   3   0  -5   13.70    7.10
  -3   0   5   -0.50    5.90
  -3   0   5   21.10    7.10
   2   0  -5  206.08   17.20
   2   0  -5  214.18   16.80
   2   0  -5  193.48   16.40
  -2   0   5  187.28   12.20
  -2   0   5  204.58   16.80
  -2   0   5  201.08   18.40
   1   0  -5   85.29   10.10
   1   0  -5   89.09   11.10
   1   0  -5   62.29    7.70
  -1   0   5   66.69    7.00
  -1   0   5   47.80   10.50
  -1   0   5   67.09   11.30
   0   0  -5  396.46   28.70
   0   0  -5  436.26   27.60
   0   0   5  463.15   30.40
   0   0   5  449.26   30.80
   0   0   5  449.95   27.10
  -1   0  -5    5.20    3.90
  -1   0  -5    4.70    5.60
   1   0   5    8.30    6.90
   1   0   5    9.50    5.50
   1   0   5    7.40    6.40
  -2   0  -5   -0.30    3.20
  -2   0  -5    3.10    6.00
   2   0   5   -5.70    5.20
   2   0   5   -0.60    5.60
   2   0   5    4.00    3.60
  -3   0  -5    5.60    3.40
  -3   0  -5    9.60    7.00
   3   0   5   -2.30    5.50
   3   0   5   -8.30    4.70
   3   0   5    3.00    4.40
  -4   0  -5  354.66   19.50
  -4   0  -5  361.36   29.90
   4   0   5  339.77   29.60
   4   0   5  308.67   28.30
   4   0   5  337.07   25.70
  -5   0  -5   -0.20    6.90
   5   0   5    1.80    6.40
   5   0   5   -3.60    6.60
   5   0   5   17.70    9.30
  -6   0  -5  123.69   21.60
  -6   0  -5  116.09   20.30
   6   0   5  149.99   19.80
   6   0   5  108.09   20.00
   6   0   5  108.59   21.20
  -7   0  -5  411.96   37.20
  -7   0  -5  412.06   38.30
   7   0   5  293.87   35.20
   7   0   5  420.96   36.70
  -8   0  -5   70.99   21.50
  -8   0  -5   66.49   18.10
   8   0   5   63.19   19.80
   8   0   5   86.79   20.60
  -9   0  -5    8.60   15.40
   9   0   5   -1.40   11.30
   9   0   5  -10.00   11.00
 -10   0  -5   71.19   23.30
  10   0   5   41.50   22.10
  11  -1  -5   46.20   22.20
  10  -1  -5  278.87   36.30
 -10   1   5  286.27   34.70
   9  -1  -5   76.69   22.60
   9  -1  -5  101.99   19.00
  -9   1   5   83.09   19.60
   8  -1  -5    8.30   10.50
   8  -1  -5   20.40   10.30
   8  -1  -5   17.50   10.20
  -8   1   5    7.10    9.80
   7  -1  -5   27.30   12.80
   7  -1  -5   27.50    9.90
  -7   1   5   17.50    8.10
  -7   1   5   28.30   12.40
   6  -1  -5 1173.58   75.89
   6  -1  -5 1262.87   70.29
  -6   1   5 1201.68   68.69
  -6   1   5 1104.99   73.19
   5  -1  -5  310.77   25.80
   5  -1  -5  389.86   25.20
   5  -1  -5  297.57   27.80
  -5   1   5  318.67   27.60
  -5   1   5  331.97   23.90
   4  -1  -5   73.59    9.50
   4  -1  -5   75.39   12.80
   4  -1  -5   80.69   14.10
  -4   1   5   61.59   12.30
  -4   1   5   48.80    9.20
   3  -1  -5  776.22   50.49
   3  -1  -5  852.71   47.20
   3  -1  -5  854.91   48.30
   3  -1  -5  828.92   50.59
  -3   1   5  837.72   48.50
  -3   1   5  852.61   52.39
  -3   1   5  865.61   47.40
   2  -1  -5  757.72   46.50
   2  -1  -5  839.42   48.10
  -2   1   5  799.02   44.90
  -2   1   5  811.72   49.60
   1  -1  -5  897.71   50.09
   1  -1  -5  920.51   53.09
   1  -1  -5  950.90   53.19
  -1   1   5  896.01   55.19
  -1   1   5  892.81   54.29
  -1   1   5  933.81   51.49
   0  -1  -5  127.69   14.40
   0  -1  -5  155.58   10.10
   0  -1  -5  139.09   13.90
   0   1   5  174.68   16.50
   0   1   5  126.59   14.80
  -1  -1  -5   15.00    5.70
  -1  -1  -5   16.30    8.90
   1   1   5    1.90    2.70
   1   1   5    4.20    6.40
   1   1   5    3.40    6.00
   1   1   5    9.20    6.90
  -2  -1  -5  280.17   18.90
  -2  -1  -5  226.08   22.10
   2   1   5  263.07   17.70
   2   1   5  275.57   23.10
   2   1   5  252.17   23.00
  -3  -1  -5 2102.89  120.59
  -3  -1  -5 2127.99  113.09
   3   1   5 2171.48  119.89
   3   1   5 2122.89  120.39
   3   1   5 2179.58  115.19
  -4  -1  -5  255.17   17.70
  -4  -1  -5  247.58   25.70
   4   1   5  297.77   27.00
   4   1   5  245.18   21.20
   4   1   5  297.47   25.70
  -5  -1  -5   40.20   13.50
   5   1   5   38.30   12.30
   5   1   5   58.09   12.70
   5   1   5   50.69   13.60
  -6  -1  -5  115.99   22.10
   6   1   5   82.39   18.10
   6   1   5   63.39   14.40
   6   1   5   54.39   17.40
  -7  -1  -5  638.14   50.09
  -7  -1  -5  566.84   47.50
   7   1   5  553.84   45.80
   7   1   5  593.14   51.29
  -8  -1  -5  187.88   31.00
  -8  -1  -5  155.88   29.90
   8   1   5  237.38   35.30
   8   1   5  248.08   30.10
  -9  -1  -5  217.48   35.20
  -9  -1  -5  156.38   30.10
   9   1   5  277.87   41.90
  10   1   5   21.20   21.50
  12  -2  -5   -3.80   19.10
  11  -2  -5   -5.80   15.40
 -11   2   5    5.40   16.00
  10  -2  -5  109.49   26.70
 -10   2   5   34.80   16.40
   9  -2  -5  187.18   31.30
   9  -2  -5  141.89   23.60
  -9   2   5  189.38   29.60
   8  -2  -5  112.89   17.90
   8  -2  -5  106.49   22.60
   8  -2  -5  157.28   22.50
  -8   2   5  142.09   24.40
   7  -2  -5   32.90   10.20
   7  -2  -5   30.40   12.80
  -7   2   5   20.90   10.70
   6  -2  -5  115.59   14.60
   6  -2  -5  105.09   14.50
   6  -2  -5   95.69   17.70
  -6   2   5  112.59   18.70
  -6   2   5   81.19   10.90
   5  -2  -5  349.77   24.00
   5  -2  -5  336.07   26.50
   5  -2  -5  366.96   31.00
   5  -2  -5  387.06   28.80
  -5   2   5  422.76   32.30
  -5   2   5  392.86   28.10
  -5   2   5  369.56   24.70
   4  -2  -5 1581.04   90.19
   4  -2  -5 1524.85   86.09
   4  -2  -5 1543.35   88.29
   4  -2  -5 1581.64   84.09
  -4   2   5 1559.04   90.89
  -4   2   5 1559.44   86.79
   3  -2  -5   -8.60    5.20
   3  -2  -5   -3.30    3.70
   3  -2  -5   -8.70    4.60
  -3   2   5   -9.80    4.10
  -3   2   5   -2.80    6.00
   2  -2  -5  546.65   33.80
   2  -2  -5  467.65   31.70
  -2   2   5  493.95   32.40
  -2   2   5  496.05   33.60
  -2   2   5  472.65   35.10
   1  -2  -5  237.68   20.40
   1  -2  -5  266.27   21.10
   1  -2  -5  256.47   18.70
  -1   2   5  289.77   24.10
  -1   2   5  284.87   21.30
   0  -2  -5  716.33   44.00
   0  -2  -5  700.63   40.10
   0  -2  -5  697.53   42.70
   0   2   5  694.83   40.00
   0   2   5  683.13   45.30
   0   2   5  671.93   43.80
   0   2   5  694.93   43.00
  -1  -2  -5   17.80    7.90
  -1  -2  -5    4.10    5.80
   1   2   5   13.60    8.30
   1   2   5   14.80    7.60
   1   2   5   16.50    4.90
  -2  -2  -5    1.60    4.60
  -2  -2  -5  -16.00    5.80
   2   2   5    2.00    5.90
   2   2   5    5.40    4.70
   2   2   5   -9.30    5.80
  -3  -2  -5  292.17   26.40
  -3  -2  -5  226.28   18.70
   3   2   5  259.47   24.00
   3   2   5  263.47   20.30
   3   2   5  210.78   23.40
  -4  -2  -5  351.86   33.30
  -4  -2  -5  424.36   27.10
   4   2   5  397.36   29.90
   4   2   5  370.26   33.40
   4   2   5  420.76   33.00
  -5  -2  -5  448.16   38.20
   5   2   5  379.66   32.90
   5   2   5  462.55   36.30
   5   2   5  456.95   38.20
  -6  -2  -5    4.00   10.40
   6   2   5   11.80   12.20
   6   2   5    7.70    8.80
   6   2   5    7.30    9.50
  -7  -2  -5   18.60   13.70
  -7  -2  -5    6.60   12.20
   7   2   5   -6.40   10.40
   7   2   5    7.80   13.10
   7   2   5   -5.30    9.00
  -8  -2  -5  294.37   37.70
  -8  -2  -5  338.27   37.70
   8   2   5  362.06   40.40
  -9  -2  -5  127.49   30.40
   9   2   5   99.39   27.10
  12  -3  -5   29.20   23.70
 -12   3   5   42.70   24.10
  11  -3  -5    0.80   21.60
 -11   3   5   49.20   22.10
  10  -3  -5    6.20   13.90
  10  -3  -5    5.60   13.30
 -10   3   5    1.50   13.20
   9  -3  -5   32.20   13.60
   9  -3  -5   54.09   18.00
  -9   3   5   37.50   16.00
   8  -3  -5  484.95   36.80
   8  -3  -5  492.65   43.50
   8  -3  -5  449.86   37.90
  -8   3   5  453.95   41.40
   7  -3  -5  165.98   21.00
   7  -3  -5  211.98   26.70
  -7   3   5  227.28   26.90
   6  -3  -5  115.69   21.10
   6  -3  -5  172.88   18.80
   6  -3  -5  159.58   17.70
  -6   3   5  147.09   20.70
   5  -3  -5  172.58   21.50
   5  -3  -5  228.68   20.90
   5  -3  -5  237.48   20.70
   5  -3  -5  198.68   15.40
  -5   3   5  277.57   26.60
   4  -3  -5  569.84   32.80
   4  -3  -5  556.74   39.30
   4  -3  -5  509.35   37.30
  -4   3   5  518.15   40.10
   3  -3  -5    9.90    7.10
   3  -3  -5    1.60    5.70
   3  -3  -5   11.40    5.00
  -3   3   5   15.00    8.00
   2  -3  -5  130.29   14.20
   2  -3  -5  124.69   12.70
   2  -3  -5  114.39   14.10
  -2   3   5  104.39   12.60
  -2   3   5   96.09   17.00
  -2   3   5   59.59   12.00
   1  -3  -5  760.42   46.90
   1  -3  -5  750.82   46.10
   1  -3  -5  711.83   44.60
  -1   3   5  655.13   47.80
  -1   3   5  741.83   44.20
  -1   3   5  795.72   47.90
   0  -3  -5  202.78   18.70
   0  -3  -5  240.58   21.30
   0  -3  -5  221.08   20.00
   0   3   5  253.77   22.10
   0   3   5  230.48   21.90
   0   3   5  225.48   18.90
   0   3   5  242.78   19.20
  -1  -3  -5  379.56   27.10
  -1  -3  -5  356.06   30.00
   1   3   5  348.97   29.10
   1   3   5  343.97   29.10
   1   3   5  378.66   25.70
  -2  -3  -5   42.20   10.10
  -2  -3  -5   40.60   11.60
   2   3   5   45.20   13.20
   2   3   5   50.29   11.30
   2   3   5   36.40    8.90
  -3  -3  -5  106.09   13.20
  -3  -3  -5  108.89   19.50
   3   3   5   89.79   15.90
   3   3   5  114.59   14.00
   3   3   5   98.19   17.60
  -4  -3  -5  268.57   29.10
  -4  -3  -5  236.48   21.00
   4   3   5  227.28   22.60
   4   3   5  291.57   25.40
   4   3   5  231.98   26.70
  -5  -3  -5  322.77   33.50
   5   3   5  339.37   30.70
   5   3   5  337.17   29.80
   5   3   5  348.17   35.00
  -6  -3  -5  207.78   29.00
   6   3   5  139.69   26.40
   6   3   5  179.38   23.20
   6   3   5  207.68   24.60
  -7  -3  -5   38.60   16.10
   7   3   5   83.99   23.50
  -8  -3  -5    6.40   14.80
   8   3   5   -8.50   13.60
  -9  -3  -5   54.49   24.50
   9   3   5   32.80   23.30
  11  -4  -5  197.28   39.30
 -11   4   5  188.48   34.30
  10  -4  -5    2.60   13.60
 -10   4   5   12.60   16.50
   9  -4  -5  153.28   28.90
   9  -4  -5  140.09   23.60
  -9   4   5  134.39   27.10
  -9   4   5  133.69   23.90
   8  -4  -5  887.21   69.99
   8  -4  -5  965.70   64.49
  -8   4   5 1065.69   72.09
  -8   4   5  931.21   65.39
   7  -4  -5  777.42   52.19
   7  -4  -5  789.42   57.29
   7  -4  -5  733.43   50.29
  -7   4   5  694.83   55.79
  -7   4   5  709.83   51.79
   6  -4  -5  932.01   58.69
   6  -4  -5  856.11   58.09
   6  -4  -5  936.81   62.89
  -6   4   5  894.91   59.69
  -6   4   5  910.51   63.29
   5  -4  -5    7.80    4.10
   5  -4  -5    7.90    7.50
   5  -4  -5   -1.40    6.90
  -5   4   5   -0.50    6.50
  -5   4   5   -0.20    8.50
   4  -4  -5  781.22   44.40
   4  -4  -5  791.12   51.69
   4  -4  -5  833.12   51.19
  -4   4   5  627.44   51.39
  -4   4   5  789.12   50.79
   3  -4  -5 1844.32  101.29
   3  -4  -5 1734.23   95.89
   3  -4  -5 1739.73  100.79
  -3   4   5 1713.03  100.49
  -3   4   5 1776.12  103.69
   2  -4  -5  376.96   28.20
   2  -4  -5  337.87   28.00
   2  -4  -5  356.66   26.10
  -2   4   5  366.16   29.30
  -2   4   5  332.27   24.20
  -2   4   5  319.17   29.20
   1  -4  -5 1035.30   61.19
   1  -4  -5 1058.99   62.99
   1  -4  -5  944.51   60.49
  -1   4   5 1013.00   57.39
  -1   4   5  995.50   64.09
  -1   4   5 1004.10   63.29
   0  -4  -5  433.36   33.30
   0  -4  -5  484.95   35.40
   0  -4  -5  438.66   32.80
   0   4   5  515.95   36.70
   0   4   5  465.85   33.20
   0   4   5  451.95   34.90
  -1  -4  -5 1481.95   84.59
  -1  -4  -5 1378.96   80.89
   1   4   5 1387.76   80.09
   1   4   5 1330.77   82.39
   1   4   5 1362.46   84.89
  -2  -4  -5 1113.99   67.59
  -2  -4  -5 1210.68   72.99
   2   4   5 1088.39   69.59
   2   4   5 1125.59   67.39
   2   4   5 1080.69   72.29
  -3  -4  -5  526.15   36.60
  -3  -4  -5  547.45   43.70
   3   4   5  495.65   41.70
   3   4   5  464.85   37.80
   3   4   5  542.75   37.80
  -4  -4  -5   -0.10    8.00
  -4  -4  -5    6.00    9.70
   4   4   5    4.50    7.90
   4   4   5   -1.00    7.50
   4   4   5   12.80   10.50
  -5  -4  -5  368.46   38.20
   5   4   5  328.17   36.30
   5   4   5  455.65   35.50
   5   4   5  326.77   31.50
  -6  -4  -5  221.18   30.50
   6   4   5  281.57   40.80
   6   4   5  238.28   31.30
  -7  -4  -5  103.99   26.80
   7   4   5   61.39   20.60
  -8  -4  -5  -15.30   16.90
   8   4   5   -4.00   14.60
  11  -5  -5   10.20   18.90
 -11   5   5   19.10   19.80
 -11   5   5   32.00   17.30
  10  -5  -5   46.80   20.30
  10  -5  -5   14.90   14.60
 -10   5   5   16.30   16.40
 -10   5   5   -2.20   11.30
   9  -5  -5    9.90   12.70
   9  -5  -5   -4.20   11.00
  -9   5   5   14.30   12.00
  -9   5   5   10.10   13.70
   8  -5  -5    2.30   12.10
   8  -5  -5    6.00    9.50
   8  -5  -5    0.90    9.40
  -8   5   5   14.40   10.60
  -8   5   5   15.10   12.60
   7  -5  -5   44.70   14.80
   7  -5  -5   -5.20    7.70
   7  -5  -5   11.20   10.20
  -7   5   5   21.40   10.80
  -7   5   5   12.00   10.60
   6  -5  -5   72.29   15.20
   6  -5  -5   49.10   15.00
  -6   5   5   56.79   16.10
  -6   5   5   79.89   15.80
   5  -5  -5   54.69   14.20
   5  -5  -5   23.70   10.60
  -5   5   5   27.90   11.00
  -5   5   5    9.50    9.00
   4  -5  -5   65.89   14.80
   4  -5  -5  106.09   11.50
   4  -5  -5   74.89   15.10
  -4   5   5  116.69   21.20
  -4   5   5   95.99   17.80
   3  -5  -5   97.39   17.40
   3  -5  -5   83.69   12.10
   3  -5  -5   98.89   16.80
  -3   5   5   74.39   16.70
  -3   5   5  101.29   12.40
  -3   5   5  113.09   18.20
   2  -5  -5   83.09   15.30
   2  -5  -5   42.10   10.60
   2  -5  -5   50.69   13.30
  -2   5   5   55.99    9.10
  -2   5   5   54.89   14.00
  -2   5   5   93.49   17.70
   1  -5  -5   -1.30    7.60
   1  -5  -5   -4.00    5.30
   1  -5  -5    5.20    7.80
  -1   5   5   10.00    8.50
  -1   5   5    0.80    3.30
  -1   5   5    9.20    8.50
   0  -5  -5  129.49   20.20
   0  -5  -5  156.28   18.20
   0  -5  -5  141.39   18.50
   0   5   5  157.98   21.30
   0   5   5  154.78   19.80
  -1  -5  -5   -6.20    5.20
  -1  -5  -5   15.00   10.00
   1   5   5   13.30    8.40
   1   5   5    1.60    7.60
   1   5   5    6.30    7.00
  -2  -5  -5   -3.00    7.00
  -2  -5  -5   33.80   13.00
   2   5   5    4.90    7.80
   2   5   5    3.90    8.50
   2   5   5    1.30    7.70
  -3  -5  -5   35.60   11.80
  -3  -5  -5   37.50   15.10
   3   5   5   28.80   11.10
   3   5   5   14.10   10.50
   3   5   5   30.80   11.30
  -4  -5  -5   15.30   11.50
  -4  -5  -5   -8.00   12.30
   4   5   5   20.00   11.40
   4   5   5   -0.20    8.60
  -5  -5  -5   46.90   17.50
   5   5   5   16.10   12.40
   5   5   5   25.70   15.30
  -6  -5  -5   15.10   14.80
   6   5   5    0.90   13.10
  -7  -5  -5   19.80   19.20
   7   5   5   54.39   21.90
  -8  -5  -5   12.80   20.10
   8   5   5   -4.20   16.80
  11  -6  -5   52.39   25.00
 -11   6   5   26.10   16.60
 -11   6   5   46.90   23.50
  10  -6  -5  163.68   34.50
  10  -6  -5  121.59   25.70
 -10   6   5  158.88   31.80
 -10   6   5  111.99   24.90
   9  -6  -5   85.69   25.60
   9  -6  -5  123.29   24.60
  -9   6   5   46.60   17.50
  -9   6   5   87.99   23.50
   8  -6  -5   -3.60   11.10
   8  -6  -5   -7.50   10.30
   8  -6  -5   -4.90   10.30
  -8   6   5   -9.90   11.70
  -8   6   5    6.30   11.80
   7  -6  -5   90.59   21.80
   7  -6  -5   70.59   17.40
  -7   6   5  129.59   23.10
  -7   6   5  107.49   22.90
   6  -6  -5  734.73   53.99
   6  -6  -5  795.12   58.49
  -6   6   5  811.72   59.39
  -6   6   5  717.43   55.29
   5  -6  -5  472.15   39.70
   5  -6  -5  489.75   41.80
  -5   6   5  564.14   44.90
  -5   6   5  502.85   41.30
   4  -6  -5   73.29   16.70
   4  -6  -5   73.09   12.80
   4  -6  -5   67.69   15.60
  -4   6   5   72.49   18.90
  -4   6   5   59.59   16.50
   3  -6  -5  435.26   35.10
   3  -6  -5  403.86   30.00
   3  -6  -5  372.56   34.50
  -3   6   5  440.46   36.10
  -3   6   5  388.76   35.70
   2  -6  -5  756.32   54.39
   2  -6  -5  779.22   55.39
   2  -6  -5  846.02   53.59
  -2   6   5  816.62   56.59
  -2   6   5  796.72   57.09
   1  -6  -5   56.19   14.20
   1  -6  -5   87.89   17.30
   1  -6  -5   92.49   16.40
  -1   6   5   90.69   17.00
  -1   6   5   71.89   16.20
  -1   6   5  137.09   21.90
   0  -6  -5  196.48   23.50
   0  -6  -5  191.38   22.60
   0  -6  -5  156.28   20.90
   0   6   5  209.78   23.50
   0   6   5  188.78   24.10
  -1  -6  -5   34.30   13.60
  -1  -6  -5   69.09   15.00
   1   6   5   52.49   15.40
   1   6   5   43.50   13.10
  -2  -6  -5  374.16   35.80
  -2  -6  -5  387.76   33.20
   2   6   5  372.36   36.40
   2   6   5  327.67   31.90
  -3  -6  -5   39.90   14.30
  -3  -6  -5    4.90   11.30
   3   6   5   37.10   14.80
  -4  -6  -5  123.89   26.30
   4   6   5   56.89   18.00
  -5  -6  -5    9.00   13.90
   5   6   5   11.50   12.70
  -6  -6  -5   23.20   18.90
   6   6   5   22.90   17.40
  -7  -6  -5  184.08   37.10
  11  -7  -5   -1.40   18.50
  11  -7  -5   37.30   23.20
 -11   7   5   36.60   22.70
 -11   7   5    9.60   17.40
  10  -7  -5   67.39   25.50
  10  -7  -5   59.89   23.30
 -10   7   5   98.69   29.00
 -10   7   5   45.10   19.40
   9  -7  -5    1.30   13.70
   9  -7  -5    5.90   12.90
   9  -7  -5    1.80   12.40
  -9   7   5   13.10   14.90
  -9   7   5    7.40   13.50
   8  -7  -5   43.80   16.10
   8  -7  -5    1.80   12.60
  -8   7   5   17.30   15.60
  -8   7   5   32.40   15.30
   7  -7  -5   55.89   16.80
   7  -7  -5   48.60   17.20
  -7   7   5   29.30   13.70
  -7   7   5   62.99   20.30
   6  -7  -5    0.60   10.10
   6  -7  -5    2.20   10.20
  -6   7   5    9.40   10.30
  -6   7   5    8.10   11.60
   5  -7  -5  180.38   25.70
   5  -7  -5  158.78   25.60
  -5   7   5  121.79   24.70
  -5   7   5  138.69   25.50
   4  -7  -5  297.77   30.40
   4  -7  -5  291.87   31.40
  -4   7   5  273.97   31.70
  -4   7   5  345.97   32.90
   3  -7  -5   31.00   11.60
   3  -7  -5   10.60   10.20
   3  -7  -5   27.40   11.80
  -3   7   5   12.90   10.90
  -3   7   5   24.40   11.60
   2  -7  -5   11.30   11.70
   2  -7  -5   41.70   13.70
   2  -7  -5    7.00   10.00
  -2   7   5    5.90    9.00
  -2   7   5    3.40    9.70
   1  -7  -5  166.38   21.90
   1  -7  -5  136.49   21.60
   1  -7  -5  112.39   21.20
  -1   7   5  135.39   22.70
  -1   7   5  133.99   23.40
  -1   7   5  138.49   24.20
   0  -7  -5   10.50   10.90
   0  -7  -5  -14.90    7.80
   0   7   5    2.20    8.80
   0   7   5   -3.70    7.10
   0   7   5   -1.70    7.80
  -1  -7  -5   67.29   16.90
  -1  -7  -5   89.79   20.00
   1   7   5  109.09   23.50
   1   7   5  104.99   22.60
   1   7   5   83.89   18.20
  -2  -7  -5   59.19   17.00
  -2  -7  -5  116.19   23.80
   2   7   5   75.59   20.40
  -3  -7  -5   41.60   15.30
  -3  -7  -5   52.39   16.50
   3   7   5   52.29   18.90
  -4  -7  -5  148.19   30.40
   4   7   5   76.49   23.10
  -5  -7  -5   26.40   18.80
   5   7   5   37.40   21.90
  -6  -7  -5   -8.90   15.50
   6   7   5   -6.00   17.00
  10  -8  -5    1.90   16.80
 -10   8   5    2.10   18.80
 -10   8   5   -9.90   14.20
   9  -8  -5   85.89   28.50
   9  -8  -5   87.79   23.70
  -9   8   5  135.29   30.70
  -9   8   5   97.19   25.70
   8  -8  -5   83.59   25.80
   8  -8  -5  144.29   26.90
  -8   8   5  111.59   26.30
  -8   8   5  103.09   25.40
   7  -8  -5   17.70   14.00
   7  -8  -5   11.20   13.60
  -7   8   5   19.90   15.00
  -7   8   5   23.00   15.80
   6  -8  -5   21.40   14.10
   6  -8  -5   43.50   18.40
  -6   8   5   69.59   19.60
  -6   8   5   13.60   16.00
   5  -8  -5   30.00   15.00
   5  -8  -5   52.59   17.80
  -5   8   5   51.89   19.40
  -5   8   5   27.90   14.50
   4  -8  -5  427.26   41.60
   4  -8  -5  421.36   39.70
  -4   8   5  444.86   41.60
  -4   8   5  489.15   44.50
   3  -8  -5  204.48   30.70
   3  -8  -5  232.48   29.10
  -3   8   5  295.37   33.30
  -3   8   5  176.48   29.30
   2  -8  -5    5.50   10.60
   2  -8  -5   12.40   11.60
  -2   8   5   -3.00   10.30
  -2   8   5   23.20   13.50
  -2   8   5   11.40   11.70
   1  -8  -5   35.70   14.10
   1  -8  -5   11.40   11.30
   1  -8  -5    2.90    9.50
  -1   8   5    3.20   10.50
  -1   8   5   18.70   13.00
  -1   8   5   15.40   14.30
   0  -8  -5   38.80   15.30
   0  -8  -5   59.49   18.20
   0   8   5   31.50   14.10
   0   8   5   44.40   16.40
   0   8   5   75.69   22.00
  -1  -8  -5  454.85   43.20
  -1  -8  -5  432.46   40.20
   1   8   5  538.65   43.60
   1   8   5  411.06   44.00
  -2  -8  -5   86.59   23.60
  -2  -8  -5   78.09   21.10
   2   8   5   81.79   20.10
   2   8   5   67.89   20.10
  -3  -8  -5  147.89   25.90
  -3  -8  -5  102.69   27.00
   3   8   5  100.59   22.80
   3   8   5  207.98   34.10
  -4  -8  -5  107.69   29.60
   4   8   5   88.89   25.60
  -5  -8  -5   82.39   28.60
   5   8   5  120.69   30.90
   9  -9  -5   20.20   19.90
   9  -9  -5   17.00   17.90
  -9   9   5    9.80   17.50
  -9   9   5   17.40   17.90
   8  -9  -5   73.19   22.60
   8  -9  -5   59.29   23.90
  -8   9   5   78.39   24.50
  -8   9   5   68.09   23.20
   7  -9  -5   57.59   22.60
   7  -9  -5   56.39   19.70
  -7   9   5  102.59   27.10
  -7   9   5   45.50   17.60
   6  -9  -5    0.40   12.70
   6  -9  -5   -0.70   13.00
  -6   9   5   -4.40   12.60
  -6   9   5   11.20   14.10
   5  -9  -5   15.60   15.20
   5  -9  -5    5.30   14.50
  -5   9   5   -5.30   10.60
  -5   9   5   17.20   13.80
   4  -9  -5   24.20   16.50
   4  -9  -5   72.99   18.50
  -4   9   5   52.09   19.90
  -4   9   5   40.30   17.40
   3  -9  -5   59.89   19.50
   3  -9  -5   47.00   16.90
  -3   9   5   13.30   13.90
  -3   9   5   45.70   17.90
  -3   9   5   26.70   16.20
   2  -9  -5   28.30   17.00
   2  -9  -5   39.40   15.90
  -2   9   5   27.10   14.80
  -2   9   5   29.90   15.70
  -2   9   5   52.19   20.30
   1  -9  -5   -3.40   11.00
   1  -9  -5  -15.20   11.70
   1  -9  -5   -2.60   13.40
  -1   9   5   20.80   14.00
  -1   9   5  -14.00    9.50
  -1   9   5   -3.00   10.80
   0  -9  -5   45.80   18.30
   0  -9  -5   45.40   17.80
   0   9   5   24.40   16.30
   0   9   5   29.70   15.90
  -1  -9  -5  269.87   36.70
  -1  -9  -5  328.07   38.20
   1   9   5  296.37   35.60
   1   9   5  305.97   38.50
  -2  -9  -5  194.68   34.10
  -2  -9  -5  274.27   40.10
   2   9   5  204.28   33.50
   2   9   5  236.68   37.80
  -3  -9  -5   35.20   21.00
  -3  -9  -5   16.40   16.20
   3   9   5    3.00   18.80
  -4  -9  -5    8.40   22.20
   4   9   5   29.60   20.60
   8 -10  -5   69.49   28.80
   8 -10  -5   60.29   20.80
  -8  10   5   26.30   21.70
  -8  10   5   38.20   20.00
   7 -10  -5   25.90   15.90
   7 -10  -5   20.80   20.10
  -7  10   5    8.90   16.40
  -7  10   5    8.60   16.40
   6 -10  -5  118.39   27.40
   6 -10  -5   59.19   25.60
  -6  10   5   69.79   21.70
  -6  10   5   97.79   24.80
   5 -10  -5    8.90   14.90
   5 -10  -5    4.40   14.00
  -5  10   5   15.00   15.10
  -5  10   5   -3.00   11.40
   4 -10  -5    8.00   15.90
   4 -10  -5   34.30   17.50
  -4  10   5   10.10   13.20
  -4  10   5   18.40   18.40
   3 -10  -5  179.28   32.80
   3 -10  -5  147.89   28.80
  -3  10   5  160.98   29.30
  -3  10   5  179.38   33.00
  -3  10   5   80.59   24.80
   2 -10  -5  150.18   31.50
   2 -10  -5  134.29   28.70
  -2  10   5  148.89   31.70
  -2  10   5  166.68   30.90
   1 -10  -5  -30.90   12.20
   1 -10  -5   21.60   15.30
  -1  10   5    4.50   15.50
  -1  10   5   17.60   15.70
   0 -10  -5   -4.10   16.80
   0 -10  -5    8.10   16.10
   0  10   5    7.50   11.70
   0  10   5   34.80   21.60
  -1 -10  -5  -14.20   12.40
  -1 -10  -5    2.10   15.80
   1  10   5   13.80   15.70
   1  10   5   -0.20   17.50
  -2 -10  -5   19.20   17.10
  -2 -10  -5   15.20   16.50
   2  10   5   -5.30   13.30
  -3 -10  -5    9.30   21.90
  -3 -10  -5   10.60   17.40
   3  10   5   -2.60   16.00
   7 -11  -5   45.40   22.80
   7 -11  -5   78.49   24.90
  -7  11   5   56.49   24.90
  -7  11   5   71.39   27.90
   6 -11  -5  129.49   30.50
   6 -11  -5  103.29   29.40
  -6  11   5  106.29   26.80
  -6  11   5   90.99   28.70
   5 -11  -5   42.30   22.40
   5 -11  -5   25.40   20.40
  -5  11   5   26.90   17.50
  -5  11   5   12.70   18.00
   4 -11  -5   16.80   21.30
   4 -11  -5    0.80   19.50
  -4  11   5   -3.20   18.30
  -4  11   5   17.50   15.20
  -4  11   5   10.00   15.50
   3 -11  -5   67.89   26.50
   3 -11  -5   38.50   22.40
  -3  11   5   27.30   19.40
  -3  11   5   89.59   26.50
   2 -11  -5  183.98   33.40
   2 -11  -5  190.38   38.30
  -2  11   5  182.68   36.00
  -2  11   5  134.59   29.10
   1 -11  -5   50.39   23.00
  -1  11   5   59.49   22.80
  -1  11   5   70.79   24.00
   0 -11  -5    3.70   16.60
   0 -11  -5   32.20   19.80
   0  11   5  -15.50   17.30
   0  11   5    0.50   14.70
  -1 -11  -5    6.70   19.90
  -1 -11  -5    7.10   18.70
   1  11   5   15.50   21.90
   4 -12  -5   22.80   27.30
   4 -12  -5   23.80   19.60
  -4  12   5   27.80   21.40
  -4  12   5   36.60   22.10
   3 -12  -5   57.59   26.40
   3 -12  -5   12.00   25.50
  -3  12   5   20.10   20.00
  -3  12   5   44.80   22.80
  -1  13  -6   -0.70   19.40
  -1  13  -6  -17.20   17.10
   1 -13   6   -7.00   16.50
  -2  13  -6   -9.80   19.80
  -2  13  -6   -9.20   17.00
   2 -13   6   15.00   20.00
  -3  13  -6    3.60   18.50
  -3  13  -6   58.89   24.20
   3 -13   6    4.80   17.20
   3 -13   6   16.10   22.50
   2  12  -6   56.59   26.40
   2  12  -6   32.90   23.00
  -2 -12   6   65.59   24.10
  -2 -12   6   46.20   20.20
   1  12  -6    7.50   19.80
   1  12  -6   14.50   17.80
  -1 -12   6   -9.30   13.80
  -1 -12   6   31.80   19.90
   0  12  -6   17.40   19.20
   0  12  -6    5.20   18.90
   0 -12   6   -6.20   15.80
   0 -12   6   22.60   18.60
  -1  12  -6   68.29   22.90
  -1  12  -6   55.29   21.60
   1 -12   6   93.29   25.00
  -2  12  -6   74.69   26.10
  -2  12  -6   94.09   26.60
   2 -12   6   81.39   24.00
  -3  12  -6   30.50   19.00
  -3  12  -6   49.10   22.70
   3 -12   6   12.80   16.60
   3 -12   6   62.99   27.10
  -4  12  -6    0.70   18.10
  -4  12  -6    9.70   17.90
   4 -12   6   -0.30   16.90
   4 -12   6    3.60   19.10
  -5  12  -6   39.20   22.60
  -5  12  -6   65.79   23.40
   5 -12   6   18.70   19.90
   5 -12   6   59.79   23.30
  -6  12  -6  101.09   32.20
  -6  12  -6   58.89   23.70
   6 -12   6   57.89   27.30
   4  11  -6   12.00   15.30
   4  11  -6   -8.10   16.30
  -4 -11   6    7.00   15.90
  -4 -11   6   -2.80   18.30
   3  11  -6   36.20   19.90
   3  11  -6   11.20   17.30
   3  11  -6    3.00   17.00
  -3 -11   6   14.40   19.20
  -3 -11   6   12.60   18.60
   2  11  -6    3.40   15.80
   2  11  -6   -5.40   14.80
  -2 -11   6    4.30   14.70
  -2 -11   6   -0.40   15.10
   1  11  -6   35.30   19.20
   1  11  -6   40.40   20.10
  -1 -11   6   53.69   19.50
  -1 -11   6   28.20   17.10
   0  11  -6   25.70   19.00
   0  11  -6    9.40   14.60
   0 -11   6   -3.90   14.50
   0 -11   6    0.00   14.70
  -1  11  -6    3.00   16.20
  -1  11  -6   31.80   15.70
   1 -11   6   -9.10   14.10
   1 -11   6    8.60   14.80
  -2  11  -6    4.80   14.50
  -2  11  -6   -8.20   11.80
   2 -11   6    7.00   14.30
   2 -11   6   14.70   15.20
  -3  11  -6    8.00   15.90
  -3  11  -6   -1.10   17.80
   3 -11   6   38.80   18.20
   3 -11   6    2.60   15.70
  -4  11  -6   88.59   24.00
  -4  11  -6   23.40   17.90
   4 -11   6   52.59   18.60
   4 -11   6   68.19   22.80
  -5  11  -6    1.10   17.70
  -5  11  -6   10.90   12.50
  -5  11  -6   -5.90   12.40
   5 -11   6    8.20   15.50
   5 -11   6   -7.30   15.00
  -6  11  -6   22.90   17.20
  -6  11  -6   19.00   19.40
   6 -11   6    6.90   17.70
  -7  11  -6    2.30   16.10
   7 -11   6    1.70   19.20
   5  10  -6   45.50   21.60
   5  10  -6   33.00   17.10
  -5 -10   6   24.70   19.10
  -5 -10   6   49.99   21.30
   4  10  -6   16.00   15.90
   4  10  -6   24.90   15.60
  -4 -10   6   23.10   18.80
  -4 -10   6   -4.50   13.20
   3  10  -6   10.60   15.60
   3  10  -6    4.30   14.70
   3  10  -6   -1.60   12.40
  -3 -10   6    7.70   15.10
  -3 -10   6   -8.70   11.40
   2  10  -6    7.20   13.20
   2  10  -6   14.30   13.60
  -2 -10   6    7.30   14.10
  -2 -10   6   20.80   16.40
   1  10  -6  165.48   29.20
   1  10  -6  100.09   24.60
  -1 -10   6  182.08   30.40
  -1 -10   6   78.99   21.00
   0  10  -6  103.59   22.70
   0  10  -6   79.19   24.00
   0 -10   6   58.69   19.40
   0 -10   6   90.29   21.90
  -1  10  -6   76.79   22.40
  -1  10  -6   76.49   22.10
   1 -10   6   30.60   15.50
   1 -10   6   71.39   20.30
  -2  10  -6   15.70   13.00
  -2  10  -6   32.50   17.20
   2 -10   6   -1.00   11.40
   2 -10   6    0.60   12.50
  -3  10  -6   -2.10   13.30
  -3  10  -6   24.30   15.20
   3 -10   6    5.80   12.00
   3 -10   6    3.80   14.30
  -4  10  -6   32.10   17.00
  -4  10  -6   55.09   19.00
  -4  10  -6   72.89   18.80
   4 -10   6   73.99   20.80
   4 -10   6   44.10   20.30
  -5  10  -6   11.20   15.20
  -5  10  -6   13.30   15.10
   5 -10   6    7.20   13.60
   5 -10   6    1.20   12.50
  -6  10  -6    0.50   12.90
  -6  10  -6   13.60   16.40
   6 -10   6    5.40   13.50
   6 -10   6  -14.70   12.00
  -7  10  -6   21.00   17.90
  -7  10  -6   38.60   19.70
   7 -10   6   21.60   17.90
   7 -10   6   41.20   20.40
  -8  10  -6   23.20   20.10
  -8  10  -6   10.20   17.90
   8 -10   6   30.00   21.00
   8 -10   6   12.10   17.70
   7   9  -6    2.90   15.90
   7   9  -6   30.40   20.60
  -7  -9   6   20.80   20.10
  -7  -9   6    1.90   19.50
   6   9  -6   34.30   17.70
   6   9  -6   40.10   23.10
  -6  -9   6   34.60   21.90
  -6  -9   6   52.79   24.80
   5   9  -6   92.69   22.70
   5   9  -6   44.90   19.80
  -5  -9   6   81.39   25.40
  -5  -9   6   55.69   21.90
   4   9  -6  151.68   27.40
   4   9  -6  168.08   29.20
   4   9  -6  270.17   35.80
  -4  -9   6  252.37   34.00
  -4  -9   6  166.98   29.60
   3   9  -6   10.30   14.10
   3   9  -6    3.50   12.30
   3   9  -6   11.70   14.00
  -3  -9   6    2.20   13.60
  -3  -9   6    6.80   14.30
   2   9  -6   26.70   14.20
   2   9  -6   -1.30   10.20
  -2  -9   6   22.80   13.60
  -2  -9   6   10.10   13.40
   1   9  -6   45.70   17.00
   1   9  -6   14.00   14.00
  -1  -9   6   33.50   14.40
  -1  -9   6   66.89   18.20
   0   9  -6   38.60   16.80
   0   9  -6   70.89   19.00
   0  -9   6   83.69   20.40
   0  -9   6   32.60   15.20
  -1   9  -6   -4.60    9.00
  -1   9  -6   -3.20   12.80
   1  -9   6    8.40   11.50
   1  -9   6   -7.20   11.10
   1  -9   6   10.30   14.10
  -2   9  -6  -13.90   10.40
  -2   9  -6   -1.30   10.70
   2  -9   6   16.80   13.20
   2  -9   6   -1.40    9.40
  -3   9  -6   83.09   18.30
  -3   9  -6  100.59   21.80
  -3   9  -6   63.69   20.40
   3  -9   6   85.99   18.10
   3  -9   6   51.69   19.10
   3  -9   6   35.00   14.40
  -4   9  -6   94.39   21.60
  -4   9  -6   80.89   20.80
   4  -9   6  144.49   28.10
   4  -9   6   97.19   19.00
  -5   9  -6  190.78   31.50
  -5   9  -6  103.59   22.70
   5  -9   6   97.79   20.40
   5  -9   6  133.49   28.40
   5  -9   6  121.89   23.70
  -6   9  -6   -2.80   12.80
  -6   9  -6   47.50   18.40
   6  -9   6   32.90   17.70
   6  -9   6   24.30   14.50
  -7   9  -6    9.90   14.70
  -7   9  -6  -10.10   12.10
   7  -9   6   -1.70   12.70
   7  -9   6    9.50   16.30
  -8   9  -6   65.09   25.10
  -8   9  -6   44.20   19.50
   8  -9   6   45.50   21.50
   8  -9   6   73.79   24.20
  -9   9  -6  189.98   37.40
  -9   9  -6   82.19   30.10
   9  -9   6  148.29   34.10
   9  -9   6  134.09   33.80
   7   8  -6   -0.30   15.70
   7   8  -6   -1.90   14.00
  -7  -8   6   13.50   19.60
   6   8  -6   27.90   17.60
   6   8  -6    0.50   12.60
  -6  -8   6   27.10   16.00
  -6  -8   6   13.90   18.20
   5   8  -6    7.50   11.00
   5   8  -6    2.60   14.60
  -5  -8   6   -8.80   10.00
  -5  -8   6    0.10   12.60
   4   8  -6   25.70   12.80
   4   8  -6   -1.80   11.50
   4   8  -6   21.10   12.50
  -4  -8   6    8.30   13.30
  -4  -8   6   22.60   14.80
   3   8  -6  270.07   29.60
   3   8  -6  209.38   27.20
   3   8  -6  201.88   28.80
  -3  -8   6  154.98   28.00
  -3  -8   6  204.88   28.90
   2   8  -6  148.99   24.10
   2   8  -6  115.69   22.00
   2   8  -6  134.19   25.10
  -2  -8   6  145.29   24.70
  -2  -8   6  115.49   23.20
   1   8  -6    6.60   10.50
   1   8  -6    1.20    9.70
  -1  -8   6    7.20   10.90
  -1  -8   6    9.50   12.30
   0   8  -6   37.40   13.60
   0   8  -6   39.90   16.60
   0  -8   6   26.20   12.60
   0  -8   6   49.20   14.60
  -1   8  -6   88.29   21.30
  -1   8  -6  103.89   20.00
  -1   8  -6   70.59   16.30
   1  -8   6   76.89   17.90
   1  -8   6   83.49   18.00
   1  -8   6  114.39   20.80
   1  -8   6   54.79   18.40
  -2   8  -6  118.69   24.60
  -2   8  -6  121.39   19.20
  -2   8  -6  115.69   21.60
   2  -8   6  106.59   20.90
   2  -8   6  131.99   26.50
   2  -8   6  121.79   19.40
  -3   8  -6   57.79   14.30
  -3   8  -6   49.60   16.90
  -3   8  -6   62.19   17.70
   3  -8   6   82.49   16.00
   3  -8   6   53.29   16.50
   3  -8   6   70.89   17.30
  -4   8  -6   29.10   13.70
  -4   8  -6   48.10   15.80
   4  -8   6   32.10   13.80
   4  -8   6   24.90   14.50
   4  -8   6   29.10   13.40
  -5   8  -6   61.69   16.00
  -5   8  -6  111.19   23.00
   5  -8   6   79.19   18.90
   5  -8   6   54.39   17.40
   5  -8   6   32.30   15.20
  -6   8  -6  -15.00    9.20
  -6   8  -6   -5.10    8.80
   6  -8   6    4.10   12.60
   6  -8   6   -2.50   10.50
  -7   8  -6    1.70   12.40
  -7   8  -6   -3.00   12.00
   7  -8   6  -11.50   10.60
   7  -8   6  -21.20   13.50
  -8   8  -6   18.10   16.20
  -8   8  -6  -12.20   13.50
   8  -8   6   17.80   17.30
   8  -8   6   -4.20   13.20
  -9   8  -6    2.50   17.50
  -9   8  -6   12.30   18.20
   9  -8   6   -6.60   14.70
   9  -8   6   -5.70   18.20
   8   7  -6  141.39   33.10
  -8  -7   6   88.59   29.70
   7   7  -6   95.09   28.60
   7   7  -6   94.09   23.40
  -7  -7   6  129.79   29.80
   6   7  -6   22.80   13.70
   6   7  -6  -16.20    9.50
  -6  -7   6   25.10   17.60
  -6  -7   6   10.90   13.20
   5   7  -6    1.50   12.30
   5   7  -6    6.80   12.40
   5   7  -6   -4.40    9.60
  -5  -7   6  -15.30    8.50
  -5  -7   6    0.70   12.20
   4   7  -6  306.57   31.50
   4   7  -6  357.06   33.00
   4   7  -6  268.97   33.50
  -4  -7   6  319.07   33.00
  -4  -7   6  347.17   35.90
   3   7  -6  183.08   23.40
   3   7  -6  174.58   25.70
   3   7  -6  249.28   25.80
  -3  -7   6  197.88   24.40
  -3  -7   6  197.58   25.20
  -3  -7   6  155.08   27.20
   2   7  -6  699.93   47.40
   2   7  -6  516.15   47.00
   2   7  -6  570.24   44.50
  -2  -7   6  571.74   46.30
  -2  -7   6  583.34   46.70
  -2  -7   6  644.14   44.90
   1   7  -6   83.49   16.90
   1   7  -6  121.09   21.50
  -1  -7   6   82.19   16.40
  -1  -7   6   98.69   19.90
  -1  -7   6   51.89   14.50
   0   7  -6   -3.90    7.20
   0   7  -6    2.80    9.50
   0   7  -6   10.30    6.50
   0  -7   6    8.30   10.20
   0  -7   6   -4.00    8.60
   0  -7   6   22.80   10.40
  -1   7  -6  443.26   35.20
  -1   7  -6  371.96   36.50
  -1   7  -6  483.55   32.40
   1  -7   6  401.86   34.40
   1  -7   6  391.66   32.40
   1  -7   6  425.36   34.20
   1  -7   6  326.27   35.50
  -2   7  -6  259.17   29.30
  -2   7  -6  307.47   26.10
  -2   7  -6  253.47   26.20
   2  -7   6  277.87   25.50
   2  -7   6  179.68   25.80
   2  -7   6  233.48   24.80
  -3   7  -6  141.79   20.10
  -3   7  -6  172.18   22.00
  -3   7  -6  136.49   17.80
   3  -7   6  152.78   19.30
   3  -7   6  107.99   20.20
   3  -7   6  125.69   20.40
   3  -7   6  147.39   24.40
  -4   7  -6   -1.00    9.80
  -4   7  -6    5.10   10.20
   4  -7   6   15.10   11.50
   4  -7   6   -8.40    9.50
   4  -7   6    1.40    8.00
  -5   7  -6  215.58   27.70
  -5   7  -6  156.58   26.70
   5  -7   6  165.18   20.40
   5  -7   6  215.88   26.60
   5  -7   6   96.09   21.60
  -6   7  -6  125.89   25.00
   6  -7   6  154.08   26.20
   6  -7   6  202.48   29.00
  -7   7  -6   49.30   19.00
   7  -7   6   38.00   16.70
   7  -7   6   45.80   17.40
  -8   7  -6  -10.60   10.70
   8  -7   6   -8.60   15.40
   8  -7   6   33.70   17.80
  -9   7  -6   32.70   18.10
   9  -7   6   35.60   21.30
   9  -7   6   11.90   18.40
 -10   7  -6   88.39   28.60
  10  -7   6  108.19   29.60
  10  -7   6   73.39   26.90
   9   6  -6   87.69   26.90
  -9  -6   6   17.10   23.10
   8   6  -6  -11.40   13.60
  -8  -6   6   26.70   19.80
   7   6  -6   -8.00    8.60
   7   6  -6   -1.30   10.60
  -7  -6   6    7.70   14.30
   6   6  -6    0.20    8.80
   6   6  -6   -1.50   10.20
  -6  -6   6  -19.10    9.10
   5   6  -6   38.80   13.30
   5   6  -6   31.60   12.30
   5   6  -6   35.40   16.10
  -5  -6   6   26.80   14.50
  -5  -6   6   43.20   14.70
   4   6  -6  142.39   19.50
   4   6  -6   76.09   19.00
   4   6  -6  145.29   21.10
  -4  -6   6  132.49   22.10
  -4  -6   6   96.69   20.40
   3   6  -6   15.70    9.70
   3   6  -6   -2.00    7.10
   3   6  -6   20.10   10.90
  -3  -6   6    7.10   10.00
  -3  -6   6    2.80   10.60
   2   6  -6    1.20    7.30
   2   6  -6   -5.30    6.20
   2   6  -6   -8.70    5.60
  -2  -6   6  -11.80    6.10
  -2  -6   6   -4.60    7.70
  -2  -6   6    2.50    7.80
   1   6  -6   10.00    8.60
   1   6  -6   -2.30    6.10
   1   6  -6   14.20    5.00
   1   6  -6    0.70    6.30
  -1  -6   6    4.00    8.80
  -1  -6   6    5.10    8.10
  -1  -6   6   -2.70    7.80
   0   6  -6   15.10    9.20
   0   6  -6    6.20    8.50
   0   6  -6    6.30    5.50
   0  -6   6    7.80    8.40
   0  -6   6   23.60   10.60
   0  -6   6   10.10    8.70
  -1   6  -6  172.18   20.40
  -1   6  -6  226.38   19.80
  -1   6  -6  200.88   23.60
   1  -6   6  243.58   22.90
   1  -6   6  182.38   21.00
   1  -6   6  177.58   20.50
   1  -6   6  179.28   23.00
  -2   6  -6   54.69   13.40
  -2   6  -6  104.09   18.60
  -2   6  -6  109.79   17.10
   2  -6   6   77.09   15.00
   2  -6   6   87.19   15.50
   2  -6   6   65.79   15.70
  -3   6  -6  428.96   30.70
  -3   6  -6  389.36   33.80
  -3   6  -6  364.06   33.20
   3  -6   6  383.76   33.30
   3  -6   6  457.55   31.90
   3  -6   6  422.16   36.70
  -4   6  -6   24.70    8.30
  -4   6  -6   19.70   10.70
  -4   6  -6   34.20   13.10
   4  -6   6   20.70    9.40
   4  -6   6   29.30   12.20
   4  -6   6   27.40   12.40
  -5   6  -6    7.20    9.50
   5  -6   6   -0.10   11.10
   5  -6   6   10.90   10.20
   5  -6   6   17.10    9.50
  -6   6  -6   15.60   11.70
   6  -6   6   -3.00    9.70
   6  -6   6    0.00    8.30
  -7   6  -6   23.40   15.30
   7  -6   6   38.30   16.30
   7  -6   6   68.49   18.10
  -8   6  -6   28.20   17.30
   8  -6   6   45.40   20.60
   8  -6   6   28.10   16.40
  -9   6  -6   -0.50   16.10
   9  -6   6   26.80   17.40
   9  -6   6   10.70   15.90
 -10   6  -6   -1.20   14.80
  10  -6   6    1.10   18.70
  10  -6   6   12.10   18.80
  10   5  -6  106.59   32.20
 -10  -5   6  125.09   32.20
   9   5  -6    9.80   16.00
  -9  -5   6    1.20   18.70
   8   5  -6   67.29   17.40
   8   5  -6   87.89   24.90
  -8  -5   6   73.49   22.60
   7   5  -6  404.36   41.40
   7   5  -6  266.07   30.30
  -7  -5   6  354.16   38.80
   6   5  -6 1010.70   63.59
   6   5  -6  868.01   66.89
  -6  -5   6  849.61   65.39
   5   5  -6  706.63   50.29
   5   5  -6  743.53   48.90
   5   5  -6  596.94   52.69
  -5  -5   6  757.92   55.19
   4   5  -6   78.29   17.50
   4   5  -6   93.79   15.70
   4   5  -6   70.99   17.60
  -4  -5   6  150.08   20.00
  -4  -5   6   73.29   17.00
   3   5  -6   35.70   11.40
   3   5  -6   28.30   11.50
   3   5  -6   31.60    9.60
  -3  -5   6   47.40   13.30
  -3  -5   6   35.20   11.80
   2   5  -6  410.76   32.50
   2   5  -6  389.56   30.20
   2   5  -6  395.96   24.70
   2   5  -6  436.66   35.10
  -2  -5   6  482.25   35.40
  -2  -5   6  441.16   34.20
   1   5  -6  727.83   45.50
   1   5  -6  671.23   48.50
   1   5  -6  645.34   46.20
   1   5  -6  716.23   41.10
  -1  -5   6  727.63   48.30
  -1  -5   6  712.13   40.70
   0   5  -6   34.60    8.40
   0   5  -6   32.70   11.60
   0   5  -6   49.90   11.10
   0   5  -6   32.00    9.70
   0  -5   6   35.00   10.70
   0  -5   6   32.50   10.50
   0  -5   6   43.00    8.70
  -1   5  -6   74.29   12.20
  -1   5  -6   62.59   13.60
  -1   5  -6   62.19   12.20
  -1   5  -6   51.19   11.60
   1  -5   6   77.99   13.50
   1  -5   6  111.99   18.10
   1  -5   6   63.99   11.90
   1  -5   6   97.69   15.60
  -2   5  -6  354.96   28.70
  -2   5  -6  349.57   29.40
  -2   5  -6  387.46   27.90
   2  -5   6  392.26   29.50
   2  -5   6  373.16   30.50
   2  -5   6  365.56   31.00
   2  -5   6  314.67   26.80
   2  -5   6  327.27   28.10
  -3   5  -6  449.26   36.20
  -3   5  -6  436.86   32.40
   3  -5   6  500.25   33.40
   3  -5   6  473.05   36.00
   3  -5   6  473.55   37.20
   3  -5   6  481.85   36.00
  -4   5  -6  589.94   44.10
  -4   5  -6  561.34   38.10
  -4   5  -6  545.15   36.40
   4  -5   6  608.24   43.60
   4  -5   6  521.75   42.30
   4  -5   6  577.54   42.50
   4  -5   6  580.44   37.50
  -5   5  -6  117.59   15.00
  -5   5  -6  130.59   23.10
   5  -5   6   89.99   18.00
   5  -5   6  108.69   19.60
   5  -5   6  114.79   21.10
  -6   5  -6   81.59   18.80
   6  -5   6   52.39   15.80
   6  -5   6   81.09   18.80
   6  -5   6   74.09   18.00
  -7   5  -6  843.92   66.29
   7  -5   6  853.41   65.99
   7  -5   6  994.20   66.19
  -8   5  -6  144.49   29.90
   8  -5   6   60.99   20.30
   8  -5   6   69.89   21.50
  -9   5  -6  200.68   37.50
   9  -5   6  304.07   37.10
   9  -5   6  256.47   36.20
 -10   5  -6   23.60   18.90
  10  -5   6  -20.80   14.00
  10  -5   6  -27.50   16.00
  10   4  -6    8.90   20.70
 -10  -4   6   18.00   18.30
   9   4  -6   27.10   20.40
  -9  -4   6    3.60   14.70
   8   4  -6  542.65   51.39
  -8  -4   6  466.35   46.40
   7   4  -6   76.29   16.80
   7   4  -6   94.09   22.50
  -7  -4   6   76.99   20.80
   6   4  -6    3.20    7.80
   6   4  -6   20.30   10.60
   6   4  -6    0.60    8.50
  -6  -4   6   12.10   11.40
   5   4  -6   17.90    8.60
   5   4  -6   27.60   12.90
   5   4  -6   24.30    9.80
  -5  -4   6   11.10    9.70
   4   4  -6  139.09   20.00
   4   4  -6  144.99   15.90
   4   4  -6  123.99   17.50
  -4  -4   6  168.18   20.20
   3   4  -6   18.00    9.70
   3   4  -6   -1.90    6.00
   3   4  -6   13.80    6.90
  -3  -4   6    2.40    7.70
  -3  -4   6    6.10    2.70
  -3  -4   6    5.50    7.70
   2   4  -6   74.29   13.90
   2   4  -6   31.10    8.10
   2   4  -6   27.00    9.90
  -2  -4   6   78.99   15.30
  -2  -4   6   26.20   10.20
  -2  -4   6   55.09    6.70
  -2  -4   6   75.99   14.70
   1   4  -6  320.27   25.30
   1   4  -6  304.87   22.70
   1   4  -6  301.07   26.60
  -1  -4   6  336.97   26.60
  -1  -4   6  307.27   20.80
  -1  -4   6  312.97   27.40
  -1  -4   6  286.17   26.60
   0   4  -6  268.37   24.80
   0   4  -6  302.57   22.80
   0   4  -6  321.07   24.40
   0  -4   6  325.17   25.50
   0  -4   6  273.27   21.70
   0  -4   6  332.97   27.30
   0  -4   6  326.57   25.60
  -1   4  -6    5.90    6.30
  -1   4  -6   10.50    7.40
  -1   4  -6    2.80    5.80
  -1   4  -6   10.30    6.00
   1  -4   6    9.50    8.10
   1  -4   6    6.20    6.80
   1  -4   6    8.80    8.30
   1  -4   6   14.00    7.80
   1  -4   6   24.70    9.90
  -2   4  -6   13.40    6.40
  -2   4  -6   21.80    6.90
  -2   4  -6   -1.10    6.50
   2  -4   6   11.20    7.70
   2  -4   6   16.60    7.50
   2  -4   6    9.00    8.60
   2  -4   6   18.30    7.90
  -3   4  -6   30.60   10.20
  -3   4  -6   35.90    8.20
  -3   4  -6   44.70    9.60
   3  -4   6   37.80   10.50
   3  -4   6   43.30   11.70
   3  -4   6   46.60    9.50
  -4   4  -6  232.28   25.20
  -4   4  -6  236.58   21.50
  -4   4  -6  272.27   19.30
   4  -4   6  275.07   26.60
   4  -4   6  237.48   19.40
   4  -4   6  326.37   27.90
  -5   4  -6  383.96   29.90
  -5   4  -6  390.96   35.60
   5  -4   6  442.26   36.00
   5  -4   6  357.36   34.00
  -6   4  -6   17.00   12.30
   6  -4   6   -1.00    9.30
   6  -4   6   -0.50    9.30
   6  -4   6   -9.50    7.80
  -7   4  -6    8.90   11.70
   7  -4   6   40.30   16.10
   7  -4   6   18.80   12.90
   7  -4   6   10.80   10.90
  -8   4  -6   52.59   20.00
   8  -4   6   65.19   20.20
   8  -4   6   80.69   20.50
  -9   4  -6   89.79   24.30
   9  -4   6  143.49   28.70
   9  -4   6  179.58   32.60
 -10   4  -6    0.00   15.70
  10  -4   6  -10.80   15.20
  10   3  -6  -17.30   12.00
   9   3  -6  246.28   41.20
  -9  -3   6  261.97   33.90
   8   3  -6   66.19   20.50
  -8  -3   6   75.89   20.00
   7   3  -6  167.48   21.20
   7   3  -6  155.88   27.90
  -7  -3   6  193.18   25.50
   6   3  -6   13.70    8.70
   6   3  -6   22.20   10.00
   6   3  -6   22.50   11.50
  -6  -3   6   27.80   11.80
   5   3  -6   30.40    9.90
   5   3  -6   31.80    9.00
   5   3  -6   31.20   11.70
  -5  -3   6   15.20    9.50
  -5  -3   6   31.80    7.40
   4   3  -6 1429.96   83.29
   4   3  -6 1450.25   79.49
   4   3  -6 1383.26   86.19
  -4  -3   6 1402.26   84.89
  -4  -3   6 1449.15   77.29
   3   3  -6  642.34   43.30
   3   3  -6  670.53   39.10
   3   3  -6  676.43   45.50
  -3  -3   6  656.73   44.90
  -3  -3   6  662.33   38.10
   2   3  -6  827.62   56.39
   2   3  -6  943.51   51.59
   2   3  -6  931.41   56.39
  -2  -3   6  928.11   59.09
  -2  -3   6  931.91   51.59
  -2  -3   6  966.70   57.99
   1   3  -6    7.40    4.50
   1   3  -6   15.80    7.00
   1   3  -6   15.00    7.40
  -1  -3   6   -2.60    7.40
  -1  -3   6   15.50    6.00
  -1  -3   6   12.80    7.70
   0   3  -6 2504.95  131.59
   0   3  -6 2425.26  130.59
   0   3  -6 2395.16  128.59
   0  -3   6 2439.46  134.39
   0  -3   6 2351.86  131.79
   0  -3   6 2449.75  128.29
   0  -3   6 2444.56  131.39
  -1   3  -6 3568.14  185.98
  -1   3  -6 3578.04  185.68
  -1   3  -6 3489.55  184.18
   1  -3   6 3681.23  186.48
   1  -3   6 3417.76  185.48
   1  -3   6 3435.96  185.88
   1  -3   6 3382.06  188.48
  -2   3  -6  354.46   26.50
  -2   3  -6  352.86   24.00
   2  -3   6  373.86   30.50
   2  -3   6  356.46   26.40
   2  -3   6  363.36   27.30
   2  -3   6  360.16   28.50
  -3   3  -6    5.60    5.40
  -3   3  -6    6.70    4.40
   3  -3   6    5.30    7.30
   3  -3   6    3.50    6.70
   3  -3   6   -6.30    5.60
  -4   3  -6  825.42   54.69
  -4   3  -6  815.52   50.19
  -4   3  -6  786.52   43.60
   4  -3   6  772.62   52.79
   4  -3   6  781.72   53.19
   4  -3   6  729.53   49.50
  -5   3  -6  650.03   41.60
  -5   3  -6  585.04   45.60
   5  -3   6  610.54   45.50
   5  -3   6  497.75   43.10
  -6   3  -6  434.56   38.30
  -6   3  -6  354.46   31.50
   6  -3   6  404.16   37.10
   6  -3   6  360.96   35.60
  -7   3  -6  -10.50    7.60
   7  -3   6   15.60   12.30
   7  -3   6   -6.90   10.80
  -8   3  -6  125.59   25.90
   8  -3   6   94.69   24.20
   8  -3   6   92.99   23.40
   8  -3   6   99.09   21.70
  -9   3  -6  103.19   26.50
   9  -3   6  140.69   28.90
   9  -3   6  100.29   24.90
 -10   3  -6  144.59   31.20
  10  -3   6  102.29   28.50
  11   2  -6   33.80   23.20
  10   2  -6   16.70   16.40
   9   2  -6  105.69   25.80
  -9  -2   6  143.89   25.20
   8   2  -6   47.00   16.90
  -8  -2   6   44.80   14.90
   7   2  -6  145.49   19.00
   7   2  -6  134.09   25.00
  -7  -2   6  120.09   20.40
   6   2  -6  801.72   49.00
   6   2  -6  759.02   51.09
  -6  -2   6  785.42   52.99
  -6  -2   6  754.72   48.80
   5   2  -6   44.40    9.00
   5   2  -6   76.89   16.90
   5   2  -6   56.89   12.80
  -5  -2   6   51.99   10.30
  -5  -2   6   35.00   11.30
   4   2  -6   21.00    9.40
   4   2  -6   20.40    7.80
   4   2  -6    9.50    4.80
  -4  -2   6    6.80    7.20
  -4  -2   6    7.10    5.80
   3   2  -6  383.06   29.20
   3   2  -6  368.86   27.80
   3   2  -6  376.86   22.10
  -3  -2   6  358.06   29.00
  -3  -2   6  362.56   25.20
   2   2  -6 1078.19   65.39
   2   2  -6 1172.78   59.39
   2   2  -6 1093.29   65.69
  -2  -2   6 1118.59   68.89
  -2  -2   6 1128.89   63.59
  -2  -2   6 1181.58   67.09
   1   2  -6  336.37   23.20
   1   2  -6  304.47   19.10
   1   2  -6  316.37   23.50
  -1  -2   6  341.17   19.30
  -1  -2   6  301.27   26.90
  -1  -2   6  315.87   25.20
   0   2  -6  313.07   24.10
   0   2  -6  320.97   21.60
   0   2  -6  293.67   21.80
   0  -2   6  303.37   20.40
   0  -2   6  365.16   27.70
   0  -2   6  296.07   24.00
   0  -2   6  291.77   22.70
  -1   2  -6 1349.16   72.39
  -1   2  -6 1286.77   74.89
  -1   2  -6 1279.67   72.39
   1  -2   6 1385.86   78.19
   1  -2   6 1295.07   72.19
   1  -2   6 1323.77   75.59
  -2   2  -6  275.77   18.30
  -2   2  -6  290.57   22.50
   2  -2   6  248.28   22.10
   2  -2   6  230.78   24.20
   2  -2   6  255.07   19.60
   2  -2   6  258.27   22.90
  -3   2  -6    3.10    3.20
  -3   2  -6    2.50    5.80
   3  -2   6   16.10    7.90
   3  -2   6    1.80    6.70
   3  -2   6   -0.20    5.30
  -4   2  -6  199.18   19.90
  -4   2  -6  179.88   13.40
   4  -2   6  146.49   20.40
   4  -2   6  165.88   20.60
   4  -2   6  173.68   17.50
  -5   2  -6  989.40   59.09
  -5   2  -6  864.81   61.09
   5  -2   6  861.21   59.99
   5  -2   6  909.21   56.59
   5  -2   6  828.62   59.59
  -6   2  -6  317.07   30.00
  -6   2  -6  361.46   35.00
   6  -2   6  359.46   34.80
   6  -2   6  337.97   30.40
   6  -2   6  412.26   35.50
  -7   2  -6  250.57   30.90
  -7   2  -6  290.97   28.80
   7  -2   6  302.27   32.30
   7  -2   6  189.88   27.10
  -8   2  -6  110.99   24.60
   8  -2   6  122.49   26.50
   8  -2   6   45.80   17.70
  -9   2  -6   36.10   18.40
   9  -2   6   34.80   20.10
   9  -2   6   52.69   21.00
 -10   2  -6   70.99   24.90
  10  -2   6  115.69   29.10
  11   1  -6  162.98   34.90
  10   1  -6  207.68   38.20
   9   1  -6   48.70   18.50
   8   1  -6   93.39   19.50
   8   1  -6  154.48   26.60
  -8  -1   6   96.09   18.30
   7   1  -6  269.07   24.70
   7   1  -6  291.67   30.80
  -7  -1   6  269.57   25.80
  -7  -1   6  245.98   25.30
   6   1  -6  429.66   30.20
   6   1  -6  416.06   36.90
   6   1  -6  445.16   32.70
  -6  -1   6  421.96   31.80
  -6  -1   6  394.36   32.40
   5   1  -6  616.04   45.70
   5   1  -6  705.43   43.30
   5   1  -6  615.24   38.40
  -5  -1   6  600.94   41.40
  -5  -1   6  641.44   42.90
   4   1  -6  314.37   19.90
   4   1  -6  295.67   26.10
   4   1  -6  278.27   24.40
  -4  -1   6  280.27   23.30
  -4  -1   6  350.66   25.90
   3   1  -6  470.75   24.60
   3   1  -6  417.46   30.90
   3   1  -6  431.36   31.90
  -3  -1   6  433.86   30.40
  -3  -1   6  445.76   31.60
   2   1  -6   29.60    7.40
   2   1  -6   32.40    8.80
  -2  -1   6   40.00    9.90
  -2  -1   6   30.10   10.70
   1   1  -6    5.70    3.90
   1   1  -6    7.80    6.00
   1   1  -6    8.60    5.70
  -1  -1   6    5.20    6.80
  -1  -1   6   15.70    6.80
  -1  -1   6    6.10    3.10
  -1  -1   6   -6.10    5.20
   0   1  -6  123.89    9.40
   0   1  -6   97.39   11.50
   0   1  -6  111.79   14.20
   0  -1   6   99.69   15.50
   0  -1   6  106.69   13.60
   0  -1   6  115.89   10.90
  -1   1  -6  182.48   15.10
  -1   1  -6  210.58   19.10
  -1   1  -6  201.48   13.50
   1  -1   6  207.28   13.60
   1  -1   6  218.48   19.40
   1  -1   6  188.38   19.90
  -2   1  -6  252.17   17.90
  -2   1  -6  283.97   22.80
   2  -1   6  268.07   25.50
   2  -1   6  281.57   24.40
   2  -1   6  275.77   18.20
   2  -1   6  270.97   22.60
  -3   1  -6    1.10    2.80
  -3   1  -6   -1.20    6.00
   3  -1   6    2.80    6.50
   3  -1   6    1.00    4.40
   3  -1   6   -1.80    6.00
  -4   1  -6   -0.70    6.80
   4  -1   6  -10.00    5.20
   4  -1   6   -1.10    6.90
   4  -1   6    8.40    6.20
  -5   1  -6   14.90    9.20
   5  -1   6   14.70    9.90
   5  -1   6    0.40    6.60
   5  -1   6    5.80    8.60
  -6   1  -6   14.50    9.90
  -6   1  -6    7.80    9.80
   6  -1   6   15.60   10.30
   6  -1   6    6.40    9.10
   6  -1   6    5.90    8.00
  -7   1  -6  110.09   21.40
  -7   1  -6   68.99   18.30
   7  -1   6  119.39   22.50
   7  -1   6  116.19   19.80
   7  -1   6  147.89   24.70
  -8   1  -6    2.50   14.20
  -8   1  -6   -4.80   10.90
   8  -1   6   -5.80   11.40
   8  -1   6   -2.20   10.70
  -9   1  -6   25.70   18.30
   9  -1   6   13.20   16.40
   9  -1   6   59.49   22.30
 -10   1  -6   11.00   19.50
  10  -1   6   35.80   21.40
  11   0  -6  114.49   30.10
  10   0  -6  256.27   36.80
   9   0  -6  104.89   23.80
   8   0  -6   12.20   11.10
   8   0  -6   16.00   11.10
   7   0  -6  311.57   25.90
   7   0  -6  328.27   33.30
  -7   0   6  325.97   27.60
   6   0  -6  897.31   57.49
   6   0  -6  927.31   62.79
   6   0  -6  903.21   54.89
  -6   0   6  970.70   57.89
   5   0  -6  986.90   60.89
   5   0  -6  847.32   56.19
   5   0  -6  925.41   52.89
  -5   0   6  927.51   55.89
   4   0  -6  213.18   15.00
   4   0  -6  190.78   18.60
   4   0  -6  187.38   19.50
  -4   0   6  213.18   18.60
  -4   0   6  188.58   23.70
   3   0  -6 1117.69   63.89
   3   0  -6 1169.18   65.49
   3   0  -6 1025.70   64.69
  -3   0   6 1153.98   66.09
  -3   0   6 1089.19   64.29
  -3   0   6 1142.09   59.29
   2   0  -6 1302.07   69.49
   2   0  -6 1259.87   70.89
   2   0  -6 1222.38   70.09
  -2   0   6 1236.08   71.79
  -2   0   6 1227.08   70.49
  -2   0   6 1248.08   64.99
  -2   0   6 1204.08   73.59
   1   0  -6  139.89   14.90
   1   0  -6  148.99   14.90
   1   0  -6  172.18   12.50
  -1   0   6  178.58   17.30
  -1   0   6  160.68   12.00
  -1   0   6  145.49   17.80
   0   0  -6  999.20   57.89
   0   0  -6  991.00   59.59
   0   0   6 1061.59   61.69
   0   0   6 1032.10   56.99
   0   0   6 1005.00   60.89
  -1   0  -6  515.55   35.10
  -1   0  -6  514.95   31.80
   1   0   6  547.05   36.50
   1   0   6  502.95   36.60
   1   0   6  510.35   33.80
  -2   0  -6  656.73   41.40
  -2   0  -6  615.94   35.80
   2   0   6  610.14   40.70
   2   0   6  607.94   34.10
   2   0   6  547.75   40.90
  -3   0  -6 1404.86   73.09
  -3   0  -6 1242.28   79.99
   3   0   6 1357.06   81.09
   3   0   6 1401.66   74.59
   3   0   6 1325.07   80.59
  -4   0  -6  862.41   56.09
   4   0   6  807.72   55.59
   4   0   6  784.22   55.59
   4   0   6  876.21   50.79
  -5   0  -6  300.77   29.30
   5   0   6  354.66   30.80
   5   0   6  269.87   28.70
   5   0   6  282.47   25.00
  -6   0  -6  176.98   26.40
   6   0   6  150.18   23.80
   6   0   6  123.49   22.10
   6   0   6  126.19   18.90
  -7   0  -6  685.43   52.79
  -7   0  -6  655.33   52.99
   7   0   6  634.34   49.00
   7   0   6  673.03   51.89
   7   0   6  617.24   52.79
  -8   0  -6  188.28   31.50
  -8   0  -6  271.67   31.80
   8   0   6  254.47   31.30
   8   0   6   87.69   24.30
  -9   0  -6   41.40   19.20
   9   0   6   55.09   24.50
   9   0   6   67.79   21.90
 -10   0  -6   30.60   19.20
  10   0   6    9.60   19.10
  11  -1  -6   12.50   18.20
  10  -1  -6   32.30   15.90
 -10   1   6   18.30   15.10
   9  -1  -6   27.00   15.60
  -9   1   6   19.40   12.90
   8  -1  -6   18.20   10.70
   8  -1  -6    6.40   10.90
  -8   1   6   19.40   13.00
   7  -1  -6   -2.50    7.10
   7  -1  -6   18.50   11.00
   7  -1  -6    2.60    7.00
  -7   1   6   -6.90    7.10
  -7   1   6   11.50    9.60
   6  -1  -6   16.70    9.70
   6  -1  -6   12.70    6.40
   6  -1  -6   19.50    8.10
  -6   1   6   28.50   11.60
  -6   1   6    2.30    6.10
   5  -1  -6   -5.80    6.10
   5  -1  -6    6.40    5.30
   5  -1  -6   -1.10    5.60
  -5   1   6    3.40    7.50
  -5   1   6    0.10    4.90
   4  -1  -6   49.00   11.70
   4  -1  -6   36.10    8.20
   4  -1  -6   25.50    9.50
   4  -1  -6   47.90    7.90
  -4   1   6   51.09   11.90
  -4   1   6   36.20    8.60
  -4   1   6   50.99    8.30
   3  -1  -6   29.20    8.10
   3  -1  -6   17.20    7.60
  -3   1   6   25.40    7.10
  -3   1   6   15.40    9.10
  -3   1   6   18.70    5.50
   2  -1  -6   87.09   12.10
   2  -1  -6   75.49   11.00
   2  -1  -6   80.99   10.40
  -2   1   6   95.69   10.10
  -2   1   6   86.39   15.20
  -2   1   6   71.69   13.60
   1  -1  -6   43.30    9.10
   1  -1  -6   49.80    7.30
   1  -1  -6   52.39   10.30
  -1   1   6   55.79   11.80
  -1   1   6   51.09    8.70
  -1   1   6   68.99   13.50
   0  -1  -6  126.59   14.40
   0  -1  -6  111.09   13.10
   0  -1  -6  110.29    8.20
   0   1   6  112.29   16.10
   0   1   6  142.79   15.40
   0   1   6  113.29    8.30
  -1  -1  -6  217.28   20.40
  -1  -1  -6  217.68   16.90
   1   1   6  182.08   11.60
   1   1   6  188.78   18.40
   1   1   6  213.68   20.70
   1   1   6  169.08   18.80
  -2  -1  -6  240.48   19.10
  -2  -1  -6  246.58   23.70
   2   1   6  331.87   25.00
   2   1   6  253.67   23.80
   2   1   6  260.37   17.30
  -3  -1  -6  336.67   31.10
  -3  -1  -6  449.36   25.60
   3   1   6  383.86   31.70
   3   1   6  365.76   25.10
   3   1   6  329.27   29.80
  -4  -1  -6   -8.60    6.20
   4   1   6    6.00    7.60
   4   1   6    4.00    5.20
   4   1   6   -1.70    6.30
  -5  -1  -6   93.39   18.20
   5   1   6   62.89   16.20
   5   1   6   75.79   13.90
   5   1   6   86.59   17.20
  -6  -1  -6   19.50   12.90
   6   1   6   21.80   12.60
   6   1   6   13.50    9.90
   6   1   6   14.10   12.00
  -7  -1  -6    0.50    9.20
  -7  -1  -6   -0.80   10.30
   7   1   6   13.90   12.60
   7   1   6    9.20   10.80
  -8  -1  -6  217.38   35.30
  -8  -1  -6  221.28   35.00
   8   1   6  154.38   31.40
   8   1   6  202.78   31.40
  -9  -1  -6   99.69   26.40
  -9  -1  -6  124.79   28.80
   9   1   6  142.89   33.00
  11  -2  -6   24.00   19.20
 -11   2   6   50.69   21.90
  10  -2  -6   35.00   17.80
 -10   2   6   50.59   20.20
   9  -2  -6  305.47   36.20
  -9   2   6  305.87   33.80
   8  -2  -6  446.16   41.10
   8  -2  -6  391.16   33.30
  -8   2   6  400.76   38.70
   7  -2  -6  347.47   28.70
   7  -2  -6  345.87   29.30
   7  -2  -6  311.67   33.70
  -7   2   6  322.77   32.10
   6  -2  -6  122.59   12.60
   6  -2  -6  112.99   14.40
   6  -2  -6  105.09   17.20
   6  -2  -6  100.59   19.50
  -6   2   6   95.49   12.60
  -6   2   6   76.69   16.70
  -6   2   6   99.49   15.60
   5  -2  -6   42.90    9.60
   5  -2  -6   26.20    7.10
   5  -2  -6   38.20   11.30
   5  -2  -6   58.79   13.90
  -5   2   6   25.20   10.80
  -5   2   6   43.40    8.50
  -5   2   6   60.29   10.80
   4  -2  -6 1291.57   72.99
   4  -2  -6 1359.06   78.09
   4  -2  -6 1331.77   77.29
  -4   2   6 1302.87   74.19
  -4   2   6 1302.57   79.99
   3  -2  -6  289.17   22.10
   3  -2  -6  333.07   25.30
   3  -2  -6  297.57   24.10
  -3   2   6  297.27   27.00
  -3   2   6  309.57   22.80
   2  -2  -6  644.54   39.40
   2  -2  -6  650.33   41.70
  -2   2   6  645.04   44.00
  -2   2   6  659.13   42.10
  -2   2   6  600.04   39.40
   1  -2  -6  963.00   56.79
   1  -2  -6  946.41   53.29
   1  -2  -6  954.10   56.49
  -1   2   6  970.40   59.79
  -1   2   6  908.61   56.89
   0  -2  -6   11.10    4.90
   0  -2  -6    9.90    6.20
   0  -2  -6   16.60    7.10
   0   2   6    4.00    6.00
   0   2   6   10.30    8.40
   0   2   6    6.30    4.50
   0   2   6   11.40    6.40
  -1  -2  -6  983.80   60.49
  -1  -2  -6  941.51   56.59
   1   2   6  895.81   59.89
   1   2   6 1032.60   59.79
   1   2   6  962.30   52.89
   1   2   6  941.91   58.89
  -2  -2  -6   -2.20    7.40
  -2  -2  -6   15.70    6.70
   2   2   6   22.70    8.50
   2   2   6   22.40    9.60
   2   2   6   11.00    5.10
  -3  -2  -6  391.76   33.60
  -3  -2  -6  416.86   27.40
   3   2   6  367.36   26.50
   3   2   6  382.96   31.70
   3   2   6  366.86   32.90
  -4  -2  -6  737.93   54.89
   4   2   6  734.23   52.29
   4   2   6  782.42   48.70
   4   2   6  807.02   55.19
  -5  -2  -6  619.24   48.90
   5   2   6  597.64   46.40
   5   2   6  584.44   48.20
   5   2   6  663.13   44.00
  -6  -2  -6  118.59   24.40
   6   2   6   73.99   18.10
   6   2   6  110.99   23.40
  -7  -2  -6  108.89   26.40
   7   2   6   76.39   19.30
   7   2   6   60.69   20.30
  -8  -2  -6  293.57   36.10
  -8  -2  -6  271.77   36.90
   8   2   6  344.07   42.10
  -9  -2  -6  207.88   35.40
   9   2   6  147.79   33.60
  11  -3  -6    9.00   19.60
 -11   3   6   12.50   15.50
  10  -3  -6   27.00   16.80
 -10   3   6   25.60   18.00
   9  -3  -6   15.30   13.60
   9  -3  -6   13.00   12.40
   9  -3  -6   19.00   11.80
  -9   3   6   45.60   16.60
   8  -3  -6   93.89   17.20
   8  -3  -6   59.59   18.00
  -8   3   6   98.49   21.10
   7  -3  -6   55.09   14.00
   7  -3  -6   62.39   16.40
   7  -3  -6   50.29   12.60
  -7   3   6   40.20   14.60
   6  -3  -6    2.80    7.70
   6  -3  -6    6.00    8.50
   6  -3  -6   -3.40    6.40
  -6   3   6    7.40    8.50
   5  -3  -6   33.80   11.80
   5  -3  -6   48.50    8.40
   5  -3  -6   33.90   10.80
  -5   3   6   25.30   12.30
  -5   3   6   37.80   12.10
   4  -3  -6  178.48   19.40
   4  -3  -6  199.38   20.20
   4  -3  -6  168.48   15.20
  -4   3   6  174.78   21.40
   3  -3  -6  706.03   47.20
   3  -3  -6  770.42   49.00
   3  -3  -6  770.12   45.30
  -3   3   6  739.13   50.89
   2  -3  -6  350.76   27.90
   2  -3  -6  361.96   26.40
  -2   3   6  368.26   26.70
  -2   3   6  308.07   28.90
   1  -3  -6   -4.30    6.00
   1  -3  -6   -7.70    4.00
   1  -3  -6    2.30    6.20
  -1   3   6   10.80    8.20
  -1   3   6    6.90    6.90
  -1   3   6    4.30    5.30
   0  -3  -6   11.60    5.90
   0  -3  -6   12.00    8.60
   0  -3  -6    8.00    6.70
   0   3   6   12.70    6.20
   0   3   6    6.60    5.40
   0   3   6   26.70   10.60
   0   3   6    9.30    7.80
  -1  -3  -6  299.07   23.40
  -1  -3  -6  286.37   25.30
   1   3   6  219.48   19.10
   1   3   6  259.07   24.60
   1   3   6  270.47   25.40
  -2  -3  -6  321.67   24.50
  -2  -3  -6  262.97   27.00
   2   3   6  298.37   27.40
   2   3   6  280.37   27.00
   2   3   6  294.47   22.30
  -3  -3  -6   37.50   13.30
  -3  -3  -6   27.60    8.70
   3   3   6   51.99   13.30
   3   3   6   34.60   12.10
   3   3   6   32.40    8.90
  -4  -3  -6    4.80    9.60
   4   3   6    2.00    6.60
   4   3   6   18.10    8.10
   4   3   6   11.50   10.10
  -5  -3  -6    7.30   10.50
   5   3   6   23.40    9.80
   5   3   6   42.90   13.80
   5   3   6   33.70   14.00
  -6  -3  -6   79.29   20.60
   6   3   6   35.20   14.90
   6   3   6   84.89   21.40
  -7  -3  -6   39.10   19.90
   7   3   6   38.40   16.90
  -8  -3  -6   19.90   16.80
   8   3   6   -5.00   18.30
  -9  -3  -6   81.99   28.70
   9   3   6   81.69   27.00
  11  -4  -6  217.18   40.10
 -11   4   6  100.69   28.00
  10  -4  -6  149.39   31.90
 -10   4   6  170.48   31.90
 -10   4   6  137.79   26.40
   9  -4  -6    8.60   14.00
   9  -4  -6    6.70   11.70
  -9   4   6    1.50   10.30
  -9   4   6   31.30   14.60
   8  -4  -6   69.49   20.40
   8  -4  -6   72.59   17.70
   8  -4  -6   75.79   16.40
  -8   4   6  100.59   22.20
  -8   4   6   62.59   16.20
   7  -4  -6  353.76   30.00
   7  -4  -6  260.77   31.80
   7  -4  -6  298.47   28.50
  -7   4   6  322.47   33.70
  -7   4   6  318.57   41.60
   6  -4  -6  492.95   41.30
   6  -4  -6  499.65   37.50
   6  -4  -6  515.45   38.70
  -6   4   6  454.25   41.10
   5  -4  -6   42.60   11.70
   5  -4  -6   29.40    6.90
   5  -4  -6   51.19   13.90
  -5   4   6   32.00   16.00
  -5   4   6   28.80   12.50
   4  -4  -6  262.27   25.60
   4  -4  -6  315.57   21.60
   4  -4  -6  250.07   24.90
  -4   4   6  266.77   25.20
  -4   4   6  314.67   29.40
   3  -4  -6 1092.99   67.79
   3  -4  -6 1104.19   64.39
   3  -4  -6 1131.79   68.79
  -3   4   6 1109.19   68.09
  -3   4   6 1137.49   71.49
  -3   4   6 1095.89   65.89
   2  -4  -6 1251.47   75.99
   2  -4  -6 1249.07   74.29
  -2   4   6 1307.27   76.79
  -2   4   6 1276.97   72.19
  -2   4   6 1206.38   77.89
   1  -4  -6  121.49   15.80
   1  -4  -6  134.89   15.50
   1  -4  -6  116.89   16.10
  -1   4   6  133.39   17.90
  -1   4   6  116.99   13.40
  -1   4   6  121.69   20.20
   0  -4  -6  201.88   21.50
   0  -4  -6  140.49   18.20
   0  -4  -6  208.18   19.10
   0   4   6  186.88   18.70
   0   4   6  205.58   22.60
   0   4   6  187.28   21.60
   0   4   6  185.28   17.60
  -1  -4  -6  519.65   36.20
  -1  -4  -6  479.75   38.00
   1   4   6  478.65   37.70
   1   4   6  488.25   33.80
   1   4   6  438.26   37.20
  -2  -4  -6  593.84   40.80
  -2  -4  -6  580.14   44.90
   2   4   6  619.04   45.60
   2   4   6  556.34   43.20
   2   4   6  568.34   39.10
  -3  -4  -6  227.58   22.90
  -3  -4  -6  230.38   27.40
   3   4   6  239.18   25.90
   3   4   6  267.67   23.70
   3   4   6  298.37   29.10
  -4  -4  -6    0.00    9.50
   4   4   6    3.60    8.80
   4   4   6   17.40   12.10
   4   4   6   17.20    9.50
  -5  -4  -6  -22.20    8.10
   5   4   6   -5.30    8.90
   5   4   6   23.70   14.40
  -6  -4  -6  151.58   29.40
   6   4   6  161.98   31.00
  -7  -4  -6   86.29   27.20
   7   4   6  186.78   34.90
  -8  -4  -6    5.90   19.10
   8   4   6   10.20   17.10
  11  -5  -6   87.59   28.10
 -11   5   6  137.89   31.30
  10  -5  -6  145.89   33.30
 -10   5   6  116.09   28.50
 -10   5   6  181.68   29.00
   9  -5  -6  -10.50   11.10
   9  -5  -6    8.00   12.80
   9  -5  -6    1.50   11.90
  -9   5   6  -10.40   12.90
  -9   5   6   10.50   11.20
   8  -5  -6   64.09   17.40
   8  -5  -6   36.40   17.80
   8  -5  -6   36.00   15.20
  -8   5   6   68.79   19.60
  -8   5   6   38.10   13.80
   7  -5  -6  339.27   34.60
   7  -5  -6  305.87   29.90
  -7   5   6  249.28   31.60
  -7   5   6  323.07   31.20
   6  -5  -6  372.96   36.50
   6  -5  -6  443.76   36.70
  -6   5   6  403.36   38.30
  -6   5   6  424.86   35.90
   5  -5  -6   89.59   17.70
   5  -5  -6   55.99   15.20
  -5   5   6   93.79   17.00
  -5   5   6   96.69   20.50
   4  -5  -6   -6.40    7.30
   4  -5  -6    2.70    4.70
   4  -5  -6  -12.20    5.90
  -4   5   6    0.60    8.20
  -4   5   6    6.20    8.00
   3  -5  -6  632.04   43.70
   3  -5  -6  606.34   39.30
   3  -5  -6  565.34   42.90
  -3   5   6  635.54   44.40
  -3   5   6  558.94   38.10
  -3   5   6  525.35   44.10
   2  -5  -6 1088.49   68.39
   2  -5  -6 1067.39   69.29
  -2   5   6 1193.08   72.59
  -2   5   6 1068.39   62.69
  -2   5   6 1090.69   70.49
   1  -5  -6  947.21   60.39
   1  -5  -6  960.00   60.89
   1  -5  -6  925.11   61.69
  -1   5   6  897.71   62.49
  -1   5   6  959.50   63.59
  -1   5   6  987.70   61.29
  -1   5   6  967.90   55.59
   0  -5  -6  101.09   17.60
   0  -5  -6  107.09   17.80
   0  -5  -6   87.49   15.60
   0   5   6   53.79   15.00
   0   5   6   99.19   16.60
   0   5   6  117.29   19.70
  -1  -5  -6   93.99   16.90
  -1  -5  -6  103.69   19.80
   1   5   6   87.89   17.60
   1   5   6   88.19   15.40
   1   5   6  133.09   22.90
  -2  -5  -6  117.99   21.40
  -2  -5  -6  120.39   19.40
   2   5   6  139.79   18.00
   2   5   6   51.99   16.60
   2   5   6  155.78   23.20
  -3  -5  -6  354.36   30.60
  -3  -5  -6  400.16   37.80
   3   5   6  329.97   32.10
   3   5   6  348.17   30.80
   3   5   6  389.96   37.00
  -4  -5  -6   15.40   13.90
   4   5   6   38.50   14.00
   4   5   6    4.90   11.90
  -5  -5  -6    4.30   12.00
   5   5   6   19.40   15.10
  -6  -5  -6  161.48   30.90
   6   5   6  142.49   30.70
  -7  -5  -6   94.89   27.00
   7   5   6   92.89   26.50
  11  -6  -6   -2.90   19.40
 -11   6   6    7.50   18.50
  10  -6  -6  111.49   29.50
 -10   6   6  117.39   29.10
 -10   6   6  127.49   26.30
   9  -6  -6  258.97   33.60
   9  -6  -6  279.67   32.50
   9  -6  -6  296.37   38.80
  -9   6   6  229.48   31.60
  -9   6   6  291.67   38.80
   8  -6  -6   78.79   19.10
   8  -6  -6   73.29   21.80
  -8   6   6   45.30   14.90
  -8   6   6   94.19   23.90
   7  -6  -6  -18.20   11.00
   7  -6  -6    9.70   11.20
  -7   6   6   14.90   13.20
  -7   6   6   14.90   11.40
   6  -6  -6   -0.90    8.80
   6  -6  -6    7.60   10.50
  -6   6   6  -11.60    8.30
  -6   6   6   -0.60    8.80
   5  -6  -6  483.65   40.70
   5  -6  -6  503.85   42.10
  -5   6   6  446.86   43.00
  -5   6   6  555.74   43.20
   4  -6  -6   68.49   16.10
   4  -6  -6   65.59   16.90
   4  -6  -6   76.19   14.50
  -4   6   6   65.19   16.70
  -4   6   6   55.39   15.90
   3  -6  -6   60.29   16.10
   3  -6  -6   46.00   11.70
   3  -6  -6   32.70   11.80
  -3   6   6   51.79   16.20
  -3   6   6   34.00   13.70
   2  -6  -6   34.00   11.50
   2  -6  -6   36.80   11.90
  -2   6   6   31.90   12.70
  -2   6   6   36.60   13.60
   1  -6  -6   64.79   15.90
   1  -6  -6   94.09   18.10
   1  -6  -6   63.39   15.30
  -1   6   6   69.09   16.40
  -1   6   6   57.59   15.20
   0  -6  -6  160.58   25.50
   0  -6  -6  129.99   23.00
   0   6   6  164.48   23.10
   0   6   6  188.48   23.60
   0   6   6  208.98   23.50
  -1  -6  -6   14.00   12.30
  -1  -6  -6   28.40   11.70
   1   6   6    9.70    8.50
   1   6   6    3.40    8.40
   1   6   6   13.50    9.80
  -2  -6  -6    3.90   10.10
  -2  -6  -6   -1.30   11.10
   2   6   6   16.50   12.20
   2   6   6    9.10    9.40
   2   6   6   14.70   10.30
  -3  -6  -6   75.69   17.20
  -3  -6  -6   45.50   16.90
   3   6   6   43.40   13.70
   3   6   6   57.29   20.10
  -4  -6  -6   75.49   21.10
   4   6   6   44.80   17.20
  -5  -6  -6    9.80   13.40
   5   6   6   17.70   15.70
  -6  -6  -6   16.30   16.60
   6   6   6    3.70   14.80
  -7  -6  -6   -5.20   18.40
   7   6   6    4.70   17.70
  10  -7  -6   59.79   23.70
 -10   7   6   81.69   26.40
 -10   7   6   85.79   23.90
   9  -7  -6  312.47   35.80
   9  -7  -6  321.37   39.50
  -9   7   6  273.77   38.60
  -9   7   6  250.57   35.20
   8  -7  -6  338.07   37.30
   8  -7  -6  374.26   42.70
  -8   7   6  367.36   41.70
  -8   7   6  392.26   39.10
   7  -7  -6   64.49   19.30
   7  -7  -6   22.30   15.10
  -7   7   6   81.39   20.80
  -7   7   6   65.09   20.40
   6  -7  -6   52.29   17.10
   6  -7  -6   44.80   16.30
  -6   7   6   47.10   15.50
  -6   7   6   54.99   19.00
   5  -7  -6  892.21   65.89
   5  -7  -6  877.11   63.39
  -5   7   6  910.91   65.69
  -5   7   6  940.21   68.39
   4  -7  -6  387.76   36.20
   4  -7  -6  293.57   31.90
  -4   7   6  323.07   35.70
  -4   7   6  350.36   34.30
   3  -7  -6  158.78   26.20
   3  -7  -6  147.29   20.40
   3  -7  -6  147.99   25.20
  -3   7   6  161.28   26.90
  -3   7   6  131.89   24.90
   2  -7  -6   -0.50    9.20
   2  -7  -6   24.20   12.50
  -2   7   6  -16.10    6.60
  -2   7   6  -16.30    7.00
  -2   7   6    1.40    8.30
   1  -7  -6  115.19   22.60
   1  -7  -6  163.88   26.10
   1  -7  -6  130.49   22.30
  -1   7   6  148.69   24.60
  -1   7   6  112.99   21.20
  -1   7   6  133.79   23.90
   0  -7  -6  144.09   25.40
   0  -7  -6  169.78   22.60
   0   7   6  134.39   23.60
   0   7   6  131.89   25.30
  -1  -7  -6  112.69   22.70
  -1  -7  -6  182.58   28.80
   1   7   6  148.09   24.50
   1   7   6  115.09   25.10
  -2  -7  -6   52.69   19.20
  -2  -7  -6   61.39   16.80
   2   7   6   90.49   22.60
   2   7   6  113.19   21.40
  -3  -7  -6  127.09   24.40
  -3  -7  -6   83.79   22.90
   3   7   6  130.89   26.70
  -4  -7  -6   27.10   17.40
   4   7   6   19.70   15.30
  -5  -7  -6   54.69   22.10
   5   7   6   38.30   20.40
  -6  -7  -6   45.40   22.30
   6   7   6   30.60   22.40
  10  -8  -6   20.50   20.60
 -10   8   6   51.09   23.90
 -10   8   6   11.70   16.60
   9  -8  -6    7.80   14.70
   9  -8  -6   -9.50   15.40
  -9   8   6   13.70   18.70
  -9   8   6   -0.10   14.90
   8  -8  -6   23.20   16.80
   8  -8  -6   43.60   18.90
  -8   8   6   66.49   24.20
  -8   8   6   35.30   17.70
   7  -8  -6   -9.20   13.00
   7  -8  -6   30.70   17.70
  -7   8   6   34.80   17.40
  -7   8   6   11.90   12.60
   6  -8  -6   24.20   14.70
   6  -8  -6   42.50   18.00
  -6   8   6   10.60   13.10
  -6   8   6   48.80   19.30
   5  -8  -6  145.19   27.80
   5  -8  -6   86.79   21.90
  -5   8   6  119.09   26.50
  -5   8   6   86.99   22.10
   4  -8  -6    8.50   10.40
   4  -8  -6   -2.80   10.50
  -4   8   6    0.90    8.80
  -4   8   6   -2.00   11.00
   3  -8  -6   41.90   15.60
   3  -8  -6   20.30   14.30
  -3   8   6   38.30   16.80
  -3   8   6   23.10   14.50
   2  -8  -6   -0.60   10.70
   2  -8  -6    6.80   12.40
  -2   8   6    0.40   12.70
  -2   8   6    0.80   10.80
  -2   8   6   10.70   12.00
   1  -8  -6   -7.70    8.80
   1  -8  -6    4.90   11.10
   1  -8  -6    0.50   11.00
  -1   8   6   -3.60   10.40
  -1   8   6   12.40   11.30
  -1   8   6    3.70   10.20
   0  -8  -6  153.88   26.40
   0  -8  -6  160.98   26.70
   0   8   6   91.99   20.60
   0   8   6  129.19   24.30
   0   8   6  156.08   29.70
  -1  -8  -6   20.70   13.10
  -1  -8  -6   47.60   19.30
   1   8   6   68.49   22.40
  -2  -8  -6   73.99   20.20
  -2  -8  -6   78.49   21.60
   2   8   6   53.59   19.60
  -3  -8  -6   30.80   19.00
  -3  -8  -6    1.20   14.90
   3   8   6   -5.00   14.80
  -4  -8  -6  -10.40   14.80
   4   8   6    9.70   15.10
  -5  -8  -6  112.79   33.10
   5   8   6   73.89   27.30
   9  -9  -6    8.00   15.80
   9  -9  -6    4.80   23.90
  -9   9   6   22.70   18.40
  -9   9   6   -1.60   15.70
   8  -9  -6  151.78   33.60
   8  -9  -6  138.29   29.40
  -8   9   6  203.18   35.70
  -8   9   6  155.88   35.10
   7  -9  -6  139.69   31.60
   7  -9  -6   92.59   23.70
  -7   9   6   86.39   25.70
  -7   9   6  140.99   29.00
   6  -9  -6   54.29   18.30
   6  -9  -6   82.99   24.90
  -6   9   6   64.59   22.40
  -6   9   6   35.90   18.10
   5  -9  -6   20.10   15.10
   5  -9  -6   64.19   21.30
  -5   9   6   44.40   18.40
  -5   9   6   77.59   20.00
   4  -9  -6   50.99   19.10
   4  -9  -6   38.60   19.30
  -4   9   6   56.99   19.00
  -4   9   6   39.80   18.80
   3  -9  -6  432.66   44.10
   3  -9  -6  455.55   42.20
  -3   9   6  361.66   40.90
  -3   9   6  450.05   46.60
  -3   9   6  471.95   45.00
   2  -9  -6  147.29   28.10
   2  -9  -6  190.58   33.00
  -2   9   6  131.99   26.10
  -2   9   6  174.48   31.20
  -2   9   6  104.29   25.60
   1  -9  -6  134.79   28.00
   1  -9  -6  145.69   28.90
   1  -9  -6  184.58   29.10
  -1   9   6  161.98   29.40
  -1   9   6  218.98   34.30
  -1   9   6  173.88   29.60
   0  -9  -6    6.20   15.50
   0  -9  -6   62.69   20.10
   0   9   6   15.30   15.10
   0   9   6   10.10   13.70
  -1  -9  -6  202.98   31.40
  -1  -9  -6  133.89   28.30
   1   9   6  129.09   30.10
  -2  -9  -6  233.08   32.50
  -2  -9  -6  202.88   35.70
   2   9   6  236.38   39.20
  -3  -9  -6   17.20   22.60
  -3  -9  -6   55.69   21.90
   3   9   6    9.20   17.50
  -4  -9  -6   -9.10   17.50
   4   9   6   -2.00   16.40
   8 -10  -6   12.00   19.00
   8 -10  -6  -15.60   14.90
  -8  10   6   18.30   20.70
  -8  10   6   19.30   18.70
   7 -10  -6  -25.50   13.80
   7 -10  -6  -19.40   15.90
  -7  10   6    1.10   16.50
  -7  10   6   13.10   16.70
   6 -10  -6   -9.00   15.00
   6 -10  -6  -11.70   12.00
  -6  10   6  -18.30   12.80
  -6  10   6   -7.10   14.60
   5 -10  -6   -9.90   14.00
   5 -10  -6   -7.20   14.00
  -5  10   6    9.90   15.30
  -5  10   6    2.60   14.60
   4 -10  -6    8.50   14.70
   4 -10  -6  -11.00   14.00
  -4  10   6   16.10   15.20
  -4  10   6   -0.50   12.80
   3 -10  -6   25.40   19.00
   3 -10  -6   32.80   18.20
  -3  10   6   43.20   19.20
  -3  10   6   21.40   18.20
  -3  10   6   48.70   20.30
   2 -10  -6   21.20   16.50
   2 -10  -6    9.80   17.90
  -2  10   6    3.70   13.90
  -2  10   6   27.10   16.30
  -2  10   6   20.70   16.80
   1 -10  -6   55.09   20.80
   1 -10  -6   81.89   25.20
  -1  10   6  119.99   29.80
  -1  10   6  112.89   25.60
   0 -10  -6   -0.50   15.20
   0 -10  -6    6.10   15.20
   0  10   6   -6.50   13.80
   0  10   6   -1.40   14.10
  -1 -10  -6    5.70   18.50
  -1 -10  -6   -2.60   17.80
   1  10   6   29.00   20.70
  -2 -10  -6   -3.80   18.80
  -2 -10  -6   -3.90   16.40
   2  10   6   20.10   19.00
   7 -11  -6    6.40   20.80
   7 -11  -6   45.90   27.10
  -7  11   6   46.70   22.40
   6 -11  -6   28.80   22.10
   6 -11  -6   39.40   20.50
  -6  11   6   52.19   23.10
  -6  11   6   70.79   25.30
   5 -11  -6   61.49   24.90
   5 -11  -6    8.40   16.30
  -5  11   6   32.40   19.80
  -5  11   6   28.90   21.40
   4 -11  -6   10.80   18.90
   4 -11  -6   28.30   24.00
  -4  11   6   31.70   19.90
  -4  11   6   31.90   23.00
  -4  11   6   21.20   17.40
   3 -11  -6   32.50   22.90
   3 -11  -6   11.00   19.10
  -3  11   6    9.60   17.20
  -3  11   6   34.40   21.20
   2 -11  -6  107.39   26.80
   2 -11  -6   61.39   25.30
  -2  11   6  120.59   29.50
  -2  11   6   83.99   27.90
   1 -11  -6  113.79   29.20
  -1  11   6   88.59   30.20
  -1  11   6   26.00   21.40
   0 -11  -6    5.70   18.90
   0 -11  -6    6.50   18.40
   0  11   6   -7.00   17.00
  -2  13  -7   13.20   22.10
  -2  13  -7   20.10   24.60
   2 -13   7   28.30   21.40
   2  12  -7   30.80   22.60
   2  12  -7   -2.00   17.00
  -2 -12   7   -1.10   18.10
  -2 -12   7   14.70   18.00
   1  12  -7    9.90   16.40
   1  12  -7   -4.90   16.50
  -1 -12   7    8.80   15.70
  -1 -12   7  -12.50   14.80
   0  12  -7   14.90   19.40
   0  12  -7   21.20   20.40
   0 -12   7   -6.50   16.40
   0 -12   7   25.50   19.10
  -1  12  -7   -1.20   18.70
  -1  12  -7  -10.80   16.90
   1 -12   7    4.50   23.20
   1 -12   7   12.60   16.30
  -2  12  -7  -12.00   15.10
  -2  12  -7  -10.20   16.90
   2 -12   7   -4.20   13.40
  -3  12  -7   -0.70   17.70
  -3  12  -7  -22.90   13.30
   3 -12   7   11.00   18.20
   3 -12   7  -11.50   15.60
  -4  12  -7  -22.20   16.20
  -4  12  -7    5.30   19.00
   4 -12   7    7.50   19.50
   4 -12   7  -18.60   16.10
  -5  12  -7    3.60   19.00
  -5  12  -7   10.20   20.40
   5 -12   7   15.40   21.10
   5 -12   7    5.60   22.70
  -6  12  -7   20.70   20.50
  -6  12  -7   36.30   22.10
   6 -12   7  -13.30   15.20
   4  11  -7    8.10   18.60
   4  11  -7   18.20   18.20
  -4 -11   7   48.80   22.10
  -4 -11   7    2.20   17.30
   3  11  -7    3.60   17.40
   3  11  -7   -2.90   15.60
  -3 -11   7   10.80   19.70
  -3 -11   7    1.90   15.20
   2  11  -7   32.00   22.50
   2  11  -7   61.49   20.00
   2  11  -7   32.70   19.60
  -2 -11   7   21.00   17.70
  -2 -11   7   44.60   19.60
   1  11  -7  176.08   30.80
   1  11  -7  177.28   34.90
  -1 -11   7  145.39   29.80
  -1 -11   7  195.48   34.30
   0  11  -7  132.89   28.20
   0  11  -7  142.79   31.70
   0 -11   7   97.89   25.10
   0 -11   7  110.89   27.10
  -1  11  -7    2.60   17.20
  -1  11  -7    5.40   13.20
   1 -11   7   26.30   17.30
   1 -11   7    3.00   12.60
  -2  11  -7   -6.10   13.10
  -2  11  -7   -0.70   14.10
   2 -11   7    1.90   13.70
   2 -11   7   14.60   15.80
  -3  11  -7  114.89   29.40
  -3  11  -7  100.39   24.80
   3 -11   7  121.89   27.10
   3 -11   7   71.19   25.40
  -4  11  -7   73.89   26.30
  -4  11  -7   80.09   23.40
   4 -11   7   75.19   22.70
   4 -11   7   30.30   20.60
  -5  11  -7   -5.20   16.30
  -5  11  -7    0.60   14.30
  -5  11  -7   -6.90   12.90
   5 -11   7    3.70   16.00
   5 -11   7   -7.60   14.70
  -6  11  -7   33.20   18.60
  -6  11  -7   25.90   20.20
   6 -11   7   -0.60   16.10
  -7  11  -7  104.69   28.10
  -7  11  -7   99.39   31.60
   7 -11   7  157.68   37.90
   5  10  -7   19.40   19.80
   5  10  -7   17.60   16.30
  -5 -10   7   17.10   18.40
  -5 -10   7   32.00   18.70
   4  10  -7    0.90   14.80
   4  10  -7    1.70   13.20
  -4 -10   7    4.20   15.20
  -4 -10   7   14.70   16.90
   3  10  -7   29.40   19.80
   3  10  -7  -12.30   10.70
  -3 -10   7   -1.90   15.10
  -3 -10   7  -15.90   11.40
   2  10  -7   13.20   14.10
   2  10  -7   17.00   14.10
  -2 -10   7   -7.30   12.80
  -2 -10   7   18.30   15.30
   1  10  -7   26.70   18.60
   1  10  -7  -14.30   11.20
  -1 -10   7    7.00   13.10
  -1 -10   7  -22.70   11.40
   0  10  -7    9.60   13.10
   0  10  -7   -5.50   12.90
   0 -10   7   10.10   13.70
   0 -10   7    6.40   14.50
  -1  10  -7   24.80   17.50
  -1  10  -7   48.00   18.50
   1 -10   7   40.30   16.90
   1 -10   7   17.60   13.80
  -2  10  -7   20.60   15.50
  -2  10  -7   26.10   16.00
   2 -10   7   -6.00   11.70
   2 -10   7   11.40   12.80
  -3  10  -7   -9.50   11.80
  -3  10  -7    3.00   13.40
   3 -10   7    7.00   14.60
   3 -10   7  -10.30   10.60
  -4  10  -7   17.90   16.60
  -4  10  -7   18.90   16.00
  -4  10  -7   27.30   14.60
   4 -10   7    5.60   12.70
   4 -10   7   -3.40   12.00
  -5  10  -7   21.00   15.20
  -5  10  -7   36.80   18.70
  -5  10  -7   18.40   16.80
   5 -10   7   22.40   16.20
   5 -10   7   18.10   16.80
  -6  10  -7  -15.80   11.20
  -6  10  -7   -7.30   13.10
   6 -10   7    4.70   16.20
   6 -10   7    5.10   15.60
  -7  10  -7    8.60   18.30
  -7  10  -7  -16.60   12.00
   7 -10   7   -4.50   16.40
   7 -10   7   13.00   20.70
  -8  10  -7   -6.30   16.30
   8 -10   7   -1.40   17.80
   8 -10   7   -1.80   19.90
   7   9  -7   34.90   20.00
   7   9  -7   44.80   23.40
  -7  -9   7   32.80   22.20
   6   9  -7  -11.50   12.90
   6   9  -7   -8.80   16.10
  -6  -9   7  -11.70   14.80
  -6  -9   7   -9.30   13.60
   5   9  -7    4.30   15.60
   5   9  -7   -1.80   13.30
  -5  -9   7    0.90   14.10
  -5  -9   7   -8.00   13.20
   4   9  -7  111.99   27.90
   4   9  -7   77.29   22.80
  -4  -9   7   61.09   19.50
  -4  -9   7   76.59   21.50
   3   9  -7  120.59   24.50
   3   9  -7  156.48   27.30
   3   9  -7   98.69   25.00
  -3  -9   7  101.59   23.90
  -3  -9   7   88.39   23.60
   2   9  -7   25.00   14.40
   2   9  -7   78.09   20.40
   2   9  -7   48.70   17.40
  -2  -9   7   11.90   13.90
  -2  -9   7   39.00   15.80
   1   9  -7   12.50   13.20
   1   9  -7    7.80   11.80
   1   9  -7   13.10   11.70
  -1  -9   7    9.70   12.80
  -1  -9   7   19.90   13.40
   0   9  -7   64.29   17.70
   0   9  -7   37.20   16.50
   0  -9   7   49.10   17.40
   0  -9   7   27.10   15.70
  -1   9  -7  176.28   31.40
  -1   9  -7  284.97   31.70
   1  -9   7  239.58   29.10
   1  -9   7  232.08   28.00
  -2   9  -7  137.09   24.00
  -2   9  -7  169.98   30.00
   2  -9   7  125.49   23.90
   2  -9   7  146.49   28.90
  -3   9  -7   16.70   14.10
  -3   9  -7   12.60   10.90
  -3   9  -7   14.90   14.60
   3  -9   7   33.60   13.70
   3  -9   7   23.30   16.90
   3  -9   7    1.70   10.10
  -4   9  -7   85.09   23.00
  -4   9  -7  114.19   24.20
  -4   9  -7   87.69   19.30
   4  -9   7   61.49   17.60
   4  -9   7   72.79   22.40
  -5   9  -7  139.19   27.30
  -5   9  -7  168.48   30.50
   5  -9   7   90.69   24.80
   5  -9   7   89.49   23.40
  -6   9  -7   10.80   13.90
  -6   9  -7   24.40   15.50
   6  -9   7   10.10   15.90
   6  -9   7   25.20   15.40
  -7   9  -7   12.50   15.60
  -7   9  -7   20.10   17.20
   7  -9   7   -2.60   15.30
   7  -9   7    7.80   16.20
  -8   9  -7   63.39   22.60
  -8   9  -7   99.49   27.80
   8  -9   7   71.29   24.70
   8  -9   7   34.70   19.90
  -9   9  -7   71.29   26.80
  -9   9  -7   16.30   20.20
   9  -9   7   39.20   24.70
   9  -9   7   56.09   21.60
   7   8  -7   12.90   16.60
   7   8  -7   21.60   20.90
  -7  -8   7   -9.90   15.10
   6   8  -7   -6.70   11.70
   6   8  -7    1.40   15.20
  -6  -8   7    4.40   13.90
  -6  -8   7   13.70   16.70
   5   8  -7    6.60   15.70
   5   8  -7   29.20   15.50
  -5  -8   7    0.20   15.20
  -5  -8   7   22.30   15.70
   4   8  -7  -11.80    9.70
   4   8  -7    9.50   10.90
  -4  -8   7   -1.40   12.40
  -4  -8   7   -2.30   12.10
   3   8  -7   -3.00    9.00
   3   8  -7   13.10   14.10
   3   8  -7    0.70   11.10
  -3  -8   7   -3.90    9.90
  -3  -8   7    8.20   20.30
  -3  -8   7  -10.30   10.60
   2   8  -7   -1.20   10.40
   2   8  -7    2.90    9.80
   2   8  -7    4.00    9.10
  -2  -8   7   -1.40   10.20
  -2  -8   7   15.80   12.40
  -2  -8   7   26.10   14.40
   1   8  -7   -3.80    9.10
   1   8  -7   -0.80    9.20
   1   8  -7   -4.00    7.40
  -1  -8   7    9.60   11.00
  -1  -8   7   18.70   10.80
  -1  -8   7   -7.60    9.60
   0   8  -7    4.20    8.60
   0   8  -7   11.80   11.70
   0  -8   7   25.10   13.20
   0  -8   7   12.30   11.10
   0  -8   7   -2.00    9.00
  -1   8  -7   86.29   21.90
  -1   8  -7  145.69   22.40
   1  -8   7  112.49   21.80
   1  -8   7   48.30   17.80
   1  -8   7  186.08   25.80
   1  -8   7  112.19   19.80
  -2   8  -7   98.29   20.10
  -2   8  -7  117.09   23.10
  -2   8  -7   80.29   16.20
   2  -8   7  114.29   19.90
   2  -8   7  111.59   28.30
   2  -8   7   81.79   17.40
   2  -8   7   50.79   17.80
  -3   8  -7   61.79   15.90
  -3   8  -7   73.99   18.60
  -3   8  -7   81.09   20.40
   3  -8   7  104.89   19.80
   3  -8   7   60.79   14.80
   3  -8   7   52.49   18.20
  -4   8  -7   17.90   12.60
  -4   8  -7   -4.70    8.50
   4  -8   7   -0.20   12.90
   4  -8   7  -11.80    9.20
   4  -8   7   -3.70   10.90
  -5   8  -7   94.79   21.30
  -5   8  -7  130.59   25.00
   5  -8   7  129.79   25.10
   5  -8   7   77.59   20.50
   5  -8   7   76.49   17.90
  -6   8  -7   22.50   15.80
  -6   8  -7   36.40   16.80
   6  -8   7   33.40   17.90
   6  -8   7   38.90   17.10
  -7   8  -7   48.30   17.80
  -7   8  -7   43.20   18.50
   7  -8   7   21.90   15.80
   7  -8   7   71.59   22.50
  -8   8  -7   39.00   19.80
  -8   8  -7   50.89   24.90
   8  -8   7   13.50   19.60
   8  -8   7  -19.10   15.50
  -9   8  -7   17.50   19.80
   9  -8   7  -14.30   14.00
   9  -8   7  -12.30   17.30
   8   7  -7   62.69   21.40
   8   7  -7  146.69   34.70
  -8  -7   7  108.19   27.60
   7   7  -7  201.48   27.40
   7   7  -7  172.58   32.90
  -7  -7   7  124.79   30.10
   6   7  -7  230.48   29.40
   6   7  -7  304.77   37.80
  -6  -7   7  266.17   35.40
   5   7  -7   81.89   22.60
   5   7  -7   48.90   15.70
  -5  -7   7   94.79   24.80
  -5  -7   7  113.89   24.30
   4   7  -7   76.59   20.60
   4   7  -7   83.49   18.30
  -4  -7   7  152.78   25.00
  -4  -7   7   42.90   16.50
   3   7  -7   76.89   17.50
   3   7  -7   88.79   20.40
  -3  -7   7   46.00   15.10
  -3  -7   7   31.40   14.90
  -3  -7   7  158.98   33.80
   2   7  -7  207.68   24.10
   2   7  -7  239.58   24.90
   2   7  -7  178.58   24.30
  -2  -7   7  209.68   25.60
  -2  -7   7  165.78   23.80
  -2  -7   7  190.98   24.20
   1   7  -7  135.69   23.30
   1   7  -7  154.58   20.20
   1   7  -7  141.59   19.60
  -1  -7   7  157.28   24.20
  -1  -7   7  141.99   20.50
  -1  -7   7  117.59   20.90
   0   7  -7  173.18   21.50
   0   7  -7  168.88   21.10
   0   7  -7  123.89   23.50
   0  -7   7  127.99   19.80
   0  -7   7  210.18   23.00
   0  -7   7  181.98   22.50
  -1   7  -7   55.89   14.10
  -1   7  -7   71.39   13.00
  -1   7  -7   24.90   13.00
   1  -7   7   40.20   12.80
   1  -7   7   41.50   15.60
   1  -7   7   48.70   13.70
   1  -7   7   91.09   17.40
  -2   7  -7  149.79   18.80
  -2   7  -7  103.69   21.20
  -2   7  -7  150.08   22.60
   2  -7   7  190.68   24.90
   2  -7   7  121.09   20.40
   2  -7   7  117.69   20.00
   2  -7   7  140.49   23.70
  -3   7  -7   57.99   15.70
  -3   7  -7   61.79   15.60
  -3   7  -7   99.49   18.30
  -3   7  -7   51.09   12.30
   3  -7   7   54.39   14.10
   3  -7   7   47.80   14.00
   3  -7   7   59.49   14.40
   3  -7   7   39.10   14.70
  -4   7  -7   19.90   13.30
  -4   7  -7   28.30   12.60
  -4   7  -7   22.90   14.40
   4  -7   7    1.30   10.40
   4  -7   7   36.20   18.90
   4  -7   7   23.00   13.70
  -5   7  -7   33.50   16.00
  -5   7  -7   26.00   12.70
   5  -7   7   27.30   16.70
   5  -7   7   27.60   13.40
   5  -7   7   26.20   12.30
  -6   7  -7   60.49   18.50
   6  -7   7   45.10   17.10
   6  -7   7   62.89   17.90
  -7   7  -7  125.39   26.90
   7  -7   7  120.89   26.70
   7  -7   7   90.89   24.30
  -8   7  -7   46.40   21.40
   8  -7   7    0.30   16.50
   8  -7   7   45.30   22.30
  -9   7  -7   20.70   18.80
   9  -7   7   34.50   20.70
   9  -7   7    2.30   18.40
   9   6  -7   10.80   17.40
  -9  -6   7   -1.30   19.20
   8   6  -7    3.20   14.70
   8   6  -7   -7.10   11.50
  -8  -6   7   -1.30   16.60
   7   6  -7  -10.90   10.20
   7   6  -7    2.70   11.40
  -7  -6   7   21.90   16.10
   6   6  -7   35.20   15.80
   6   6  -7   82.49   19.50
  -6  -6   7   61.09   19.00
   5   6  -7    6.50    9.20
   5   6  -7  -14.10    7.80
  -5  -6   7   12.50   11.40
  -5  -6   7   -8.60   10.30
   4   6  -7   60.89   16.20
   4   6  -7   34.10   12.60
   4   6  -7   41.70   12.80
[truncated: 401,517 more chars]
