# Supplementary material for: Poly[[aqua­[μ2-1,3-bis­(pyridin-4-yl)urea-κ2 N 4:N 4′]bis­(μ3-5-tert-butyl­isophthalato-κ3 O 1:O 1′:O 3)dizinc(II)] trihydrate], a double-strand coordination polymer
Source: IUCrdata. 2023 Aug 4;8(Pt 8):x230659. doi: 10.1107/S2414314623006594 (PMC10483537; doi:10.1107/S2414314623006594)
Supplement: Supplementary file 2 [file x-08-x230659-Isup2.hkl]

data_I                                                                          
_shelx_title ' p1bar_a.res in P-1'                                              
_shelx_refln_list_code          4                                               
_shelx_F_calc_maximum      209.76                                               
_exptl_crystal_F_000       888.00                                               
_reflns_d_resolution_high  0.8304                                               
                                                                                
loop_                                                                           
 _space_group_symop_operation_xyz                                               
 'x, y, z'                                                                      
 '-x, -y, -z'                                                                   
                                                                                
_cell_length_a    10.0232                                                       
_cell_length_b    10.9921                                                       
_cell_length_c    17.4698                                                       
_cell_angle_alpha 100.182                                                       
_cell_angle_beta  100.460                                                       
_cell_angle_gamma 101.335                                                       
                                                                                
_shelx_F_squared_multiplier     1.000                                           
                                                                                
loop_                                                                           
 _refln_index_h                                                                 
 _refln_index_k                                                                 
 _refln_index_l                                                                 
 _refln_F_squared_calc                                                          
 _refln_F_squared_meas                                                          
 _refln_F_squared_sigma                                                         
 _refln_observed_status                                                         
   1   0   0      13139.77      14066.48       360.94 o                         
   2   0   0      13850.98      14921.64       345.83 o                         
   3   0   0        231.09        273.52        17.81 o                         
   4   0   0      15402.44      16145.90       382.58 o                         
   5   0   0       6951.19       7300.64       185.77 o                         
   6   0   0         50.87         32.90        13.64 o                         
   7   0   0        785.29        668.52        49.55 o                         
   8   0   0       1108.20        960.28        60.64 o                         
   9   0   0       2704.93       3277.76       208.60 o                         
  10   0   0        536.23        368.12       149.60 o                         
  11   0   0          6.79        -25.90        54.13 o                         
 -11   1   0         17.40         22.87       104.32 o                         
 -10   1   0         18.23        115.88        45.30 o                         
  -9   1   0         17.42        -29.75        29.75 o                         
  -8   1   0        503.13        550.51        61.93 o                         
  -7   1   0          3.58          7.21        18.61 o                         
  -6   1   0        309.11        310.86        24.70 o                         
  -5   1   0        266.23        257.74        32.96 o                         
  -4   1   0        314.09        304.70        21.00 o                         
  -3   1   0        119.78        173.33        19.19 o                         
  -2   1   0       1974.48       2215.04        58.68 o                         
  -1   1   0         97.80        104.86        14.10 o                         
   0   1   0        744.31        781.52        23.14 o                         
   1   1   0          4.11          0.56         7.10 o                         
   2   1   0       5004.91       4759.25       118.04 o                         
   3   1   0          2.57          7.46         8.57 o                         
   4   1   0       5956.82       6749.58       155.66 o                         
   5   1   0        141.18        136.36        17.16 o                         
   6   1   0          2.59        -10.08        11.99 o                         
   7   1   0        517.05        489.62        48.30 o                         
   8   1   0          6.64        -18.15        23.71 o                         
   9   1   0          5.20        -13.21        40.13 o                         
  10   1   0        652.12        594.15        99.17 o                         
  11   1   0        127.28         33.60       123.43 o                         
 -11   2   0       1374.27       1482.75       115.39 o                         
 -10   2   0        760.70        716.85        82.15 o                         
  -9   2   0         13.40        -16.22        34.85 o                         
  -8   2   0       1973.42       1803.32       100.84 o                         
  -7   2   0       4278.16       4405.24       174.79 o                         
  -6   2   0       3707.53       3648.50       104.97 o                         
  -5   2   0        446.14        538.69        28.45 o                         
  -4   2   0       2549.22       2239.24        65.79 o                         
  -3   2   0       2539.50       2207.11        89.58 o                         
  -2   2   0       1221.31        964.76        91.08 o                         
  -1   2   0        203.30        221.65        14.57 o                         
   0   2   0        568.16        562.83        22.04 o                         
   1   2   0       3085.09       2809.69        74.90 o                         
   2   2   0       3604.27       3607.80        95.48 o                         
   3   2   0       2262.56       2265.33        73.78 o                         
   4   2   0       1220.69       1333.92        40.40 o                         
   5   2   0        449.07        449.35        30.55 o                         
   6   2   0       3513.33       3647.94       110.06 o                         
   7   2   0       2182.55       2355.05       114.94 o                         
   8   2   0         81.71         40.53        30.39 o                         
   9   2   0        423.35        280.27        69.61 o                         
  10   2   0        436.28        443.81        89.54 o                         
 -11   3   0        417.18        475.90        76.27 o                         
 -10   3   0        184.44        298.80        65.91 o                         
  -9   3   0       1097.42       1032.06        87.51 o                         
  -8   3   0       1142.19       1181.72        98.24 o                         
  -7   3   0         85.66         97.54        32.36 o                         
  -6   3   0       1849.73       1683.56        69.82 o                         
  -5   3   0        144.38        151.55        16.74 o                         
  -4   3   0          0.06         13.64        15.22 o                         
  -3   3   0        446.78        370.95        39.66 o                         
  -2   3   0         14.44         29.30        10.44 o                         
  -1   3   0        200.82        200.15        18.20 o                         
   0   3   0      28964.87      31488.17       726.11 o                         
   1   3   0        640.80        631.45        43.99 o                         
   2   3   0       1679.59       1295.78        45.46 o                         
   3   3   0         15.04         -5.01        11.40 o                         
   4   3   0       7042.25       7471.97       174.28 o                         
   5   3   0          0.91         -0.24        10.96 o                         
   6   3   0       2098.47       2328.15        81.57 o                         
   7   3   0       2253.17       2090.50       112.46 o                         
   8   3   0        462.05        396.51        59.40 o                         
   9   3   0         18.41         26.85        37.49 o                         
  10   3   0        743.71        727.64        92.45 o                         
 -11   4   0        350.43        391.33        73.08 o                         
 -10   4   0        492.71        602.35        77.91 o                         
  -9   4   0        498.60        424.88        62.97 o                         
  -8   4   0        411.65        295.18        98.42 o                         
  -7   4   0        117.57        139.59        35.83 o                         
  -6   4   0        725.50        685.62        45.78 o                         
  -5   4   0        168.99        128.05        28.49 o                         
  -4   4   0       1692.57       1574.97        66.90 o                         
  -3   4   0        609.95        693.77        50.81 o                         
  -2   4   0       2398.47       2561.96        75.31 o                         
  -1   4   0        672.95        652.28        34.26 o                         
   0   4   0       8609.07       9198.94       190.19 o                         
   1   4   0          0.19         19.46        13.73 o                         
   2   4   0          2.64         -2.24        11.59 o                         
   3   4   0        334.05        370.27        26.93 o                         
   4   4   0          8.64        -12.29        12.29 o                         
   5   4   0        316.37        286.56        29.94 o                         
   6   4   0          3.20         28.23        20.35 o                         
   7   4   0         25.34         17.86        28.97 o                         
   8   4   0         16.65        -30.99        35.75 o                         
   9   4   0         12.83         -4.97        55.20 o                         
  10   4   0         23.28        -28.17        45.27 o                         
 -11   5   0          2.02        -14.12        49.13 o                         
 -10   5   0        281.48        254.04        61.54 o                         
  -9   5   0        865.76        915.85        84.75 o                         
  -8   5   0        192.36         91.58        39.24 o                         
  -7   5   0        118.90        136.06        30.92 o                         
  -6   5   0        179.75        230.68        31.87 o                         
  -5   5   0        809.75        689.66        61.14 o                         
  -4   5   0       3481.18       3859.02       114.49 o                         
  -3   5   0         63.95         33.07        14.03 o                         
  -2   5   0        298.86        270.65        44.77 o                         
  -1   5   0       8063.38       8040.74       206.73 o                         
   0   5   0       9686.47       9722.66       223.22 o                         
   1   5   0       2448.84       2284.93        74.32 o                         
   2   5   0       1713.92       1761.87        63.30 o                         
   3   5   0       2257.20       2236.58        79.04 o                         
   4   5   0       5266.53       5672.35       182.21 o                         
   5   5   0       1467.48       1506.97        76.69 o                         
   6   5   0          7.84         28.77        39.66 o                         
   7   5   0        358.63        235.73        49.14 o                         
   8   5   0       1449.84       1732.37       119.80 o                         
   9   5   0       1058.71       1032.42       104.28 o                         
 -11   6   0         36.12         33.92        49.93 o                         
 -10   6   0          5.03          2.56        45.42 o                         
  -9   6   0        685.77        779.52        86.32 o                         
  -8   6   0        149.16         91.45        34.00 o                         
  -7   6   0        592.73        618.33        49.60 o                         
  -6   6   0          5.55          2.80        19.36 o                         
  -5   6   0        550.78        620.36        42.34 o                         
  -4   6   0        165.93        156.64        18.82 o                         
  -3   6   0        648.94        738.36        48.25 o                         
  -2   6   0        252.49        329.25        29.95 o                         
  -1   6   0        589.79        610.98        53.65 o                         
   0   6   0       1293.74       1410.15        59.43 o                         
   1   6   0         36.17         30.53        16.39 o                         
   2   6   0         93.77        104.50        25.90 o                         
   3   6   0        256.65        243.42        35.97 o                         
   4   6   0        788.94        676.23        57.58 o                         
   5   6   0        224.19        279.17        44.80 o                         
   6   6   0        504.63        323.70        47.90 o                         
   7   6   0          6.83         18.58        40.67 o                         
   8   6   0         34.32         37.40        49.22 o                         
 -11   7   0       1024.36       1018.98       114.79 o                         
 -10   7   0         46.95         24.59        50.87 o                         
  -9   7   0         80.24         83.35        37.72 o                         
  -8   7   0       3236.72       3577.64       146.21 o                         
  -7   7   0       1302.30       1239.26        67.25 o                         
  -6   7   0       1382.12       1236.67        97.79 o                         
  -5   7   0        735.15        801.92        51.35 o                         
  -4   7   0       1406.65       1582.42        87.32 o                         
  -3   7   0       3854.56       3828.35       116.91 o                         
  -2   7   0        376.09        344.62        42.42 o                         
  -1   7   0        237.77        248.74        36.23 o                         
   0   7   0        908.44       1002.52        47.46 o                         
   1   7   0       3458.51       3584.96       129.96 o                         
   2   7   0        527.76        506.82        54.65 o                         
   3   7   0          8.74          8.49        23.14 o                         
   4   7   0        481.30        411.02        49.97 o                         
   5   7   0       1002.64       1017.23        73.07 o                         
   6   7   0       1602.32       1536.59       108.81 o                         
   7   7   0        174.80        161.44        81.91 o                         
   8   7   0         24.90        -32.77        57.71 o                         
 -10   8   0          3.71        -37.63        37.63 o                         
  -9   8   0         96.13         83.89        41.76 o                         
  -8   8   0        191.96        100.54        36.24 o                         
  -7   8   0        161.25         71.85        35.91 o                         
  -6   8   0         41.79         23.00        27.61 o                         
  -5   8   0         13.24          8.65        28.80 o                         
  -4   8   0          4.16        -12.40        20.65 o                         
  -3   8   0          0.44         -8.55        18.39 o                         
  -2   8   0         39.23         21.19        19.36 o                         
  -1   8   0        478.91        453.61        42.82 o                         
   0   8   0         13.58        -11.09        21.66 o                         
   1   8   0         92.40         18.88        24.02 o                         
   2   8   0        546.42        688.68        58.88 o                         
   3   8   0        713.88        750.00       102.77 o                         
   4   8   0       1175.56        982.15       131.26 o                         
   5   8   0          6.99         -5.59        36.80 o                         
   6   8   0         43.62         56.54        46.70 o                         
   7   8   0         66.92         96.68        56.67 o                         
 -10   9   0        884.75        943.79        92.57 o                         
  -9   9   0        839.30        946.17        89.78 o                         
  -8   9   0        110.42        172.28        46.62 o                         
  -7   9   0        164.81        179.83        77.10 o                         
  -6   9   0       1184.54       1315.52        80.16 o                         
  -5   9   0       2392.78       2684.74       148.80 o                         
  -4   9   0          8.17        -14.15        24.67 o                         
  -3   9   0        433.84        458.27        47.23 o                         
  -2   9   0        837.78        808.76        52.50 o                         
  -1   9   0        516.77        604.00        52.67 o                         
   0   9   0       2014.67       2138.94       102.19 o                         
   1   9   0          0.94          2.01        49.56 o                         
   2   9   0        250.71        284.32        48.14 o                         
   3   9   0         12.52         41.04        37.61 o                         
   4   9   0        408.61        454.10        88.40 o                         
   5   9   0          7.70         25.64        36.67 o                         
   6   9   0         68.87        124.55        60.11 o                         
  -9  10   0         90.24          0.09        49.20 o                         
  -8  10   0        288.57        218.11        60.11 o                         
  -7  10   0          4.10         53.50        36.81 o                         
  -6  10   0        137.27        141.31        42.85 o                         
  -5  10   0        945.19        980.97       101.65 o                         
  -4  10   0        728.52        642.01        65.27 o                         
  -3  10   0         40.77         53.41        30.50 o                         
  -2  10   0          1.79        -23.37        29.35 o                         
  -1  10   0        317.20        336.21        78.18 o                         
   0  10   0        297.89        262.61        46.38 o                         
   1  10   0         99.86        130.11        38.35 o                         
   2  10   0        221.67        244.49        49.40 o                         
   3  10   0         56.56        119.95        46.42 o                         
   4  10   0        735.01        615.88        83.42 o                         
   5  10   0         91.93         41.76        55.80 o                         
  -8  11   0        154.37        166.51        64.22 o                         
  -7  11   0          0.64         81.59        44.19 o                         
  -6  11   0          1.00         32.18        37.16 o                         
  -5  11   0         45.29         91.04        45.94 o                         
  -4  11   0         91.40         68.13        35.68 o                         
  -3  11   0        251.22        249.58        50.30 o                         
  -2  11   0         30.94         23.98        37.11 o                         
  -1  11   0         11.60         20.34        46.09 o                         
   0  11   0         77.39         56.01        45.10 o                         
   1  11   0         59.99         15.97        36.01 o                         
   2  11   0         48.27         75.25        64.05 o                         
   3  11   0        354.95        472.73        76.91 o                         
  -7  12   0        142.75         71.74        56.22 o                         
  -6  12   0          0.90         30.55        43.42 o                         
  -5  12   0         76.97         82.95        46.27 o                         
  -4  12   0        876.12        880.97        85.93 o                         
  -3  12   0        387.14        504.33        72.70 o                         
  -2  12   0        150.50        141.01        53.25 o                         
  -1  12   0          1.49        -49.30        49.30 o                         
   0  12   0        127.58        133.89        48.77 o                         
   1  12   0        353.56        368.81        89.49 o                         
  -3  13   0         99.82        123.34        88.02 o                         
   2 -13   1         30.75         33.43        55.28 o                         
   3 -13   1        209.80        178.53        61.78 o                         
   4 -13   1        121.49         83.82        95.82 o                         
  -2 -12   1         49.47         99.98        50.97 o                         
  -1 -12   1        145.57         66.37        47.08 o                         
   0 -12   1          1.56         72.56        43.23 o                         
   1 -12   1          5.35         50.54        52.58 o                         
   2 -12   1          0.26        -37.97        40.15 o                         
   3 -12   1          4.87         32.88        41.76 o                         
   4 -12   1         59.78         64.26        50.00 o                         
   5 -12   1         76.52          2.78        42.49 o                         
   6 -12   1        177.06        248.24        55.47 o                         
   7 -12   1          6.88         -6.25        41.68 o                         
  -4 -11   1        709.09        822.51       110.34 o                         
  -3 -11   1         99.50        119.06        48.91 o                         
  -2 -11   1          4.70         61.02        42.83 o                         
  -1 -11   1        803.92        814.98        79.41 o                         
   0 -11   1       1673.43       1908.18       106.09 o                         
   1 -11   1        478.06        555.02        64.50 o                         
   2 -11   1          4.92          6.65        36.67 o                         
   3 -11   1        287.03        358.93        63.76 o                         
   4 -11   1        514.28        511.95        72.65 o                         
   5 -11   1        897.70        878.02       120.50 o                         
   6 -11   1         27.73        -16.32        36.69 o                         
   7 -11   1         51.62        127.57        45.17 o                         
   8 -11   1        105.97        117.77        70.69 o                         
  -5 -10   1          0.00         -7.50        40.35 o                         
  -4 -10   1         13.01         45.63        41.09 o                         
  -3 -10   1          0.15         91.19        57.40 o                         
  -2 -10   1          8.56        -15.28        32.86 o                         
  -1 -10   1          2.03         17.17        31.89 o                         
   0 -10   1        106.08         70.42        36.28 o                         
   1 -10   1         17.17         12.34        27.80 o                         
   2 -10   1         42.60         15.37        27.90 o                         
   3 -10   1         19.56         -1.89        25.74 o                         
   4 -10   1        234.36        151.54        39.13 o                         
   5 -10   1        187.16        191.62        55.10 o                         
   6 -10   1        212.26        282.70        53.40 o                         
   7 -10   1         40.14        -14.19        31.81 o                         
   8 -10   1        314.91        337.37        64.78 o                         
   9 -10   1        445.00        296.28        71.35 o                         
  -6  -9   1        274.53        243.46        66.73 o                         
  -5  -9   1         37.63         72.19        38.64 o                         
  -4  -9   1        223.86        229.69        46.63 o                         
  -3  -9   1        198.59         98.89        48.85 o                         
  -2  -9   1        158.84        142.35        40.93 o                         
  -1  -9   1        218.81        268.03        44.32 o                         
   0  -9   1        638.55        683.89        60.44 o                         
   1  -9   1        616.07        661.00        55.30 o                         
   2  -9   1        566.44        600.91        45.91 o                         
   3  -9   1        920.37        999.76        63.93 o                         
   4  -9   1         30.55         40.57        27.34 o                         
   5  -9   1        290.48        309.55        49.90 o                         
   6  -9   1       1776.90       1975.21       100.35 o                         
   7  -9   1        325.89        338.41        76.55 o                         
   8  -9   1        496.87        393.84        59.74 o                         
   9  -9   1         34.93          8.88        41.26 o                         
  10  -9   1        266.69        274.92        74.57 o                         
  -7  -8   1        175.80         73.14        49.07 o                         
  -6  -8   1         83.65        135.02        42.38 o                         
  -5  -8   1          3.14          3.58        30.37 o                         
  -4  -8   1         60.62         14.40        37.68 o                         
  -3  -8   1        232.79        283.07        43.44 o                         
  -2  -8   1        498.77        407.68        47.72 o                         
  -1  -8   1       1087.97       1120.25        68.15 o                         
   0  -8   1       1439.62       1470.24        76.35 o                         
   1  -8   1         15.36         -5.44        16.01 o                         
   2  -8   1         31.00         45.11        19.14 o                         
   3  -8   1        540.00        502.79        40.78 o                         
   4  -8   1        777.61        720.75       130.20 o                         
   5  -8   1        240.39        193.74        35.02 o                         
   6  -8   1        879.30        982.57        67.03 o                         
   7  -8   1       1393.43       1468.43       129.21 o                         
   8  -8   1        309.13        250.46        48.06 o                         
   9  -8   1         10.07         11.99        34.89 o                         
  10  -8   1        394.49        415.39        63.91 o                         
  -8  -7   1         30.09        -19.50        41.87 o                         
  -7  -7   1          4.94        -48.78        53.17 o                         
  -6  -7   1         56.09        144.80        40.54 o                         
  -5  -7   1         10.40          8.08        27.02 o                         
  -4  -7   1        165.78        128.79        33.27 o                         
  -3  -7   1        459.12        355.13        42.99 o                         
  -2  -7   1        327.21        292.09        38.66 o                         
  -1  -7   1       2096.30       2206.93        92.53 o                         
   0  -7   1         27.50         28.93        18.94 o                         
   1  -7   1        560.53        628.83        44.30 o                         
   2  -7   1       1483.19       1526.90        62.83 o                         
   3  -7   1       1922.18       2019.45        74.03 o                         
   4  -7   1       1221.17       1093.06        61.87 o                         
   5  -7   1         40.23         16.89        23.93 o                         
   6  -7   1         69.57         35.27        26.36 o                         
   7  -7   1        592.33        476.39        46.20 o                         
   8  -7   1       1023.58        995.26        78.67 o                         
   9  -7   1         42.92         84.05        38.31 o                         
  10  -7   1         82.64        111.73        58.88 o                         
  11  -7   1        100.39        126.80        50.75 o                         
  -9  -6   1        384.18        385.65        73.87 o                         
  -8  -6   1        448.57        351.79       132.33 o                         
  -7  -6   1        522.97        381.17        60.29 o                         
  -6  -6   1        162.42        111.20        46.86 o                         
  -5  -6   1        609.20        491.85        53.30 o                         
  -4  -6   1       1236.69       1266.32       132.44 o                         
  -3  -6   1        608.71        629.27        74.78 o                         
  -2  -6   1         35.04         14.38        19.56 o                         
  -1  -6   1        487.54        425.91        47.93 o                         
   0  -6   1      13691.36      15547.78       319.25 o                         
   1  -6   1       1268.83       1456.15        59.34 o                         
   2  -6   1         31.68         23.66        15.22 o                         
   3  -6   1        585.54        475.62        39.42 o                         
   4  -6   1       5065.29       5255.45       134.18 o                         
   5  -6   1       1730.34       1601.32        78.03 o                         
   6  -6   1         28.56         14.78        20.25 o                         
   7  -6   1        423.30        376.43        47.48 o                         
   8  -6   1        474.22        557.01        85.39 o                         
   9  -6   1       1410.77       1361.72       127.16 o                         
  10  -6   1        298.73        277.05        63.91 o                         
  11  -6   1         45.77         60.66        55.68 o                         
  -9  -5   1        184.33        225.90        63.02 o                         
  -8  -5   1         57.62         25.27        41.27 o                         
  -7  -5   1         44.21         24.52        35.21 o                         
  -6  -5   1        101.78         22.15        27.64 o                         
  -5  -5   1         93.07          7.61        21.35 o                         
  -4  -5   1        368.00        327.43        38.43 o                         
  -3  -5   1       1402.54       1396.54        67.10 o                         
  -2  -5   1          1.31         -7.83        11.18 o                         
  -1  -5   1       1313.83       1400.86        53.09 o                         
   0  -5   1       3392.77       2920.12        73.16 o                         
   1  -5   1         54.31         36.67        18.52 o                         
   2  -5   1        688.04        795.93        53.30 o                         
   3  -5   1        101.02         69.91        15.10 o                         
   4  -5   1         51.08         92.61        28.41 o                         
   5  -5   1        159.27        190.01        26.11 o                         
   6  -5   1        402.32        494.42        49.41 o                         
   7  -5   1         22.06         29.01        29.68 o                         
   8  -5   1        229.57        227.20        84.03 o                         
   9  -5   1         10.77        -42.39        53.74 o                         
  10  -5   1          7.87          2.85        39.90 o                         
  11  -5   1         11.88         19.63        49.65 o                         
 -10  -4   1        155.53        156.68        57.43 o                         
  -9  -4   1        551.81        546.27        83.42 o                         
  -8  -4   1       1616.69       2044.90       123.36 o                         
  -7  -4   1       4070.27       4290.78       184.59 o                         
  -6  -4   1       1702.09       1749.41        71.54 o                         
  -5  -4   1        109.12        107.02        22.59 o                         
  -4  -4   1        884.05        804.11        34.29 o                         
  -3  -4   1       4502.57       4278.10       118.47 o                         
  -2  -4   1        269.36        201.45        18.95 o                         
  -1  -4   1         11.57          2.39        11.74 o                         
   0  -4   1       3762.42       3491.64        81.16 o                         
   1  -4   1       5489.74       5422.74       141.64 o                         
   2  -4   1        438.56        468.75        32.44 o                         
   3  -4   1        850.67        974.08        36.98 o                         
   4  -4   1        166.09        225.97        18.54 o                         
   5  -4   1       5860.90       6069.00       180.39 o                         
   6  -4   1       2589.37       2547.44        95.36 o                         
   7  -4   1       2381.38       2310.59       114.15 o                         
   8  -4   1        955.68        909.82        75.86 o                         
   9  -4   1        786.47        931.60        84.16 o                         
  10  -4   1       2586.74       2714.40       147.72 o                         
  11  -4   1       1369.61       1504.91       120.47 o                         
 -10  -3   1        340.90        383.57        75.65 o                         
  -9  -3   1         11.15         -1.03        39.66 o                         
  -8  -3   1        649.92        628.56        71.21 o                         
  -7  -3   1         12.27         34.89        29.04 o                         
  -6  -3   1          9.03         32.02        18.26 o                         
  -5  -3   1         91.63        105.93        17.30 o                         
  -4  -3   1          1.08          4.05        10.25 o                         
  -3  -3   1        282.73        283.93        25.76 o                         
  -2  -3   1        310.01        296.23        29.38 o                         
  -1  -3   1       2598.14       2387.30        68.50 o                         
   0  -3   1      19799.20      20758.60       407.58 o                         
   1  -3   1       2933.58       2939.02        79.91 o                         
   2  -3   1         91.46         94.05        14.52 o                         
   3  -3   1         49.49         24.87        10.16 o                         
   4  -3   1       4184.88       4407.52       117.36 o                         
   5  -3   1        431.29        380.21        25.59 o                         
   6  -3   1       1011.41        926.93        48.35 o                         
   7  -3   1        353.87        398.19        89.48 o                         
   8  -3   1        745.44        919.39       109.35 o                         
   9  -3   1          3.21          7.66        33.39 o                         
  10  -3   1        750.64        955.45        95.21 o                         
  11  -3   1        494.73        471.66        78.95 o                         
 -11  -2   1        387.15        380.36        89.86 o                         
 -10  -2   1       1214.14       1413.53       345.25 o                         
  -9  -2   1       1276.52       1184.81       169.65 o                         
  -8  -2   1        117.75        119.32        35.08 o                         
  -7  -2   1        712.60        622.41        51.20 o                         
  -6  -2   1       3245.67       3227.66        99.80 o                         
  -5  -2   1       2023.26       1705.02        60.84 o                         
  -4  -2   1         15.18         11.18        11.06 o                         
  -3  -2   1        109.11        162.39        22.05 o                         
  -2  -2   1       1556.61       1403.15        40.75 o                         
  -1  -2   1       5726.09       5456.74       174.79 o                         
   0  -2   1       7229.66       7841.84       157.15 o                         
   1  -2   1        454.75        446.99        22.59 o                         
   2  -2   1       2140.93       2125.57        58.60 o                         
   3  -2   1       2149.33       1869.93        55.26 o                         
   4  -2   1       1249.20       1015.57        47.69 o                         
   5  -2   1        134.63        136.17        16.66 o                         
   6  -2   1         34.93         28.70        19.38 o                         
   7  -2   1       3256.71       3097.47       136.07 o                         
   8  -2   1        107.86         83.70        32.72 o                         
   9  -2   1        517.19        607.12        69.18 o                         
  10  -2   1        217.43        179.29        50.74 o                         
  11  -2   1        492.18        488.87        76.61 o                         
 -11  -1   1          0.24         41.89        70.77 o                         
 -10  -1   1        137.72        107.79        58.79 o                         
  -9  -1   1        150.20         81.78        51.43 o                         
  -8  -1   1       1270.92       1477.02       125.39 o                         
  -7  -1   1         36.31         29.31        20.15 o                         
  -6  -1   1       2774.78       2822.57        88.81 o                         
  -5  -1   1       4677.62       4775.90       129.75 o                         
  -4  -1   1       1861.53       1942.22        61.38 o                         
  -3  -1   1       1214.94       1038.04        37.45 o                         
  -2  -1   1        486.78        457.36        21.30 o                         
  -1  -1   1       7880.44       7470.75       175.90 o                         
   0  -1   1      11202.65      12723.26       267.35 o                         
   1  -1   1       1186.11       1203.12        33.16 o                         
   2  -1   1       1865.03       2045.33        50.71 o                         
   3  -1   1      12721.81      11971.36       258.67 o                         
   4  -1   1       4762.91       5181.65       121.91 o                         
   5  -1   1       3597.03       3628.58       100.46 o                         
   6  -1   1         11.24         26.22        23.54 o                         
   7  -1   1        638.61        666.64        51.29 o                         
   8  -1   1        243.31        231.06        44.95 o                         
   9  -1   1       1254.89       1476.51        99.76 o                         
  10  -1   1        230.02        121.82        49.54 o                         
  11  -1   1         13.43         19.44        58.08 o                         
 -11   0   1         69.19         84.42        61.58 o                         
 -10   0   1         27.21         10.08        76.16 o                         
  -9   0   1       2113.88       2366.60       156.05 o                         
  -8   0   1        899.92        900.71        66.62 o                         
  -7   0   1       1442.67       1336.68        76.85 o                         
  -6   0   1          1.41         -0.17        12.80 o                         
  -5   0   1       1755.19       1818.74        81.36 o                         
  -4   0   1       3593.76       3208.91        98.82 o                         
  -3   0   1       2527.66       2704.73        81.95 o                         
  -2   0   1      10707.80      10826.25       282.61 o                         
  -1   0   1          9.81         19.85         6.36 o                         
   0   0   1       6959.72       7020.22       256.76 o                         
   1   0   1         26.46         61.98        10.62 o                         
   2   0   1       2998.08       3011.23       125.68 o                         
   3   0   1        314.93        361.38        18.29 o                         
   4   0   1       2827.42       2955.11        76.02 o                         
   5   0   1       1919.21       2068.98        60.40 o                         
   6   0   1        733.38        758.47        46.49 o                         
   7   0   1        442.34        439.87        43.30 o                         
   8   0   1        621.33        613.77        70.55 o                         
   9   0   1         96.90        100.86        43.53 o                         
  10   0   1         32.05         52.34        96.73 o                         
  11   0   1         18.48        -30.24        62.69 o                         
 -11   1   1        918.90        935.40       116.95 o                         
 -10   1   1         40.64         49.35        48.80 o                         
  -9   1   1         12.03          3.30        29.68 o                         
  -8   1   1       2758.67       2766.16       130.46 o                         
  -7   1   1       4368.50       4497.89       149.09 o                         
  -6   1   1       2765.69       2870.08        87.29 o                         
  -5   1   1        413.53        510.24        54.91 o                         
  -4   1   1      14907.97      15575.26       367.69 o                         
  -3   1   1      14503.67      15784.53       368.70 o                         
  -2   1   1      17536.90      18818.77       485.52 o                         
  -1   1   1       2262.59       2022.93        60.04 o                         
   0   1   1       1668.43       1547.25        47.30 o                         
   1   1   1      43997.81      48480.25      1233.08 o                         
   2   1   1       1050.35        876.76        38.31 o                         
   3   1   1       2161.40       2148.23        63.32 o                         
   4   1   1       4776.37       5362.73       126.01 o                         
   5   1   1       9910.37      10515.78       260.35 o                         
   6   1   1       7730.40       8252.05       243.65 o                         
   7   1   1       1647.23       1514.14        86.85 o                         
   8   1   1         66.09         39.27        31.43 o                         
   9   1   1       1446.60       1374.06       166.08 o                         
  10   1   1       1581.37       1702.82       141.98 o                         
  11   1   1        756.63       1110.01       135.38 o                         
 -11   2   1        498.01        589.17       109.77 o                         
 -10   2   1       1156.08       1108.21       100.98 o                         
  -9   2   1        113.50        170.89        42.50 o                         
  -8   2   1         89.33         97.70        38.27 o                         
  -7   2   1        593.33        422.52        47.75 o                         
  -6   2   1         66.28         75.63        16.22 o                         
  -5   2   1       1565.42       1536.39        58.24 o                         
  -4   2   1      10440.16      10761.80       259.66 o                         
  -3   2   1      26854.18      28168.96       843.24 o                         
  -2   2   1      32644.46      33859.77       777.32 o                         
  -1   2   1       3400.01       3207.80        82.71 o                         
   0   2   1       1960.16       1918.52        50.56 o                         
   1   2   1        117.10         79.45        15.18 o                         
   2   2   1          0.21         -5.37         9.97 o                         
   3   2   1         10.05         10.25        11.86 o                         
   4   2   1        982.51       1244.85        47.34 o                         
   5   2   1          1.85         -9.15         9.63 o                         
   6   2   1         99.52         74.04        26.73 o                         
   7   2   1          0.14          6.07        19.83 o                         
   8   2   1         54.45         72.51        35.54 o                         
   9   2   1         13.48         -6.07        39.87 o                         
  10   2   1         12.96        -14.98        54.23 o                         
 -11   3   1        322.67        337.97        67.06 o                         
 -10   3   1       1505.05       1631.94       137.90 o                         
  -9   3   1       1567.45       1315.81        95.35 o                         
  -8   3   1       1869.34       1793.94       101.54 o                         
  -7   3   1        904.77        908.96        52.28 o                         
  -6   3   1       4995.95       4814.56       152.97 o                         
  -5   3   1      10322.87      10713.99       298.90 o                         
  -4   3   1          3.92         33.86        24.95 o                         
  -3   3   1         74.86         68.26        15.47 o                         
  -2   3   1        143.98         85.79        13.87 o                         
  -1   3   1       4921.57       4657.91       119.79 o                         
   0   3   1      16492.13      18790.85       401.95 o                         
   1   3   1       1669.67       1795.51        57.38 o                         
   2   3   1       2269.14       2117.35        65.77 o                         
   3   3   1       8516.15       8668.02       216.30 o                         
   4   3   1       7698.77       8137.54       208.36 o                         
   5   3   1       1847.65       1925.14        56.81 o                         
   6   3   1        349.75        340.02        48.09 o                         
   7   3   1       1123.05       1109.95        80.82 o                         
   8   3   1       1294.01       1278.63        99.86 o                         
   9   3   1        185.93        153.43        51.21 o                         
  10   3   1         53.80         49.69        52.92 o                         
 -11   4   1         21.87        -12.68        42.82 o                         
 -10   4   1         13.32        -36.68        36.68 o                         
  -9   4   1        112.02         91.13        39.88 o                         
  -8   4   1        499.55        497.03        83.82 o                         
  -7   4   1         28.24         33.69        21.63 o                         
  -6   4   1        173.22        156.49        31.46 o                         
  -5   4   1        199.45        200.82        29.05 o                         
  -4   4   1        110.87        117.90        19.05 o                         
  -3   4   1          0.09         12.55        13.40 o                         
  -2   4   1        277.18        315.54        24.57 o                         
  -1   4   1       2823.91       3123.46       101.21 o                         
   0   4   1         30.92         19.81        13.01 o                         
   1   4   1        876.66        771.59        36.21 o                         
   2   4   1        769.18        734.53        36.25 o                         
   3   4   1       3365.10       3045.36        92.72 o                         
   4   4   1       1597.79       1417.38        74.40 o                         
   5   4   1        229.84        177.67        46.50 o                         
   6   4   1          6.81         52.93        31.23 o                         
   7   4   1        465.01        517.72        64.87 o                         
   8   4   1        422.54        451.49       135.17 o                         
   9   4   1        517.73        639.63        87.32 o                         
 -11   5   1        213.39        210.82        63.74 o                         
 -10   5   1        179.33        129.95        48.82 o                         
  -9   5   1        697.00        711.65        79.69 o                         
  -8   5   1        593.61        602.31        70.27 o                         
  -7   5   1        255.20        215.78        34.60 o                         
  -6   5   1        478.26        468.41        39.80 o                         
  -5   5   1        468.37        527.96        55.44 o                         
  -4   5   1       1938.99       1648.79        63.67 o                         
  -3   5   1       1336.62       1434.35        53.27 o                         
  -2   5   1       1939.03       1924.88        64.88 o                         
  -1   5   1       1025.29        802.85        45.60 o                         
   0   5   1       4827.97       4381.93       113.11 o                         
   1   5   1       3350.31       3724.67       108.93 o                         
   2   5   1         34.85         36.76        15.99 o                         
   3   5   1         52.87         42.40        15.93 o                         
   4   5   1       3007.16       3116.76       116.50 o                         
   5   5   1        943.03        904.07        69.87 o                         
   6   5   1        958.12       1056.52        85.91 o                         
   7   5   1         63.54         79.90        47.00 o                         
   8   5   1         20.82        -30.26        48.00 o                         
   9   5   1         93.69        249.19        87.58 o                         
 -11   6   1        241.87        239.40        67.83 o                         
 -10   6   1          3.51         -0.51        43.87 o                         
  -9   6   1         48.71        -27.23        28.56 o                         
  -8   6   1       2864.13       2918.45       123.50 o                         
  -7   6   1        397.63        298.85        34.77 o                         
  -6   6   1        492.54        493.57        58.18 o                         
  -5   6   1        109.34         92.59        22.39 o                         
  -4   6   1       1317.33       1375.02        54.40 o                         
  -3   6   1       1399.34       1432.12        56.39 o                         
  -2   6   1         26.12         11.73        15.03 o                         
  -1   6   1        205.75        192.69        25.29 o                         
   0   6   1        828.82        719.70        38.33 o                         
   1   6   1       3066.35       3067.11       120.31 o                         
   2   6   1         91.31         69.10        18.71 o                         
   3   6   1        159.18        126.65        32.44 o                         
   4   6   1        853.99        791.00        59.21 o                         
   5   6   1       3351.96       3850.61       144.66 o                         
   6   6   1       1996.13       1970.89       118.00 o                         
   7   6   1        157.20        191.05        50.71 o                         
   8   6   1         19.30         -5.65        51.20 o                         
 -11   7   1        451.71        543.62        73.05 o                         
 -10   7   1        452.06        377.11        60.18 o                         
  -9   7   1         71.29         73.72        37.92 o                         
  -8   7   1        439.59        475.88        66.38 o                         
  -7   7   1        333.20        300.80        77.54 o                         
  -6   7   1        905.23        947.91        54.98 o                         
  -5   7   1          3.34         -1.76        20.02 o                         
  -4   7   1        716.95        617.35        64.76 o                         
  -3   7   1       2217.66       2377.08        83.21 o                         
  -2   7   1        117.31        132.97        26.87 o                         
  -1   7   1          8.81          6.16        17.46 o                         
   0   7   1        738.51        635.25        43.98 o                         
   1   7   1        672.89        664.87        54.13 o                         
   2   7   1        937.40       1029.01        62.73 o                         
   3   7   1         39.70         31.12        27.01 o                         
   4   7   1         44.46         25.48        27.72 o                         
   5   7   1         94.69         43.59        32.06 o                         
   6   7   1        375.11        470.36        78.78 o                         
   7   7   1        394.20        301.33        67.64 o                         
 -10   8   1       1173.65       1217.57        96.26 o                         
  -9   8   1          2.98        -31.50        31.50 o                         
  -8   8   1          0.52        -29.70        29.70 o                         
  -7   8   1       1113.46       1104.93        68.68 o                         
  -6   8   1        782.83        753.95       143.92 o                         
  -5   8   1        624.29        711.45        61.00 o                         
  -4   8   1        557.78        544.12        76.14 o                         
  -3   8   1       1168.28       1271.64        60.74 o                         
  -2   8   1       1718.19       1674.16        76.91 o                         
  -1   8   1        413.84        452.94        37.21 o                         
   0   8   1        456.65        477.53        48.92 o                         
   1   8   1        336.51        480.19        51.69 o                         
   2   8   1        160.21        181.34        35.34 o                         
   3   8   1        291.51        299.98        44.99 o                         
   4   8   1        241.74        234.25        48.20 o                         
   5   8   1          4.02         19.53        38.52 o                         
   6   8   1        211.37        218.90        59.69 o                         
   7   8   1        655.62        658.36        92.95 o                         
 -10   9   1         64.77        -34.73        38.76 o                         
  -9   9   1        172.44        135.55        46.26 o                         
  -8   9   1        275.27        218.04        54.55 o                         
  -7   9   1         20.23          5.76        49.27 o                         
  -6   9   1         79.42         71.51        34.42 o                         
  -5   9   1        336.14        308.98        52.80 o                         
  -4   9   1        349.01        247.12        41.71 o                         
  -3   9   1          6.61         23.27        23.68 o                         
  -2   9   1         51.32         19.93        21.12 o                         
  -1   9   1          3.85        -18.56        21.85 o                         
   0   9   1          8.37         23.20        27.26 o                         
   1   9   1          5.66         29.40        31.05 o                         
   2   9   1         62.51         85.80        34.43 o                         
   3   9   1        111.77         56.20        36.76 o                         
   4   9   1        103.76         81.13        42.70 o                         
   5   9   1         39.43        -26.76        44.02 o                         
   6   9   1         34.66          0.87        51.56 o                         
  -9  10   1        636.79        665.78        92.16 o                         
  -8  10   1        681.60        685.15       161.15 o                         
  -7  10   1         13.71         46.67        35.30 o                         
  -6  10   1         61.73         75.34        47.96 o                         
  -5  10   1        852.23        987.10        95.94 o                         
  -4  10   1        503.86        443.00        69.19 o                         
  -3  10   1        275.51        164.36        36.14 o                         
  -2  10   1         62.26         96.84        46.77 o                         
  -1  10   1        664.35        667.52        59.74 o                         
   0  10   1       1578.53       2139.08       108.42 o                         
   1  10   1       1213.02       1160.37        82.72 o                         
   2  10   1        142.02        127.44        42.57 o                         
   3  10   1        548.98        591.69        71.01 o                         
   4  10   1        566.28        718.88        81.92 o                         
  -8  11   1         82.82        161.95        56.37 o                         
  -7  11   1         21.60         -4.54        38.22 o                         
  -6  11   1         92.35          4.13        37.00 o                         
  -5  11   1         75.90         57.10        40.46 o                         
  -4  11   1        109.22         63.45        35.03 o                         
  -3  11   1         65.14        -11.93        34.88 o                         
  -2  11   1         85.65         60.36        38.81 o                         
  -1  11   1         10.13         39.30        36.20 o                         
   0  11   1         40.85         24.53        37.83 o                         
   1  11   1        131.45        197.40        48.81 o                         
   2  11   1        150.26        258.33        54.72 o                         
   3  11   1        132.02        134.30        51.62 o                         
  -6  12   1        260.80        240.13        62.24 o                         
  -5  12   1        244.51        205.85        58.00 o                         
  -4  12   1        277.67        235.25        56.42 o                         
  -3  12   1        233.20        224.41        64.93 o                         
  -2  12   1         51.36         77.36        51.12 o                         
  -1  12   1          0.53         56.63        49.22 o                         
   0  12   1         14.53         39.06        75.59 o                         
   1  12   1        160.30        231.89        61.01 o                         
   1 -13   2         54.82         74.16        57.17 o                         
   2 -13   2          1.25         19.28        56.40 o                         
   3 -13   2         98.02         83.06        52.79 o                         
   4 -13   2         35.81         32.68        46.64 o                         
  -2 -12   2        144.83        155.09        49.18 o                         
  -1 -12   2         61.11         95.60        46.63 o                         
   0 -12   2        380.51        313.03        57.98 o                         
   1 -12   2          6.82         23.06        50.15 o                         
   2 -12   2         54.40          5.72        45.07 o                         
   3 -12   2        317.12        401.85        65.38 o                         
   4 -12   2        160.88        159.93        51.06 o                         
   5 -12   2        113.67         91.06        47.00 o                         
   6 -12   2          2.91         36.41        43.53 o                         
   7 -12   2          7.93        -23.00        41.11 o                         
  -4 -11   2        408.72        545.40        72.63 o                         
  -3 -11   2         20.70         15.66        44.40 o                         
  -2 -11   2         94.73        101.72        57.47 o                         
  -1 -11   2          0.27         42.79        37.96 o                         
   0 -11   2        230.86        223.48        48.92 o                         
   1 -11   2          1.37         28.07        36.54 o                         
   2 -11   2         15.48         49.50        36.48 o                         
   3 -11   2        101.94        100.86        60.29 o                         
   4 -11   2        155.49        202.27        74.78 o                         
   5 -11   2        135.27        190.88        46.15 o                         
   6 -11   2        128.16        139.15        45.72 o                         
   7 -11   2         17.13         33.46        40.33 o                         
   8 -11   2         29.75         80.00        54.41 o                         
  -5 -10   2         29.89        -13.48        41.60 o                         
  -4 -10   2         90.28        183.00        49.68 o                         
  -3 -10   2        196.70        165.53        59.65 o                         
  -2 -10   2        340.70        379.80        56.41 o                         
  -1 -10   2         61.44         96.03        38.73 o                         
   0 -10   2       1410.66       1448.60       148.58 o                         
   1 -10   2        260.44        272.41        41.52 o                         
   2 -10   2       1155.85       1413.40        94.77 o                         
   3 -10   2        359.63        452.10        48.36 o                         
   4 -10   2          5.16         43.13        36.82 o                         
   5 -10   2        869.80        959.55       101.52 o                         
   6 -10   2        636.22        618.90        64.67 o                         
   7 -10   2        202.03        169.14        48.41 o                         
   8 -10   2          8.76        -19.54        43.58 o                         
   9 -10   2        582.57        525.88        71.59 o                         
  -6  -9   2         91.59         83.16        42.71 o                         
  -5  -9   2         11.28        -12.42        33.83 o                         
  -4  -9   2        126.94        191.81        44.99 o                         
  -3  -9   2        479.20        486.48        57.12 o                         
  -2  -9   2          8.80         -7.16        26.93 o                         
  -1  -9   2         68.28         54.15        29.75 o                         
   0  -9   2        286.68        195.34        56.19 o                         
   1  -9   2        140.26        130.13        58.39 o                         
   2  -9   2          0.31        -10.56        22.70 o                         
   3  -9   2          6.94         11.83        22.36 o                         
   4  -9   2          7.87        -22.93        23.62 o                         
   5  -9   2         23.27         40.60        29.97 o                         
   6  -9   2          1.12        -13.52        46.93 o                         
   7  -9   2        117.77        103.36        40.64 o                         
   8  -9   2        156.23        181.57        54.77 o                         
   9  -9   2         88.82         95.16        44.93 o                         
  10  -9   2         27.11         51.26        47.89 o                         
  -7  -8   2         16.55         40.96        47.36 o                         
  -6  -8   2        763.66        763.39        73.46 o                         
  -5  -8   2        811.14       1022.58        78.76 o                         
  -4  -8   2        494.32        358.61        69.06 o                         
  -3  -8   2         45.26         93.44        31.37 o                         
  -2  -8   2        513.15        486.59        51.48 o                         
  -1  -8   2       1311.81       1428.84        77.18 o                         
   0  -8   2       1353.70       1223.37        70.13 o                         
   1  -8   2        139.20        106.97        25.86 o                         
   2  -8   2       1243.08       1134.75        52.56 o                         
   3  -8   2       2738.64       2948.23       100.41 o                         
   4  -8   2       3177.87       3145.86       123.10 o                         
   5  -8   2        268.59        203.97        37.41 o                         
   6  -8   2        256.37        153.15        37.08 o                         
   7  -8   2       1995.92       2204.44       135.41 o                         
   8  -8   2       1156.64       1275.49        89.53 o                         
   9  -8   2        405.97        394.68        58.26 o                         
  10  -8   2          8.27         17.72        41.27 o                         
  -8  -7   2          2.99         -8.10        45.42 o                         
  -7  -7   2         43.94         54.03        68.96 o                         
  -6  -7   2        304.26        234.56        47.89 o                         
  -5  -7   2        415.42        362.33        40.98 o                         
  -4  -7   2        129.33        110.27        33.67 o                         
  -3  -7   2          2.18         -2.29        20.67 o                         
  -2  -7   2        493.06        414.07        44.60 o                         
  -1  -7   2        491.17        432.60        44.02 o                         
   0  -7   2       2009.76       1941.87        67.23 o                         
   1  -7   2        252.49        214.18        27.64 o                         
   2  -7   2         67.93         24.53        16.26 o                         
   3  -7   2        447.08        396.27        33.88 o                         
   4  -7   2        257.77        162.54        27.41 o                         
   5  -7   2       1126.34       1142.07        59.88 o                         
   6  -7   2        332.81        311.05        52.74 o                         
   7  -7   2        133.36         92.33        32.78 o                         
   8  -7   2        278.16        226.79        44.67 o                         
   9  -7   2        648.22        605.17        68.99 o                         
  10  -7   2         42.11        137.21        55.94 o                         
  11  -7   2         82.93        153.25        66.26 o                         
  -9  -6   2        336.99        478.87       110.49 o                         
  -8  -6   2          7.01         38.54        43.94 o                         
  -7  -6   2         59.26         56.28        39.47 o                         
  -6  -6   2          9.90         18.55        24.12 o                         
  -5  -6   2       1271.63       1475.52        69.13 o                         
  -4  -6   2       2097.80       2048.66        91.10 o                         
  -3  -6   2       3795.76       3648.66       133.64 o                         
  -2  -6   2        868.25        843.28        51.85 o                         
  -1  -6   2        131.71        150.78        27.16 o                         
   0  -6   2       9166.62      10119.02       234.44 o                         
   1  -6   2        404.33        355.61        27.54 o                         
   2  -6   2        605.64        563.12        35.38 o                         
   3  -6   2        871.80        853.83        39.25 o                         
   4  -6   2       4153.93       4531.75       118.44 o                         
   5  -6   2       2004.51       2048.50        78.19 o                         
   6  -6   2        593.09        532.05        44.36 o                         
   7  -6   2         66.43        135.98        41.64 o                         
   8  -6   2          2.98         35.87        34.72 o                         
   9  -6   2        337.82        325.28        63.32 o                         
  10  -6   2        166.33        158.47        58.14 o                         
  11  -6   2         30.79        112.72        55.08 o                         
  -9  -5   2         71.97        102.20        50.22 o                         
  -8  -5   2       1307.79       1272.68       105.03 o                         
  -7  -5   2        956.83       1050.16       111.43 o                         
  -6  -5   2       1169.11       1105.00        68.23 o                         
  -5  -5   2        182.12        183.19        28.16 o                         
  -4  -5   2          7.61         -1.19        18.09 o                         
  -3  -5   2       2220.24       2408.20        93.64 o                         
  -2  -5   2       4192.40       4473.32       123.01 o                         
  -1  -5   2       1497.32       1512.59        65.36 o                         
   0  -5   2        239.94        267.47        22.45 o                         
   1  -5   2       1713.95       1791.77        55.00 o                         
   2  -5   2       1172.03       1207.22        47.80 o                         
   3  -5   2       1802.23       1745.59        90.96 o                         
   4  -5   2        842.24        810.94        46.09 o                         
   5  -5   2       1444.86       1469.07        99.75 o                         
   6  -5   2       1143.80       1192.00        85.31 o                         
   7  -5   2        613.98        719.11       177.35 o                         
   8  -5   2        167.32        101.13        45.19 o                         
   9  -5   2        497.99        472.70        68.25 o                         
  10  -5   2       2058.11       2285.12       138.43 o                         
  11  -5   2        628.09        654.58        91.83 o                         
 -10  -4   2        891.71        967.84       107.50 o                         
  -9  -4   2        361.44        399.55        67.57 o                         
  -8  -4   2         13.88          1.62        42.22 o                         
  -7  -4   2       1152.22       1118.46        81.95 o                         
  -6  -4   2        629.99        627.91        54.87 o                         
  -5  -4   2        251.68        193.95        30.66 o                         
  -4  -4   2       1983.33       2117.29        63.65 o                         
  -3  -4   2        383.42        315.48        32.68 o                         
  -2  -4   2         52.26         20.63        17.33 o                         
  -1  -4   2          2.15         -9.77         9.77 o                         
   0  -4   2       2548.97       2637.46        64.89 o                         
   1  -4   2          5.56         36.30        20.28 o                         
   2  -4   2         50.31        101.04        21.76 o                         
   3  -4   2          3.83         -9.67         9.80 o                         
   4  -4   2        453.33        440.31        59.42 o                         
   5  -4   2        178.44        156.40        18.79 o                         
   6  -4   2        734.00        782.98        48.00 o                         
   7  -4   2         96.49         52.41        32.07 o                         
   8  -4   2        902.64        965.13        79.37 o                         
   9  -4   2        189.90         76.40        66.94 o                         
  10  -4   2         83.20         16.08        43.47 o                         
  11  -4   2        148.58         79.47        53.72 o                         
 -10  -3   2        420.52        471.11        92.37 o                         
  -9  -3   2       1211.01       1494.19       105.06 o                         
  -8  -3   2        390.22        366.02        58.81 o                         
  -7  -3   2        666.05        789.35        70.72 o                         
  -6  -3   2       3607.21       3486.85       123.59 o                         
  -5  -3   2       2681.62       2896.18        81.64 o                         
  -4  -3   2        756.76        750.92        52.02 o                         
  -3  -3   2       1422.36       1305.97        41.98 o                         
  -2  -3   2         80.96         63.74        17.70 o                         
  -1  -3   2       2784.72       2669.17        75.79 o                         
   0  -3   2       3125.90       2903.38        67.13 o                         
   1  -3   2          9.81          0.00        10.80 o                         
   2  -3   2        849.87        838.04        32.23 o                         
   3  -3   2       1130.39       1277.18        44.11 o                         
   4  -3   2       3777.47       3615.28        99.54 o                         
   5  -3   2        118.41         97.05        15.89 o                         
   6  -3   2       4520.66       5065.52       159.14 o                         
   7  -3   2       3123.73       3373.48       146.25 o                         
   8  -3   2       2127.05       1996.29       109.50 o                         
   9  -3   2        168.19        151.35        50.55 o                         
  10  -3   2        444.40        452.43        69.92 o                         
  11  -3   2       2104.38       2378.64       148.59 o                         
 -11  -2   2        213.18        193.92        83.59 o                         
 -10  -2   2        572.34        581.46        94.48 o                         
  -9  -2   2       1298.60       1147.50        90.47 o                         
  -8  -2   2        294.57        271.64        48.04 o                         
  -7  -2   2         65.87         47.72        19.54 o                         
  -6  -2   2         26.18         72.18        18.09 o                         
  -5  -2   2        270.24        327.35        27.50 o                         
  -4  -2   2         12.34         -5.19        12.45 o                         
  -3  -2   2       3512.63       3560.78        96.05 o                         
  -2  -2   2         83.66         65.30        13.35 o                         
  -1  -2   2       6372.91       6623.16       180.74 o                         
   0  -2   2      20951.39      22231.35       431.91 o                         
   1  -2   2       4229.21       4483.97       125.30 o                         
   2  -2   2          3.11         -8.95         8.95 o                         
   3  -2   2       2050.93       1994.95        54.47 o                         
   4  -2   2       1775.45       1984.42        67.64 o                         
   5  -2   2         23.70         20.61        10.73 o                         
   6  -2   2        121.55         93.07        23.04 o                         
   7  -2   2         36.30         69.28        26.36 o                         
   8  -2   2         16.46        -23.09        23.09 o                         
   9  -2   2        138.53         49.16        52.14 o                         
  10  -2   2          2.51         46.95        40.81 o                         
  11  -2   2         10.40          9.62        50.14 o                         
 -11  -1   2          3.95          5.28        53.94 o                         
 -10  -1   2        342.81        515.14        83.06 o                         
  -9  -1   2       2102.73       2082.49       174.58 o                         
  -8  -1   2        119.97         62.31        26.59 o                         
  -7  -1   2       1468.77       1544.64        62.03 o                         
  -6  -1   2        368.21        394.68        31.49 o                         
  -5  -1   2       5921.98       6044.65       157.89 o                         
  -4  -1   2       6777.71       6858.61       172.76 o                         
  -3  -1   2       4478.33       4386.05       126.86 o                         
  -2  -1   2       4088.18       4590.32       113.70 o                         
  -1  -1   2       2953.78       3062.31        76.07 o                         
   0  -1   2      28785.51      30944.68       644.49 o                         
   1  -1   2       5701.79       5834.95       126.89 o                         
   2  -1   2       2986.28       2964.15       102.28 o                         
   3  -1   2       6854.24       7313.29       182.00 o                         
   4  -1   2      12937.72      13610.73       328.66 o                         
   5  -1   2       2528.11       2452.59        79.75 o                         
   6  -1   2        310.04        247.06        28.00 o                         
   7  -1   2        435.12        453.56        49.75 o                         
   8  -1   2        873.87        934.36        73.34 o                         
   9  -1   2        926.71        861.05       105.59 o                         
  10  -1   2       1581.36       1677.80       117.01 o                         
  11  -1   2         82.44         68.45        52.80 o                         
 -11   0   2          4.91         48.29        58.73 o                         
 -10   0   2        269.75        180.89        61.65 o                         
  -9   0   2        290.52        357.79        67.34 o                         
  -8   0   2        770.79        798.60        66.96 o                         
  -7   0   2        589.82        632.70        42.99 o                         
  -6   0   2        137.85         86.89        19.39 o                         
  -5   0   2        456.71        469.35        31.75 o                         
  -4   0   2       2407.48       2384.52        77.95 o                         
  -3   0   2       3452.60       3647.90       123.75 o                         
  -2   0   2       1032.60        965.77        41.12 o                         
  -1   0   2        126.99        147.16        14.30 o                         
   0   0   2        644.90        584.88        22.66 o                         
   1   0   2       7505.63       7541.90       177.17 o                         
   2   0   2         44.05         40.00        13.92 o                         
   3   0   2       1569.76       1506.53        66.30 o                         
   4   0   2        913.04       1008.81        56.07 o                         
   5   0   2       1695.80       1584.26        50.66 o                         
   6   0   2        352.13        315.80        31.47 o                         
   7   0   2         95.64         43.72        21.01 o                         
   8   0   2          4.53         17.80        24.09 o                         
   9   0   2          4.78         22.23        36.67 o                         
  10   0   2        411.10        355.44        66.00 o                         
  11   0   2        493.69        612.39       110.51 o                         
 -11   1   2       1493.33       1924.14       155.90 o                         
 -10   1   2        940.96       1106.36        98.08 o                         
  -9   1   2        955.50        904.59        80.68 o                         
  -8   1   2       7168.97       7109.80       259.50 o                         
  -7   1   2       3027.53       3086.48        96.31 o                         
  -6   1   2      10824.98      10949.86       270.94 o                         
  -5   1   2       1279.79       1280.77        47.40 o                         
  -4   1   2       1729.40       1730.74        54.61 o                         
  -3   1   2       2940.40       2664.57        81.63 o                         
  -2   1   2        362.43        275.24        16.05 o                         
  -1   1   2         42.98         53.86         9.97 o                         
   0   1   2        251.87        298.79        14.64 o                         
   1   1   2       5117.76       5178.76       126.95 o                         
   2   1   2       2189.15       2126.85        68.43 o                         
   3   1   2        671.62        534.42        29.22 o                         
   4   1   2        763.32        866.88        47.67 o                         
   5   1   2         11.00        -10.84        10.84 o                         
   6   1   2       1051.43       1029.57       121.73 o                         
   7   1   2       1146.75       1119.13        64.45 o                         
   8   1   2         66.05         47.83        40.71 o                         
   9   1   2         76.27         82.39        42.59 o                         
  10   1   2        551.85        714.65       147.64 o                         
 -11   2   2        531.25        657.15        81.25 o                         
 -10   2   2       1465.54       1510.50       107.95 o                         
  -9   2   2        478.52        507.72        79.23 o                         
  -8   2   2         57.06         61.22        30.84 o                         
  -7   2   2       2254.59       2104.19       110.06 o                         
  -6   2   2       2399.66       2412.41        76.25 o                         
  -5   2   2       3715.28       3847.35       106.38 o                         
  -4   2   2      12592.28      14271.88       380.07 o                         
  -3   2   2      18019.82      19172.46       446.67 o                         
  -2   2   2      27451.75      28937.16       607.10 o                         
  -1   2   2      16459.36      17942.35       416.73 o                         
   0   2   2      27755.07      27501.16       577.26 o                         
   1   2   2        210.55        249.53        23.39 o                         
   2   2   2       2921.34       2647.76        85.00 o                         
   3   2   2       2610.25       2350.64        79.87 o                         
   4   2   2       5377.61       6212.70       162.34 o                         
   5   2   2        168.12        183.76        20.64 o                         
   6   2   2       1618.29       1647.11        74.74 o                         
   7   2   2       2486.91       2586.04       120.94 o                         
   8   2   2        360.49        450.63        79.10 o                         
   9   2   2         14.31         20.98        40.85 o                         
  10   2   2        589.33        803.98       114.98 o                         
 -12   3   2         11.97        -55.84        89.63 o                         
 -11   3   2        170.36         59.79        84.50 o                         
 -10   3   2       1045.44       1292.20       100.67 o                         
  -9   3   2        720.05        687.84       113.64 o                         
  -8   3   2        545.44        453.74        59.16 o                         
  -7   3   2        511.72        490.54        43.08 o                         
  -6   3   2       3523.12       3647.40       122.98 o                         
  -5   3   2       2413.73       2393.64        86.94 o                         
  -4   3   2        785.36        897.65        46.33 o                         
  -3   3   2         38.43         24.72         9.41 o                         
  -2   3   2        238.14        189.55        17.89 o                         
  -1   3   2       3875.32       3666.54        97.12 o                         
   0   3   2        613.71       1022.83        36.91 o                         
   1   3   2       1588.49       1614.06        60.10 o                         
   2   3   2       3057.36       3411.11       108.01 o                         
   3   3   2       1629.74       1697.46        59.25 o                         
   4   3   2        533.09        506.92        32.99 o                         
   5   3   2          0.52         23.35        15.52 o                         
   6   3   2         33.12         -4.50        22.13 o                         
   7   3   2        125.90        111.46        37.49 o                         
   8   3   2         35.80         51.43        37.22 o                         
   9   3   2          8.21         39.97        53.15 o                         
  10   3   2          3.67         13.92        48.45 o                         
 -11   4   2         29.04         20.83        47.53 o                         
 -10   4   2        316.20        282.11        57.60 o                         
  -9   4   2        567.84        588.44        70.64 o                         
  -8   4   2       4749.08       4988.24       255.84 o                         
  -7   4   2       2005.63       2012.69        86.27 o                         
  -6   4   2       1784.07       1676.99        73.87 o                         
  -5   4   2        173.38        175.95        38.66 o                         
  -4   4   2       2152.96       2105.70        71.79 o                         
  -3   4   2        539.47        408.99        26.27 o                         
  -2   4   2        155.88        192.47        35.55 o                         
  -1   4   2       4487.23       4787.55       144.87 o                         
   0   4   2      13142.27      14480.28       317.88 o                         
   1   4   2       9047.65       9562.97       238.45 o                         
   2   4   2         42.92         75.90        17.06 o                         
   3   4   2       2528.61       2362.23        78.02 o                         
   4   4   2       4380.96       4209.07       123.22 o                         
   5   4   2       1953.71       1892.94       121.12 o                         
   6   4   2         72.00         84.50        32.82 o                         
   7   4   2        196.15        130.16        75.17 o                         
   8   4   2        946.84       1110.97       111.10 o                         
   9   4   2        562.80        664.30        86.24 o                         
 -11   5   2          0.24         -2.44        73.31 o                         
 -10   5   2        125.92         25.77        58.37 o                         
  -9   5   2         59.84        -35.90        80.31 o                         
  -8   5   2        414.69        531.81        87.84 o                         
  -7   5   2         13.54          9.43        19.12 o                         
  -6   5   2        304.92        289.40        43.60 o                         
  -5   5   2         20.61         10.81        16.71 o                         
  -4   5   2        352.38        355.24        24.49 o                         
  -3   5   2         21.58          8.81        16.75 o                         
  -2   5   2        808.21        680.74        37.20 o                         
  -1   5   2         46.42         87.77        21.47 o                         
   0   5   2       1356.60       1440.06        51.75 o                         
   1   5   2        582.79        619.47        36.45 o                         
   2   5   2         39.56          2.17        14.03 o                         
   3   5   2        955.02       1027.63        58.79 o                         
   4   5   2        103.06         87.44        24.49 o                         
   5   5   2        205.61        133.51        32.73 o                         
   6   5   2         63.30         27.64        31.95 o                         
   7   5   2          6.14        -31.56        31.56 o                         
   8   5   2        207.80        116.61        49.90 o                         
   9   5   2        114.37        128.69        56.53 o                         
 -11   6   2        720.76        723.38        77.75 o                         
 -10   6   2        671.32        718.66        79.02 o                         
  -9   6   2         37.02         14.00        32.94 o                         
  -8   6   2       2327.64       2547.74       114.37 o                         
  -7   6   2        817.09        975.12        85.74 o                         
  -6   6   2       1021.45        903.95        53.66 o                         
  -5   6   2        259.31        225.11        32.77 o                         
  -4   6   2       5138.73       5341.82       149.47 o                         
  -3   6   2       2114.46       2175.22        75.04 o                         
  -2   6   2       1323.76       1441.89        58.21 o                         
  -1   6   2       2570.18       2634.37        89.06 o                         
   0   6   2        944.55        755.95        40.17 o                         
   1   6   2       2228.12       2194.16        78.67 o                         
   2   6   2       1414.23       1207.58       111.30 o                         
   3   6   2        346.58        345.48        41.41 o                         
   4   6   2        159.31        146.93        43.68 o                         
   5   6   2        767.92        797.38        98.20 o                         
   6   6   2        546.09        655.20        93.83 o                         
   7   6   2        334.59        365.55        81.32 o                         
   8   6   2         17.76         50.72        48.96 o                         
 -11   7   2         86.18         69.76        49.84 o                         
 -10   7   2          1.96        -13.66        36.24 o                         
  -9   7   2        265.73        213.72        53.63 o                         
  -8   7   2         55.97         91.32        36.77 o                         
  -7   7   2        457.08        370.77        42.33 o                         
  -6   7   2         47.69         57.39        26.74 o                         
  -5   7   2        180.98        194.83        35.80 o                         
  -4   7   2        247.74        171.98        32.11 o                         
  -3   7   2        553.48        579.27        41.43 o                         
  -2   7   2        299.83        246.64        30.26 o                         
  -1   7   2       1501.57       1589.39        63.30 o                         
   0   7   2         59.28         37.56        18.18 o                         
   1   7   2        161.12        185.43        28.33 o                         
   2   7   2        538.36        556.06        71.83 o                         
   3   7   2       1135.98       1038.89        72.53 o                         
   4   7   2        155.88        138.92        35.22 o                         
   5   7   2         90.16         85.59        43.85 o                         
   6   7   2        571.93        573.14        81.35 o                         
   7   7   2        714.32        723.12        92.43 o                         
 -10   8   2        651.14        712.71        78.39 o                         
  -9   8   2        719.56        736.81       161.59 o                         
  -8   8   2         12.46          5.33        26.51 o                         
  -7   8   2        164.21         99.36        48.66 o                         
  -6   8   2        867.56       1012.44        69.49 o                         
  -5   8   2       1943.25       1770.93       135.49 o                         
  -4   8   2         28.26         51.00        27.73 o                         
  -3   8   2        334.71        246.63        32.87 o                         
  -2   8   2        823.24        876.71        48.28 o                         
  -1   8   2         97.90         61.84        21.76 o                         
   0   8   2        261.12        194.57        32.28 o                         
   1   8   2         75.09         14.96        26.47 o                         
   2   8   2       2615.49       2697.36       116.21 o                         
   3   8   2        457.09        329.55        48.06 o                         
   4   8   2       1571.09       1337.14        84.97 o                         
   5   8   2         46.12        101.23        48.52 o                         
   6   8   2          3.46         29.28        49.55 o                         
 -10   9   2         72.47         75.01        51.68 o                         
  -9   9   2        682.64        669.66        98.27 o                         
  -8   9   2        456.74        585.83        66.44 o                         
  -7   9   2         35.46        104.44        37.47 o                         
  -6   9   2         42.85         66.47        32.56 o                         
  -5   9   2        779.69        711.61        66.29 o                         
  -4   9   2       1332.69       1481.21        89.64 o                         
  -3   9   2          6.69         25.78        25.28 o                         
  -2   9   2          3.79         21.44        20.85 o                         
  -1   9   2        168.93        105.31        31.93 o                         
   0   9   2        517.82        548.14        57.50 o                         
   1   9   2        305.45        295.52        56.27 o                         
   2   9   2        145.57        147.84        39.19 o                         
   3   9   2          4.91         53.62        35.18 o                         
   4   9   2        496.85        667.29       109.42 o                         
   5   9   2        270.27        243.13        63.58 o                         
  -9  10   2         17.87         -7.74        57.81 o                         
  -8  10   2         13.04         34.13        45.43 o                         
  -7  10   2         12.47          2.07        33.54 o                         
  -6  10   2        177.70        142.66        58.95 o                         
  -5  10   2        186.94        171.72        46.05 o                         
  -4  10   2        343.83        281.82        47.47 o                         
  -3  10   2         34.48         15.79        31.41 o                         
  -2  10   2          5.38         -0.22        29.87 o                         
  -1  10   2          5.15         33.34        30.97 o                         
   0  10   2         42.17         56.81        37.61 o                         
   1  10   2         14.07          7.28        33.15 o                         
   2  10   2         51.02         -6.14        33.11 o                         
   3  10   2        291.68        256.16        55.47 o                         
   4  10   2         12.64        -41.16        41.16 o                         
  -8  11   2        405.52        444.58        63.68 o                         
  -7  11   2        538.57        645.18       121.64 o                         
  -6  11   2         13.70          3.72        37.57 o                         
  -5  11   2        305.78        390.14        60.01 o                         
  -4  11   2       1177.90       1339.59       102.29 o                         
  -3  11   2        797.58        818.94        80.90 o                         
  -2  11   2        533.15        460.12        78.53 o                         
  -1  11   2         95.79        125.77        43.21 o                         
   0  11   2          2.14         25.88        38.37 o                         
   1  11   2        372.87        594.91       117.52 o                         
   2  11   2        204.86        175.52        60.20 o                         
   3  11   2          3.64        -27.44        41.94 o                         
  -6  12   2         20.00        -28.06        51.30 o                         
  -5  12   2         35.85        -21.33        41.99 o                         
  -4  12   2         76.27         45.29        48.09 o                         
  -3  12   2          1.31        -18.58        42.17 o                         
  -2  12   2         32.24         -8.58        42.60 o                         
  -1  12   2         16.58         -2.56        51.25 o                         
   0  12   2          0.14         28.49        43.34 o                         
   1 -13   3          3.82        -18.07        51.83 o                         
   2 -13   3        111.06        105.67        74.71 o                         
   3 -13   3         33.79         29.31        50.73 o                         
   4 -13   3          0.67         43.45        51.91 o                         
  -2 -12   3          4.36        -12.01        39.30 o                         
  -1 -12   3         43.08        134.29        48.67 o                         
   0 -12   3       1371.41       1454.71       102.87 o                         
   1 -12   3        300.70        363.09        70.73 o                         
   2 -12   3         61.22        145.54        47.86 o                         
   3 -12   3         23.05        -24.45        40.04 o                         
   4 -12   3         17.07         38.19        43.13 o                         
   5 -12   3        156.80        241.99        57.64 o                         
   6 -12   3          5.93         17.72        40.18 o                         
   7 -12   3         54.71         37.48        63.28 o                         
  -4 -11   3         24.11        -12.12        39.77 o                         
  -3 -11   3          1.09        -24.71        39.19 o                         
  -2 -11   3         87.80         40.67        40.77 o                         
  -1 -11   3        120.84        117.36        44.47 o                         
   0 -11   3         67.18         84.93        40.70 o                         
   1 -11   3         35.39         63.35        36.45 o                         
   2 -11   3         28.68         63.98        38.67 o                         
   3 -11   3          1.79         17.77        34.69 o                         
   4 -11   3        109.36         85.77        38.95 o                         
   5 -11   3        527.91        532.49        73.37 o                         
   6 -11   3         36.36         89.38        39.50 o                         
   7 -11   3        216.77        108.41        53.28 o                         
   8 -11   3         14.46         11.58        52.02 o                         
  -5 -10   3          9.27         36.15        36.29 o                         
  -4 -10   3         98.10        120.39        44.36 o                         
  -3 -10   3        295.03        293.95        51.44 o                         
  -2 -10   3        102.73         88.73        37.26 o                         
  -1 -10   3         38.35          8.17        30.74 o                         
   0 -10   3        150.88         93.24        35.26 o                         
   1 -10   3        175.31        232.87        40.10 o                         
   2 -10   3         62.33         39.02        34.61 o                         
   3 -10   3        186.34        169.74        34.43 o                         
   4 -10   3          0.06         39.22        27.87 o                         
   5 -10   3          2.06         -4.48        29.96 o                         
   6 -10   3         78.01         32.75        46.38 o                         
   7 -10   3        248.95        265.15        59.32 o                         
   8 -10   3         38.63         40.61        38.83 o                         
   9 -10   3         26.49        -17.27        47.25 o                         
  -6  -9   3        197.12        221.49        45.77 o                         
  -5  -9   3        107.26        154.14        38.22 o                         
  -4  -9   3         14.03         31.23        36.22 o                         
  -3  -9   3        169.88        212.69        67.50 o                         
  -2  -9   3       1872.78       1923.72        97.00 o                         
  -1  -9   3        637.50        613.28        60.05 o                         
   0  -9   3       3078.03       3523.72       137.70 o                         
   1  -9   3        357.28        324.87        49.33 o                         
   2  -9   3        205.91        189.77        29.29 o                         
   3  -9   3       1242.88       1337.72       114.58 o                         
   4  -9   3        435.88        477.62        53.41 o                         
   5  -9   3          7.15         12.58        27.21 o                         
   6  -9   3        720.19        667.98        56.56 o                         
   7  -9   3       1457.43       1560.01       151.92 o                         
   8  -9   3        145.07        114.44        50.83 o                         
   9  -9   3        138.09        103.97        49.60 o                         
  -7  -8   3         20.85        -25.88        42.15 o                         
  -6  -8   3         56.48         34.44        31.45 o                         
  -5  -8   3        315.71        296.93        43.76 o                         
  -4  -8   3        191.76        179.22        39.55 o                         
  -3  -8   3         21.24          6.56        27.05 o                         
  -2  -8   3        543.89        641.20        59.13 o                         
  -1  -8   3        250.90        250.84        39.15 o                         
   0  -8   3       1448.50       1634.86        81.63 o                         
   1  -8   3        383.22        376.22        33.15 o                         
   2  -8   3          3.03         -2.45        15.75 o                         
   3  -8   3        272.07        263.61        31.69 o                         
   4  -8   3         41.43         59.38        27.44 o                         
   5  -8   3          4.08         -3.27        22.27 o                         
   6  -8   3        234.27        235.45        45.11 o                         
   7  -8   3        433.53        428.35        62.38 o                         
   8  -8   3         36.37         11.92        32.74 o                         
   9  -8   3          2.08          4.51        38.53 o                         
  10  -8   3         91.81        106.07        46.85 o                         
  -8  -7   3        263.25        189.94        63.98 o                         
  -7  -7   3        339.38        204.01        54.00 o                         
  -6  -7   3          5.66         36.83        27.49 o                         
  -5  -7   3        567.99        569.95        51.15 o                         
  -4  -7   3       1800.04       1932.15       132.33 o                         
  -3  -7   3        445.00        362.19        43.46 o                         
  -2  -7   3        177.09        155.71        31.53 o                         
  -1  -7   3       2764.86       2678.06        90.69 o                         
   0  -7   3       6813.75       7170.95       173.36 o                         
   1  -7   3       2744.20       2740.07        76.81 o                         
   2  -7   3          2.97         10.74        15.31 o                         
   3  -7   3        598.73        566.35        55.96 o                         
   4  -7   3       6812.51       7508.71       206.61 o                         
   5  -7   3       2314.16       2311.11       144.00 o                         
   6  -7   3        241.84        266.99        35.19 o                         
   7  -7   3         52.10         67.84        30.67 o                         
   8  -7   3        280.30        344.19        51.91 o                         
   9  -7   3        714.94        678.69        85.50 o                         
  10  -7   3        207.72        182.15        62.15 o                         
  -9  -6   3        271.47        212.90        94.75 o                         
  -8  -6   3         69.00         26.48        44.24 o                         
  -7  -6   3         66.36        101.20        41.98 o                         
  -6  -6   3         51.83          2.74        22.56 o                         
  -5  -6   3          4.42         16.08        21.25 o                         
  -4  -6   3         28.52         23.34        26.07 o                         
  -3  -6   3          2.80          9.59        19.98 o                         
  -2  -6   3         48.61         32.95        20.47 o                         
  -1  -6   3          3.36         -6.11        11.04 o                         
   0  -6   3       2020.74       2476.44        68.11 o                         
   1  -6   3         54.68         77.51        16.48 o                         
   2  -6   3        405.82        416.79        70.24 o                         
   3  -6   3        208.77        231.87        23.46 o                         
   4  -6   3        426.35        432.40        31.35 o                         
   5  -6   3         33.93         42.86        19.78 o                         
   6  -6   3          3.22         12.23        29.13 o                         
   7  -6   3         78.61         32.69        31.04 o                         
   8  -6   3        620.36        582.58       138.58 o                         
   9  -6   3         87.82         33.44        60.29 o                         
  10  -6   3         24.68         12.01        49.48 o                         
  11  -6   3         25.15        -32.16        53.91 o                         
  -9  -5   3         36.54        -19.95        51.67 o                         
  -8  -5   3       1458.82       1769.63       169.75 o                         
  -7  -5   3        662.14        484.24        63.72 o                         
  -6  -5   3       1335.75       1472.37        69.18 o                         
  -5  -5   3          2.41          5.25        17.92 o                         
  -4  -5   3       2555.32       2728.26        92.25 o                         
  -3  -5   3       1417.24       1292.22        63.61 o                         
  -2  -5   3       5782.73       5427.35       167.92 o                         
  -1  -5   3         74.95         96.92        14.34 o                         
   0  -5   3        752.76        831.05        32.60 o                         
   1  -5   3       2455.90       2698.72        75.39 o                         
   2  -5   3       2587.77       2142.62        73.44 o                         
   3  -5   3       2149.93       2447.37        69.98 o                         
   4  -5   3         45.61         23.22        14.50 o                         
   5  -5   3       1432.45       1403.92        65.32 o                         
   6  -5   3       3497.41       3491.76       125.29 o                         
   7  -5   3       1937.28       1954.33       152.78 o                         
   8  -5   3        571.75        498.06        64.15 o                         
   9  -5   3        278.87        245.01        54.82 o                         
  10  -5   3       1255.55       1251.61       107.04 o                         
  11  -5   3       1199.59       1371.30       121.29 o                         
 -10  -4   3        129.22         32.98        64.49 o                         
  -9  -4   3        127.04        135.22        47.87 o                         
  -8  -4   3          5.70        -31.15        32.19 o                         
  -7  -4   3         36.47         21.31        24.96 o                         
  -6  -4   3          5.87          1.27        23.94 o                         
  -5  -4   3        314.23        322.84        31.80 o                         
  -4  -4   3        216.20        171.64        22.93 o                         
  -3  -4   3        237.46        220.90        24.49 o                         
  -2  -4   3       4438.84       4659.59       143.70 o                         
  -1  -4   3       7580.38       7903.23       196.52 o                         
   0  -4   3       1981.70       2003.13        53.60 o                         
   1  -4   3         43.90         31.59        12.96 o                         
   2  -4   3        761.81        721.36        30.95 o                         
   3  -4   3       3612.26       3348.41        95.00 o                         
   4  -4   3       5172.84       5998.49       156.51 o                         
   5  -4   3          0.80         -2.72        11.87 o                         
   6  -4   3       2814.34       2663.73       121.60 o                         
   7  -4   3       1116.55       1127.35        79.22 o                         
   8  -4   3       2768.41       2877.74       196.59 o                         
   9  -4   3         86.98         49.10        39.87 o                         
  10  -4   3        310.52        190.26        56.84 o                         
  11  -4   3       1128.17       1301.82       119.40 o                         
 -10  -3   3       1395.67       1719.43       219.42 o                         
  -9  -3   3       1669.04       1963.41       147.80 o                         
  -8  -3   3        211.53        201.62        44.01 o                         
  -7  -3   3        257.26        194.35        39.16 o                         
  -6  -3   3       2217.81       2308.69        91.92 o                         
  -5  -3   3       5474.80       5702.91       172.55 o                         
  -4  -3   3       2622.32       2946.20        79.83 o                         
  -3  -3   3        298.36        355.25        27.67 o                         
  -2  -3   3         19.84         54.85        14.77 o                         
  -1  -3   3        134.36        114.35        15.84 o                         
   0  -3   3      36101.68      37820.28       685.93 o                         
   1  -3   3        561.83        463.85        25.78 o                         
   2  -3   3         56.49         66.92        11.61 o                         
   3  -3   3         46.96         48.66        12.19 o                         
   4  -3   3       3563.65       3873.42        97.99 o                         
   5  -3   3        571.69        449.83        26.14 o                         
   6  -3   3        501.60        477.03        39.15 o                         
   7  -3   3       1703.01       1416.54       124.49 o                         
   8  -3   3         55.44         -4.19        28.28 o                         
   9  -3   3        756.38        698.75        78.63 o                         
  10  -3   3         56.26         41.48        70.11 o                         
  11  -3   3        163.78        129.09        72.67 o                         
 -11  -2   3          9.01         40.16        97.47 o                         
 -10  -2   3        777.43        890.80       266.17 o                         
  -9  -2   3         41.70         34.56        35.24 o                         
  -8  -2   3       3382.37       3543.97       155.41 o                         
  -7  -2   3         42.86         46.95        18.57 o                         
  -6  -2   3         12.34          2.78        14.14 o                         
  -5  -2   3       3172.04       3570.61       116.47 o                         
  -4  -2   3       2764.22       2456.30        82.81 o                         
  -3  -2   3         84.55         48.14        12.43 o                         
  -2  -2   3         10.70          1.06         8.62 o                         
  -1  -2   3         44.19         49.99         9.55 o                         
   0  -2   3      24985.00      25797.05       501.19 o                         
   1  -2   3         29.35         28.09        16.33 o                         
   2  -2   3        180.65        176.43        16.26 o                         
   3  -2   3         12.16         21.30        12.02 o                         
   4  -2   3      13968.21      15046.02       327.48 o                         
   5  -2   3       3259.27       3309.73       100.79 o                         
   6  -2   3          1.55         -2.93        14.96 o                         
   7  -2   3        576.31        529.56        47.78 o                         
   8  -2   3        323.16        262.14        47.51 o                         
   9  -2   3       1250.20       1279.16        94.78 o                         
  10  -2   3        469.54        348.66        71.34 o                         
  11  -2   3          2.10        -12.76        50.22 o                         
 -11  -1   3        248.74         81.79        81.30 o                         
 -10  -1   3          7.02         40.19        50.75 o                         
  -9  -1   3         37.42         52.03        78.37 o                         
  -8  -1   3        135.74        182.32        33.06 o                         
  -7  -1   3        253.96        215.78        26.87 o                         
  -6  -1   3        376.44        465.34        32.77 o                         
  -5  -1   3        157.86        121.55        18.91 o                         
  -4  -1   3        889.25        829.23        48.70 o                         
  -3  -1   3        208.93        163.78        16.77 o                         
  -2  -1   3       1319.89       1214.23        38.34 o                         
  -1  -1   3       2471.23       2204.88        66.49 o                         
   0  -1   3          3.60          4.77         6.77 o                         
   1  -1   3       5177.47       4764.95       106.99 o                         
   2  -1   3       1230.14       1301.88        40.16 o                         
   3  -1   3       2440.24       2108.45        91.22 o                         
   4  -1   3       2806.34       3132.97       103.75 o                         
   5  -1   3         43.19         41.37        16.44 o                         
   6  -1   3        661.98        635.93        42.26 o                         
   7  -1   3         29.98         40.41        21.40 o                         
   8  -1   3        154.77        103.32        49.42 o                         
   9  -1   3        230.90        187.54        49.00 o                         
  10  -1   3         19.21         34.21        45.95 o                         
  11  -1   3          0.08         35.61        49.07 o                         
 -11   0   3        746.85        571.04       150.36 o                         
 -10   0   3         49.09         35.73        48.80 o                         
  -9   0   3         82.25         46.39        89.63 o                         
  -8   0   3       2528.19       2796.45       137.92 o                         
  -7   0   3       1963.70       1946.83        77.92 o                         
  -6   0   3       3525.20       3604.07       117.12 o                         
  -5   0   3        262.69        303.71        27.93 o                         
  -4   0   3       9550.72       9557.16       300.97 o                         
  -3   0   3       7608.50       7990.25       216.50 o                         
  -2   0   3        103.63         69.07        11.90 o                         
  -1   0   3        399.73        347.79        18.27 o                         
   0   0   3       1819.90       1620.29        46.20 o                         
   1   0   3       8287.39       8004.16       189.47 o                         
   2   0   3       5532.75       5739.60       141.42 o                         
   3   0   3        187.89        224.64        23.72 o                         
   4   0   3        366.32        391.71        41.21 o                         
   5   0   3       2330.46       2213.31        77.32 o                         
   6   0   3       2007.75       1905.45        73.77 o                         
   7   0   3        994.41        997.77        55.65 o                         
   8   0   3        291.86        375.07        41.43 o                         
   9   0   3        715.56        767.70        94.46 o                         
  10   0   3       1424.75       1477.01       122.36 o                         
  11   0   3       1578.76       1466.75       205.22 o                         
 -11   1   3          0.29        -46.01        46.01 o                         
 -10   1   3        183.33        147.80        55.49 o                         
  -9   1   3        461.00        441.86        58.21 o                         
  -8   1   3        430.29        412.40        54.27 o                         
  -7   1   3        186.07        105.81        20.00 o                         
  -6   1   3         81.71        119.91        18.89 o                         
  -5   1   3       1430.07       1492.20        75.08 o                         
  -4   1   3        298.33        278.63        24.94 o                         
  -3   1   3       3666.64       3509.19        92.65 o                         
  -2   1   3       2577.08       2650.07        59.58 o                         
  -1   1   3         42.77         12.70        10.13 o                         
   0   1   3       1495.89       1950.98        53.90 o                         
   1   1   3        754.81        538.66        24.71 o                         
   2   1   3        489.98        542.25        26.33 o                         
   3   1   3        285.58        246.65        20.43 o                         
   4   1   3       4316.00       4840.30       144.29 o                         
   5   1   3         27.09         -8.37        13.93 o                         
   6   1   3          6.19         -2.09        16.28 o                         
   7   1   3         21.97          7.60        19.94 o                         
   8   1   3          1.58        -21.18        21.18 o                         
   9   1   3          0.03         13.11        32.61 o                         
  10   1   3         28.60         -0.60        78.85 o                         
 -12   2   3          4.66         22.53        86.69 o                         
 -11   2   3        750.38        845.13        94.15 o                         
 -10   2   3       3177.75       3681.19       394.63 o                         
  -9   2   3       1175.44       1119.87        85.42 o                         
  -8   2   3          0.75         -3.33        26.34 o                         
  -7   2   3       3342.89       3627.66       154.24 o                         
  -6   2   3       9177.38       9461.83       237.96 o                         
  -5   2   3      11055.29      11646.17       318.42 o                         
  -4   2   3       1087.96        754.79        41.31 o                         
  -3   2   3       4378.37       4287.74       111.75 o                         
  -2   2   3       2898.37       2942.28        89.48 o                         
  -1   2   3      10826.60      12238.48       289.70 o                         
   0   2   3      14077.12      13230.28       284.59 o                         
   1   2   3        735.76        749.15        32.11 o                         
   2   2   3       3465.52       3254.56        96.65 o                         
   3   2   3       6873.62       6973.64       178.37 o                         
   4   2   3       4388.64       4798.17       147.23 o                         
   5   2   3       1138.39       1209.87        82.00 o                         
   6   2   3         55.48         79.56        24.00 o                         
   7   2   3       1086.00       1143.53       112.95 o                         
   8   2   3        818.11        872.38       155.22 o                         
   9   2   3        412.03        394.79        65.95 o                         
  10   2   3         26.61        -75.67        75.67 o                         
 -12   3   3        131.11        321.18        93.50 o                         
 -11   3   3          0.19         14.83        43.00 o                         
 -10   3   3          3.78        -34.06        34.06 o                         
  -9   3   3         90.98         79.55        36.11 o                         
  -8   3   3        377.06        395.44        52.30 o                         
  -7   3   3         83.11         73.09        23.48 o                         
  -6   3   3       3086.12       3346.10       116.06 o                         
  -5   3   3       3351.93       3073.90        99.62 o                         
  -4   3   3      12766.35      13430.45       294.20 o                         
  -3   3   3        304.18        285.73        23.58 o                         
  -2   3   3       3886.24       4135.30       110.03 o                         
  -1   3   3        867.62       1044.39        39.52 o                         
   0   3   3       4576.72       4140.05       111.63 o                         
   1   3   3         55.44         92.06        19.20 o                         
   2   3   3       2576.34       2658.64        91.04 o                         
   3   3   3       8271.10       8847.41       250.86 o                         
   4   3   3       2583.43       2368.01        87.74 o                         
   5   3   3       1769.77       1970.23       136.08 o                         
   6   3   3        221.72        215.94        32.94 o                         
   7   3   3        322.00        297.10        99.81 o                         
   8   3   3        763.17        850.25        84.67 o                         
   9   3   3        488.07        480.92        72.45 o                         
 -11   4   3        348.61        347.61        70.23 o                         
 -10   4   3         23.99         20.51        56.67 o                         
  -9   4   3        378.79        324.97        55.99 o                         
  -8   4   3        741.38        733.94        57.21 o                         
  -7   4   3         21.13         73.11        25.05 o                         
  -6   4   3       1077.40        997.88        57.13 o                         
  -5   4   3       7089.95       7096.02       188.80 o                         
  -4   4   3       7151.70       7191.20       167.91 o                         
  -3   4   3       8686.86       8941.87       223.19 o                         
  -2   4   3       2789.80       2771.78        83.65 o                         
  -1   4   3          4.34          5.28        10.55 o                         
   0   4   3       3247.04       3638.91        97.12 o                         
   1   4   3       3705.36       3617.87       117.87 o                         
   2   4   3        308.30        361.30        33.79 o                         
   3   4   3        732.69        639.09        42.23 o                         
   4   4   3       1259.77       1205.88        58.83 o                         
   5   4   3        500.93        412.58        63.78 o                         
   6   4   3        241.15        226.48        46.71 o                         
   7   4   3        400.65        383.03        60.48 o                         
   8   4   3         96.27        151.62        62.38 o                         
   9   4   3        204.82        232.45        78.84 o                         
 -11   5   3        491.23        480.12        79.45 o                         
 -10   5   3        248.66        265.60        60.17 o                         
  -9   5   3          4.89         41.52        31.15 o                         
  -8   5   3        872.63        804.43        55.63 o                         
  -7   5   3       1811.17       1750.83        84.32 o                         
  -6   5   3       1571.59       1551.09        65.36 o                         
  -5   5   3        192.16        192.61        27.00 o                         
  -4   5   3       2490.12       2633.59        82.44 o                         
  -3   5   3       4578.61       4245.39       119.90 o                         
  -2   5   3       7817.92       8397.45       193.75 o                         
  -1   5   3       1254.30       1431.90        64.34 o                         
   0   5   3        118.61        108.04        18.95 o                         
   1   5   3       7580.34       7748.13       203.39 o                         
   2   5   3       4227.45       4256.08       125.27 o                         
   3   5   3        975.19        996.80        52.52 o                         
   4   5   3          3.32         18.77        20.22 o                         
   5   5   3       1402.72       1326.13       134.38 o                         
   6   5   3       1456.92       1575.18       101.95 o                         
   7   5   3         34.04         57.48        39.11 o                         
   8   5   3          4.20        -23.46        50.00 o                         
 -11   6   3        308.55        450.36        85.62 o                         
 -10   6   3       1566.35       1568.97       157.46 o                         
  -9   6   3         43.00         33.78        31.54 o                         
  -8   6   3          3.81        -19.66        25.32 o                         
  -7   6   3        352.12        414.47        42.04 o                         
  -6   6   3        367.15        308.22        38.57 o                         
  -5   6   3        736.45        682.46        57.25 o                         
  -4   6   3       1148.57       1082.49        71.81 o                         
  -3   6   3        598.08        606.96        39.14 o                         
  -2   6   3       1080.38        915.83        49.81 o                         
  -1   6   3         22.00         -0.95        15.11 o                         
   0   6   3        344.62        437.78        43.84 o                         
   1   6   3         70.90         34.70        23.26 o                         
   2   6   3        140.20        152.99        26.96 o                         
   3   6   3        146.91        174.29        35.48 o                         
   4   6   3         88.03         19.63        23.98 o                         
   5   6   3         84.44          5.79        31.82 o                         
   6   6   3          0.50         54.44        41.00 o                         
   7   6   3         58.18         38.39        43.50 o                         
   8   6   3          0.66         -1.25        58.45 o                         
 -11   7   3        112.08         98.81        45.67 o                         
 -10   7   3        373.11        431.55        62.33 o                         
  -9   7   3        237.48        244.70        44.50 o                         
  -8   7   3         40.14         17.35        29.27 o                         
  -7   7   3        511.49        479.00        52.14 o                         
  -6   7   3       2798.62       2805.76       190.15 o                         
  -5   7   3       1321.96       1284.57        71.55 o                         
  -4   7   3        282.55        251.45        36.46 o                         
  -3   7   3       1032.76        990.48        51.97 o                         
  -2   7   3       1221.51       1220.77        57.47 o                         
  -1   7   3        296.65        203.74        27.38 o                         
   0   7   3        867.37        838.48        45.59 o                         
   1   7   3        685.97        612.43        47.47 o                         
   2   7   3       1408.34       1568.72        80.92 o                         
   3   7   3        769.81        737.46       133.17 o                         
   4   7   3        938.46        820.66        68.56 o                         
   5   7   3        121.60         64.12        40.51 o                         
   6   7   3        202.85        190.21        54.17 o                         
   7   7   3       1182.07       1442.67       203.97 o                         
 -10   8   3         10.63         16.95        41.65 o                         
  -9   8   3          0.00        -17.07        32.60 o                         
  -8   8   3        126.43        115.05        40.02 o                         
  -7   8   3        145.04         99.71        34.57 o                         
  -6   8   3          2.00         -5.63        26.28 o                         
  -5   8   3         78.63         56.80        30.78 o                         
  -4   8   3          8.92        -19.63        22.92 o                         
  -3   8   3         49.86         37.71        24.05 o                         
  -2   8   3         76.71         87.59        34.17 o                         
  -1   8   3          8.33         13.95        20.04 o                         
   0   8   3        110.97        106.39        26.20 o                         
   1   8   3        198.42        107.84        30.77 o                         
   2   8   3        580.33        653.43        63.54 o                         
   3   8   3         47.82         28.44        28.19 o                         
   4   8   3        320.63        327.10        50.31 o                         
   5   8   3        349.14        357.46        74.80 o                         
   6   8   3         18.77         43.95        63.04 o                         
 -10   9   3        219.42        309.12        68.20 o                         
  -9   9   3        771.52        919.01       101.26 o                         
  -8   9   3        377.70        361.06        54.78 o                         
  -7   9   3         19.11         21.10        33.81 o                         
  -6   9   3          5.83        -12.72        29.61 o                         
  -5   9   3        740.66        579.45        59.77 o                         
  -4   9   3        988.71        991.91        98.55 o                         
  -3   9   3        208.62        183.98        34.69 o                         
  -2   9   3         48.35         -5.42        23.40 o                         
  -1   9   3        460.31        618.49        62.64 o                         
   0   9   3       1798.04       1684.74        91.29 o                         
   1   9   3        507.83        564.93        61.52 o                         
   2   9   3        319.33        357.93        52.37 o                         
   3   9   3       1671.96       1850.66       103.60 o                         
   4   9   3        522.21        436.83        62.26 o                         
   5   9   3        533.62        450.56        98.01 o                         
  -9  10   3         88.03         30.28        51.10 o                         
  -8  10   3        116.36        142.54        45.92 o                         
  -7  10   3         95.11         85.54        52.02 o                         
  -6  10   3          1.46        -30.84        32.12 o                         
  -5  10   3        105.02        114.55        40.56 o                         
  -4  10   3        336.39        290.26       100.30 o                         
  -3  10   3        545.67        671.44        60.76 o                         
  -2  10   3        605.25        769.16        99.74 o                         
  -1  10   3        118.90        115.60        37.77 o                         
   0  10   3         20.52        -19.10        31.83 o                         
   1  10   3        244.66        271.12        64.25 o                         
   2  10   3        422.29        444.28        59.72 o                         
   3  10   3         48.95          8.32        38.43 o                         
   4  10   3          0.92          7.87        50.66 o                         
  -8  11   3        300.27        298.93        77.04 o                         
  -7  11   3         97.24         43.06        43.56 o                         
  -6  11   3        472.93        485.45        67.46 o                         
  -5  11   3         80.88         28.47        42.89 o                         
  -4  11   3         87.81         80.08        40.77 o                         
  -3  11   3        296.35        225.29        68.49 o                         
  -2  11   3        162.87        203.54        50.78 o                         
  -1  11   3          6.33         -3.34        42.37 o                         
   0  11   3          0.93        -22.48        37.12 o                         
   1  11   3         40.80         70.83        43.10 o                         
   2  11   3         17.67        -16.88        43.07 o                         
  -6  12   3        290.93        256.47        56.97 o                         
  -5  12   3        178.48        179.13        47.12 o                         
  -4  12   3         15.20        -38.87        38.87 o                         
  -3  12   3        311.98        352.99        61.49 o                         
  -2  12   3        347.72        486.77        87.17 o                         
  -1  12   3        199.71        219.13        69.15 o                         
   0  12   3          2.15        -10.44        61.01 o                         
   1 -13   4         16.09         15.84        54.94 o                         
   2 -13   4          3.33        -32.74        50.64 o                         
   3 -13   4         36.59         42.54        49.28 o                         
   4 -13   4        167.01        245.86        64.87 o                         
  -2 -12   4          0.12         22.71        46.69 o                         
  -1 -12   4         69.19         35.99        41.72 o                         
   0 -12   4        569.14        648.53        81.47 o                         
   1 -12   4          0.58         27.93        50.12 o                         
   2 -12   4         38.22         51.73        44.69 o                         
   3 -12   4         16.42         36.55        44.92 o                         
   4 -12   4          2.27         28.94        40.84 o                         
   5 -12   4         31.35         34.28        46.06 o                         
   6 -12   4          9.76        -33.60        33.60 o                         
  -4 -11   4        135.20        110.93        42.04 o                         
  -3 -11   4        107.08        150.55        47.63 o                         
  -2 -11   4        496.24        499.13        64.57 o                         
  -1 -11   4         74.01         79.49        38.70 o                         
   0 -11   4         22.08         -1.59        35.93 o                         
   1 -11   4          6.92         -8.87        33.24 o                         
   2 -11   4        116.81        112.26        45.46 o                         
   3 -11   4         93.57         92.59        45.10 o                         
   4 -11   4         12.90         28.45        44.54 o                         
   5 -11   4        188.76        152.11        42.73 o                         
   6 -11   4        371.32        362.13        60.35 o                         
   7 -11   4        499.25        474.42        76.32 o                         
   8 -11   4          5.92         -1.85        47.05 o                         
  -5 -10   4          0.07         41.60        36.12 o                         
  -4 -10   4          7.32         21.30        32.22 o                         
  -3 -10   4        102.10         49.68        35.41 o                         
  -2 -10   4        122.97         58.63        35.51 o                         
  -1 -10   4         29.40         55.17        33.45 o                         
   0 -10   4          0.05         36.52        36.48 o                         
   1 -10   4        463.29        545.67        58.51 o                         
   2 -10   4         87.42         84.15        35.35 o                         
   3 -10   4        332.70        362.33        53.42 o                         
   4 -10   4        260.29        228.06        40.14 o                         
   5 -10   4         49.32         71.60        36.06 o                         
   6 -10   4         98.29        190.15        44.63 o                         
   7 -10   4          0.48         22.78        34.15 o                         
   8 -10   4          2.07         25.14        39.79 o                         
   9 -10   4          0.15          6.70        47.65 o                         
  -6  -9   4        515.78        598.09        62.01 o                         
  -5  -9   4        655.95        843.11       103.06 o                         
  -4  -9   4        226.04        175.51        37.61 o                         
  -3  -9   4        139.82         79.49        38.03 o                         
  -2  -9   4        251.47        192.89        38.57 o                         
  -1  -9   4        320.41        424.96        68.61 o                         
   0  -9   4       1172.18       1244.25        76.63 o                         
   1  -9   4        260.83        199.95        39.06 o                         
   2  -9   4        494.87        559.53        43.98 o                         
   3  -9   4       1531.89       1441.33       101.37 o                         
   4  -9   4        790.52        896.20        70.25 o                         
   5  -9   4        750.31        916.83       103.35 o                         
   6  -9   4        105.13        160.57        43.20 o                         
   7  -9   4        315.55        368.57        79.52 o                         
   8  -9   4        339.96        368.25        58.99 o                         
   9  -9   4         85.85        191.36        60.22 o                         
  -7  -8   4         62.55         33.71        45.57 o                         
  -6  -8   4        151.32        166.41        41.21 o                         
  -5  -8   4        438.19        249.95        51.73 o                         
  -4  -8   4        476.09        529.87        50.94 o                         
  -3  -8   4        197.67        155.96        48.21 o                         
  -2  -8   4         72.51         58.77        30.33 o                         
  -1  -8   4       3084.04       3157.16       123.94 o                         
   0  -8   4        715.51        691.69        58.46 o                         
   1  -8   4         23.20         32.06        18.00 o                         
   2  -8   4        353.01        388.22        34.73 o                         
   3  -8   4        774.11        744.78        50.70 o                         
   4  -8   4       2169.74       2233.70        98.88 o                         
   5  -8   4        343.01        367.29        41.46 o                         
   6  -8   4         34.82         28.40        26.48 o                         
   7  -8   4         18.34         91.13        42.28 o                         
   8  -8   4        442.02        535.21        91.33 o                         
   9  -8   4        309.97        374.56        60.91 o                         
  10  -8   4         89.50        100.07        50.24 o                         
  -8  -7   4        159.12        211.67        74.69 o                         
  -7  -7   4         77.54        117.14        43.06 o                         
  -6  -7   4          2.26         15.82        27.86 o                         
  -5  -7   4        773.22        691.63        55.97 o                         
  -4  -7   4        956.82       1086.69        67.01 o                         
  -3  -7   4       2637.32       2670.48       110.22 o                         
  -2  -7   4        743.61        545.49        42.71 o                         
  -1  -7   4        757.95        755.65        56.07 o                         
   0  -7   4       3606.24       3463.40        96.71 o                         
   1  -7   4       3208.71       3657.03        94.71 o                         
   2  -7   4        164.82        142.13        23.08 o                         
   3  -7   4        233.62        293.53        30.59 o                         
   4  -7   4       3140.34       3242.70        96.03 o                         
   5  -7   4        822.65        836.56        61.62 o                         
   6  -7   4        167.46        159.68        31.29 o                         
   7  -7   4         70.86         29.25        32.06 o                         
   8  -7   4        198.53        121.19        45.33 o                         
   9  -7   4        105.97         45.90        45.16 o                         
  10  -7   4        297.28        233.35        64.92 o                         
  -9  -6   4         14.73         55.00        69.29 o                         
  -8  -6   4       1066.03       1296.34       133.43 o                         
  -7  -6   4        430.04        387.03        50.73 o                         
  -6  -6   4        638.62        576.38        52.18 o                         
  -5  -6   4         57.05        117.73        28.71 o                         
  -4  -6   4         63.16         40.36        20.15 o                         
  -3  -6   4       2572.53       2697.56       105.97 o                         
  -2  -6   4        506.55        343.58        49.97 o                         
  -1  -6   4          2.67         11.04        12.49 o                         
   0  -6   4         39.24         17.02        13.80 o                         
   1  -6   4      11059.85      11934.87       250.85 o                         
   2  -6   4       4215.75       4260.36       122.30 o                         
   3  -6   4        468.27        454.40        30.59 o                         
   4  -6   4        201.18        160.48        23.76 o                         
   5  -6   4       3654.53       3932.33       180.10 o                         
   6  -6   4       1911.58       1885.27       103.63 o                         
   7  -6   4       1290.28       1417.73        94.25 o                         
   8  -6   4         49.61         47.96        37.29 o                         
   9  -6   4          6.77        -36.46        36.46 o                         
  10  -6   4        575.43        595.20        83.13 o                         
 -10  -5   4         77.75        198.36       119.51 o                         
  -9  -5   4        395.81        286.32        79.44 o                         
  -8  -5   4        140.08         96.61        58.04 o                         
  -7  -5   4        215.15        235.65        48.63 o                         
  -6  -5   4        863.60        843.03        53.85 o                         
  -5  -5   4          0.71         -3.27        16.36 o                         
  -4  -5   4        702.30        719.10        45.11 o                         
  -3  -5   4        901.34        964.10        47.27 o                         
  -2  -5   4        243.60        220.31        60.29 o                         
  -1  -5   4        148.37        147.29        16.55 o                         
   0  -5   4       2110.32       1964.09        77.42 o                         
   1  -5   4        511.16        447.63        26.39 o                         
   2  -5   4         46.30         23.51        12.56 o                         
   3  -5   4       1180.72       1104.26        42.32 o                         
   4  -5   4         16.29        -15.34        15.34 o                         
   5  -5   4       1130.24       1052.70        78.75 o                         
   6  -5   4          6.67         -4.44        22.51 o                         
   7  -5   4        406.76        370.13        54.85 o                         
   8  -5   4          0.85        -25.21        28.03 o                         
   9  -5   4        104.12        147.67        58.11 o                         
  10  -5   4         41.79         53.07        44.39 o                         
  11  -5   4         70.17         67.07        53.86 o                         
 -10  -4   4        370.17        313.20        86.75 o                         
  -9  -4   4         71.70        -22.20        47.23 o                         
  -8  -4   4         50.41         23.42        42.62 o                         
  -7  -4   4        562.97        536.52        62.47 o                         
  -6  -4   4       3491.54       3779.12       134.18 o                         
  -5  -4   4       2918.88       3060.00        99.13 o                         
  -4  -4   4         56.74         49.54        18.24 o                         
  -3  -4   4         62.13         41.68        16.46 o                         
  -2  -4   4        164.82         92.21        18.54 o                         
  -1  -4   4       6479.30       6221.50       146.98 o                         
   0  -4   4          8.74         10.59         9.37 o                         
   1  -4   4        134.50        137.73        17.83 o                         
   2  -4   4       1140.73       1042.46        35.44 o                         
   3  -4   4       3360.22       3128.35        83.54 o                         
   4  -4   4      11320.54      11927.26       267.94 o                         
   5  -4   4        168.58        129.93        18.08 o                         
   6  -4   4        258.18        321.30        45.15 o                         
   7  -4   4       4900.25       4745.09       192.49 o                         
   8  -4   4        660.40        663.42        72.65 o                         
   9  -4   4        266.27        148.24        50.16 o                         
  10  -4   4        146.87         89.64        51.25 o                         
  11  -4   4        976.85        984.95       106.44 o                         
 -10  -3   4          0.04        -31.35        64.65 o                         
  -9  -3   4        141.67         88.03        51.63 o                         
  -8  -3   4       2522.75       2409.33       124.94 o                         
  -7  -3   4         67.24        121.65        28.83 o                         
  -6  -3   4          1.74         24.93        25.04 o                         
  -5  -3   4         34.16         23.41        13.83 o                         
  -4  -3   4        101.96         96.72        23.58 o                         
  -3  -3   4       1914.25       1886.03        54.08 o                         
  -2  -3   4        764.76        609.27        25.36 o                         
  -1  -3   4        681.84        664.82        25.86 o                         
   0  -3   4       9057.85       9041.51       185.53 o                         
   1  -3   4        422.69        415.70        21.23 o                         
   2  -3   4        197.64        131.63        14.40 o                         
   3  -3   4       1634.47       1847.72        54.59 o                         
   4  -3   4         41.34         26.31        11.53 o                         
   5  -3   4       1541.81       1484.94        56.00 o                         
   6  -3   4          7.74         18.84        16.80 o                         
   7  -3   4       1556.55       1742.90        99.14 o                         
   8  -3   4        494.20        600.45        81.96 o                         
   9  -3   4        671.36        651.49        75.01 o                         
  10  -3   4         52.87         21.02        44.27 o                         
  11  -3   4        214.90        243.21        64.41 o                         
 -11  -2   4        289.62        361.41       128.32 o                         
 -10  -2   4         55.16         34.28        77.39 o                         
  -9  -2   4        883.21        890.48        77.82 o                         
  -8  -2   4        208.61        250.33        44.78 o                         
  -7  -2   4       1233.41       1341.71        66.49 o                         
  -6  -2   4         47.16          0.51        15.86 o                         
  -5  -2   4       3387.01       3361.25       163.14 o                         
  -4  -2   4       4037.66       4064.59       110.64 o                         
  -3  -2   4       5901.66       5952.21       150.53 o                         
  -2  -2   4       1083.78       1177.88        39.57 o                         
  -1  -2   4       2260.96       2386.07        56.62 o                         
   0  -2   4      33244.66      34928.58       676.53 o                         
   1  -2   4      14416.65      15117.24       323.76 o                         
   2  -2   4        939.71        954.96        31.37 o                         
   3  -2   4       2945.83       3040.11        94.28 o                         
   4  -2   4      12620.02      14315.65       388.57 o                         
   5  -2   4       5721.05       6391.93       175.15 o                         
   6  -2   4       1062.60        877.53        47.99 o                         
   7  -2   4          2.66        -18.25        18.25 o                         
   8  -2   4        970.74       1018.05        82.09 o                         
   9  -2   4        275.16        252.93        61.68 o                         
  10  -2   4        550.81        616.47        81.80 o                         
  11  -2   4        293.13        242.79        67.10 o                         
 -11  -1   4          5.16         38.20        81.30 o                         
 -10  -1   4         46.40         44.08        68.08 o                         
  -9  -1   4        992.38        893.53        98.14 o                         
  -8  -1   4         46.84         48.99        30.89 o                         
  -7  -1   4        281.46        173.44        24.86 o                         
  -6  -1   4        134.04        128.22        20.62 o                         
  -5  -1   4          2.99         -3.64        13.13 o                         
  -4  -1   4       1748.64       2118.42        65.29 o                         
  -3  -1   4         45.85         13.80        10.40 o                         
  -2  -1   4        815.31        990.18        33.58 o                         
  -1  -1   4        115.66         92.95        27.18 o                         
   0  -1   4         63.36        156.96        11.84 o                         
   1  -1   4       7629.15       8015.71       192.82 o                         
   2  -1   4         85.17         64.90        11.14 o                         
   3  -1   4        115.64        168.90        16.84 o                         
   4  -1   4         39.51         55.96        18.89 o                         
   5  -1   4       3065.20       2931.06       105.17 o                         
   6  -1   4       1305.51       1064.23        62.77 o                         
   7  -1   4         15.80          5.95        19.67 o                         
   8  -1   4        140.66        166.26        37.18 o                         
   9  -1   4       1109.79       1132.84        98.95 o                         
  10  -1   4       1121.78       1199.94       179.98 o                         
 -11   0   4        869.32       1048.04       192.48 o                         
 -10   0   4       2077.60       2505.19       455.94 o                         
  -9   0   4        408.19        507.61        87.43 o                         
  -8   0   4       1683.17       1894.12       208.13 o                         
  -7   0   4       3056.53       3260.67       113.31 o                         
  -6   0   4       3430.51       3379.85       111.80 o                         
  -5   0   4       4312.61       5151.83       177.90 o                         
  -4   0   4       9528.07      10321.65       279.77 o                         
  -3   0   4       1083.96       1071.55        61.86 o                         
  -2   0   4       1265.12       1058.19        30.71 o                         
  -1   0   4       1695.11       2080.31        48.93 o                         
   0   0   4       3667.97       4785.32       119.80 o                         
   1   0   4       3986.09       4107.83        96.06 o                         
   2   0   4        802.17        724.86        29.02 o                         
   3   0   4         86.55        177.66        20.97 o                         
   4   0   4        732.14        806.73        44.07 o                         
   5   0   4        312.28        344.28        41.10 o                         
   6   0   4        608.88        584.60        49.23 o                         
   7   0   4        140.15        189.77        34.20 o                         
   8   0   4          7.67         29.38        24.53 o                         
   9   0   4        301.44        398.32       112.01 o                         
  10   0   4        502.21        366.11        73.33 o                         
 -11   1   4        680.07        462.31       145.96 o                         
 -10   1   4        992.63       1101.11        90.74 o                         
  -9   1   4        280.97        220.50        48.15 o                         
  -8   1   4        465.52        468.96        52.89 o                         
  -7   1   4       1493.19       1253.30        53.67 o                         
  -6   1   4       4374.50       4550.39       126.98 o                         
  -5   1   4       9568.30      10489.89       288.90 o                         
  -4   1   4       4833.85       5427.23       140.04 o                         
  -3   1   4       2701.50       2916.35        67.06 o                         
  -2   1   4       2177.07       1778.32        74.50 o                         
  -1   1   4       7724.59       7554.96       166.78 o                         
   0   1   4        304.10        459.95        22.85 o                         
   1   1   4        200.23        216.82        16.46 o                         
   2   1   4        768.33        571.55        27.26 o                         
   3   1   4       4961.41       4845.45       128.09 o                         
   4   1   4       5831.24       5904.73       154.79 o                         
   5   1   4        324.46        293.19        35.57 o                         
   6   1   4        691.89        754.00        56.61 o                         
   7   1   4       2743.12       2897.50       104.59 o                         
   8   1   4       1520.29       1729.82        79.92 o                         
   9   1   4        326.75        221.40       132.11 o                         
  10   1   4         91.31        129.30        96.00 o                         
 -12   2   4          6.60         76.41        89.63 o                         
 -11   2   4         12.43        -56.55        56.55 o                         
 -10   2   4          4.45         20.12        48.88 o                         
  -9   2   4         91.11        100.96        39.05 o                         
  -8   2   4          1.55         -2.87        21.29 o                         
  -7   2   4         78.88         60.97        21.43 o                         
  -6   2   4         26.72         29.68        16.08 o                         
  -5   2   4         29.17         80.98        15.60 o                         
  -4   2   4         42.53         66.71        12.94 o                         
  -3   2   4        270.06        291.69        22.04 o                         
  -2   2   4        261.13        282.06        26.64 o                         
  -1   2   4         64.81         71.19        16.83 o                         
   0   2   4      10839.46      10970.08       221.49 o                         
   1   2   4       1112.57       1104.22        46.94 o                         
   2   2   4        825.22        782.07        35.17 o                         
   3   2   4        251.79        253.22        23.24 o                         
   4   2   4        282.72        269.00        27.87 o                         
   5   2   4        482.70        510.09        54.58 o                         
   6   2   4        188.92        208.51        39.22 o                         
   7   2   4          5.46        -17.02        25.12 o                         
   8   2   4         34.36        101.49        40.27 o                         
   9   2   4         23.57         35.65        52.81 o                         
  10   2   4         13.27          6.37        85.22 o                         
 -12   3   4        177.14        323.85        96.75 o                         
 -11   3   4         89.47         32.90        57.52 o                         
 -10   3   4        115.34         27.58        42.64 o                         
  -9   3   4       1713.91       1736.81       102.96 o                         
  -8   3   4       2750.05       2888.75       112.21 o                         
  -7   3   4        392.72        298.75        43.68 o                         
  -6   3   4         15.25          5.72        30.40 o                         
  -5   3   4       3892.81       3444.11        90.54 o                         
  -4   3   4      14706.65      15637.18       341.13 o                         
  -3   3   4        880.97        966.10        39.61 o                         
  -2   3   4         23.51         59.03        13.95 o                         
  -1   3   4       6203.95       6437.27       163.51 o                         
   0   3   4      12560.18      12605.40       256.41 o                         
   1   3   4      11715.36      12972.51       314.77 o                         
   2   3   4        513.33        566.38        33.92 o                         
   3   3   4       2470.98       2328.86        77.09 o                         
   4   3   4       3373.78       3275.46       101.09 o                         
   5   3   4       3173.11       3329.56       142.15 o                         
   6   3   4        157.31        190.44        41.70 o                         
   7   3   4        175.40        221.19        66.63 o                         
   8   3   4        727.70        723.01        86.49 o                         
   9   3   4        596.51        833.98       112.20 o                         
 -11   4   4          6.95         62.89        46.45 o                         
 -10   4   4          5.22         12.87        37.61 o                         
  -9   4   4         88.28         67.19        38.44 o                         
  -8   4   4          0.54          6.04        26.53 o                         
  -7   4   4          8.19         12.94        21.07 o                         
  -6   4   4         18.22         30.40        17.32 o                         
  -5   4   4         33.57         27.64         9.66 o                         
  -4   4   4       2195.58       2007.73        66.58 o                         
  -3   4   4        582.48        603.49        40.22 o                         
  -2   4   4         56.85         89.70        14.86 o                         
  -1   4   4       1368.98       1496.19        60.96 o                         
   0   4   4         36.18         22.15        16.05 o                         
   1   4   4        699.77        696.24        43.86 o                         
   2   4   4         83.72         96.69        19.11 o                         
   3   4   4         42.35         43.43        16.70 o                         
   4   4   4        426.42        419.49        54.72 o                         
   5   4   4        256.32        304.75        48.81 o                         
   6   4   4         17.39         15.83        38.95 o                         
   7   4   4        208.51        171.89        44.92 o                         
   8   4   4        167.68        105.88        60.96 o                         
   9   4   4         73.29         -7.57        62.78 o                         
 -11   5   4        576.59        646.03        71.17 o                         
 -10   5   4        207.70        104.79        38.87 o                         
  -9   5   4        948.01        794.63        69.59 o                         
  -8   5   4       3971.40       4104.83       153.24 o                         
  -7   5   4       5483.48       5530.12       163.41 o                         
  -6   5   4       4300.80       4311.55       132.43 o                         
  -5   5   4        258.05        186.83        30.82 o                         
  -4   5   4       3276.56       3313.54       100.20 o                         
  -3   5   4       3348.87       3495.89       105.13 o                         
  -2   5   4       1348.32       1220.54        44.39 o                         
  -1   5   4        480.21        536.52        51.43 o                         
   0   5   4        928.17        957.85        47.06 o                         
   1   5   4       4342.32       4602.27       149.44 o                         
   2   5   4       3822.31       3762.46       129.37 o                         
   3   5   4        399.18        470.49        47.15 o                         
   4   5   4          4.51          9.96        30.73 o                         
   5   5   4        292.27        330.95        67.51 o                         
   6   5   4        635.52        790.44        83.61 o                         
   7   5   4        466.07        451.55        91.07 o                         
   8   5   4         62.61         23.38        63.81 o                         
 -11   6   4        209.48        297.05        56.01 o                         
 -10   6   4        769.91        722.58        72.05 o                         
  -9   6   4        228.78        212.67        42.66 o                         
  -8   6   4       1131.96       1038.54        66.14 o                         
  -7   6   4         13.86          1.87        21.91 o                         
  -6   6   4         48.88         24.13        22.98 o                         
  -5   6   4         33.22          6.13        20.08 o                         
  -4   6   4         29.85          4.79        15.81 o                         
  -3   6   4       1668.39       1497.29        61.54 o                         
  -2   6   4       1372.44       1332.08        57.89 o                         
  -1   6   4       2432.05       2860.86        87.09 o                         
   0   6   4        482.30        406.49        33.32 o                         
   1   6   4       1119.74       1030.14        71.82 o                         
   2   6   4        896.50        855.46        69.99 o                         
   3   6   4       4232.73       4099.42       150.14 o                         
   4   6   4        453.79        381.79        46.22 o                         
   5   6   4         37.58         20.90        34.75 o                         
   6   6   4        501.25        513.86        77.30 o                         
   7   6   4        979.26        917.26       213.77 o                         
 -11   7   4         17.26         71.28        49.98 o                         
 -10   7   4        324.57        421.39        61.00 o                         
  -9   7   4       1632.03       1597.13        98.19 o                         
  -8   7   4         96.70         82.87        30.06 o                         
  -7   7   4         98.88        125.18        33.79 o                         
  -6   7   4        265.10        258.89        39.65 o                         
  -5   7   4       2807.94       2834.07       115.40 o                         
  -4   7   4        270.11        337.11        43.37 o                         
  -3   7   4        481.51        479.39        46.14 o                         
  -2   7   4        512.60        533.71        47.69 o                         
  -1   7   4       1608.48       1444.27        59.74 o                         
   0   7   4       1305.69       1351.63        85.22 o                         
   1   7   4        722.93        696.58        57.04 o                         
   2   7   4        224.63        281.11        49.40 o                         
   3   7   4         11.61         -2.35        24.57 o                         
   4   7   4        404.37        402.59        50.83 o                         
   5   7   4         60.78        121.29        55.24 o                         
   6   7   4         54.59        -34.65        59.52 o                         
   7   7   4         28.50        -40.78        57.92 o                         
 -10   8   4        121.07         96.99        41.83 o                         
  -9   8   4        578.15        520.73        78.19 o                         
  -8   8   4        996.99       1056.30        84.31 o                         
  -7   8   4         39.46         37.51        30.89 o                         
  -6   8   4         48.76        106.69        33.46 o                         
  -5   8   4       1502.17       1439.63        82.46 o                         
  -4   8   4       1392.79       1636.36        86.48 o                         
  -3   8   4          6.54         13.11        23.79 o                         
  -2   8   4         57.63         75.05        22.94 o                         
  -1   8   4        994.25       1005.44        55.52 o                         
   0   8   4       1570.65       1562.12        86.96 o                         
   1   8   4       1082.89       1099.40        72.51 o                         
   2   8   4         45.27          5.75        26.87 o                         
   3   8   4        227.78        269.20        49.90 o                         
   4   8   4        540.01        605.74        80.01 o                         
   5   8   4        544.86        648.45       210.83 o                         
   6   8   4         37.22        120.95        89.39 o                         
 -10   9   4          0.03        -34.63        42.34 o                         
  -9   9   4        117.92        141.22        54.39 o                         
  -8   9   4        116.85         78.80        40.15 o                         
  -7   9   4         84.87         27.73        33.99 o                         
  -6   9   4         31.78         39.96        34.20 o                         
  -5   9   4        814.59        837.76       106.03 o                         
  -4   9   4        185.17        158.66        39.01 o                         
  -3   9   4         12.34         19.40        25.20 o                         
  -2   9   4         15.09         34.33        24.32 o                         
  -1   9   4         53.48         27.50        24.72 o                         
   0   9   4          5.61        -11.05        30.40 o                         
   1   9   4         18.84         72.46        35.87 o                         
   2   9   4          1.34        -11.73        31.79 o                         
   3   9   4         68.82         50.56        37.08 o                         
   4   9   4         22.63        -12.14        59.32 o                         
   5   9   4          5.79         84.44        69.67 o                         
  -9  10   4         37.85         63.17        54.53 o                         
  -8  10   4        575.31        678.72        77.27 o                         
  -7  10   4        183.22        160.57        59.87 o                         
  -6  10   4          4.43        -32.22        35.37 o                         
  -5  10   4        163.54        112.98        39.66 o                         
  -4  10   4        475.08        447.65        75.36 o                         
  -3  10   4        714.25        711.19        65.47 o                         
  -2  10   4         58.61         35.26        35.99 o                         
  -1  10   4         28.76         30.79        33.70 o                         
   0  10   4        448.96        437.48        56.93 o                         
   1  10   4       2075.19       2281.40       118.29 o                         
   2  10   4        851.77        996.55        88.30 o                         
   3  10   4        172.71        148.00        64.17 o                         
  -7  11   4          0.88        -30.99        42.95 o                         
  -6  11   4          0.89        -26.03        43.69 o                         
  -5  11   4         87.47         65.61        61.65 o                         
  -4  11   4        106.11         63.85        37.39 o                         
  -3  11   4          4.75         32.17        42.02 o                         
  -2  11   4          4.81        -37.25        37.25 o                         
  -1  11   4        250.24        125.36        56.76 o                         
   0  11   4          0.07        -25.98        36.03 o                         
   1  11   4          3.19        -28.97        37.90 o                         
   2  11   4         22.02        -16.42        44.21 o                         
  -5  12   4        251.00        186.51        48.81 o                         
  -4  12   4        181.54        141.54        54.68 o                         
  -3  12   4         34.72        -41.92        41.92 o                         
  -2  12   4        304.65        346.28        72.79 o                         
  -1  12   4         86.07         64.12        55.13 o                         
   1 -13   5         75.52         36.85        53.89 o                         
   2 -13   5         40.67         69.66        73.09 o                         
   3 -13   5         24.03        -21.19        46.21 o                         
   4 -13   5        314.26        341.48        68.08 o                         
  -2 -12   5         36.26         55.71        48.75 o                         
  -1 -12   5          3.29         -2.82        37.35 o                         
   0 -12   5         18.17        -26.19        35.19 o                         
   1 -12   5          2.92         36.83        49.65 o                         
   2 -12   5         79.29        126.12        64.58 o                         
   3 -12   5         65.36         35.23        44.49 o                         
   4 -12   5          9.96        -23.93        53.30 o                         
   5 -12   5        133.35         96.66        48.27 o                         
   6 -12   5         47.88         -2.61        50.76 o                         
  -4 -11   5          0.29        -29.57        34.10 o                         
  -3 -11   5         13.12        123.16        51.81 o                         
  -2 -11   5         39.03         25.38        45.20 o                         
  -1 -11   5        113.49         92.59        37.99 o                         
   0 -11   5        108.25         51.99        38.74 o                         
   1 -11   5        319.65        291.29        93.26 o                         
   2 -11   5         34.99         -6.77        33.11 o                         
   3 -11   5        112.00         65.07        40.90 o                         
   4 -11   5          0.28        -31.34        31.34 o                         
   5 -11   5         81.61         59.88        34.59 o                         
   6 -11   5          6.38         -9.96        36.86 o                         
   7 -11   5         97.18         76.29        53.79 o                         
   8 -11   5          0.64         42.92        75.20 o                         
  -5 -10   5        301.46        232.90        53.53 o                         
  -4 -10   5          5.96         -6.92        30.62 o                         
  -3 -10   5          1.54         49.04        35.24 o                         
  -2 -10   5         95.38        105.06        59.94 o                         
  -1 -10   5        656.27        640.10       103.27 o                         
   0 -10   5        613.05        547.24        60.40 o                         
   1 -10   5          3.96         13.35        28.08 o                         
   2 -10   5        124.01        109.07        38.16 o                         
   3 -10   5        332.02        294.62        56.05 o                         
   4 -10   5       1040.85       1303.51        78.86 o                         
   5 -10   5        112.09         43.71        35.54 o                         
   6 -10   5         60.37         -4.63        34.77 o                         
   7 -10   5        198.79        108.70        43.31 o                         
   8 -10   5        341.20        341.83        64.12 o                         
  -7  -9   5          0.59         36.38        50.39 o                         
  -6  -9   5          7.92         -8.40        36.75 o                         
  -5  -9   5         84.87        133.65        39.67 o                         
  -4  -9   5        170.16        134.10        34.27 o                         
  -3  -9   5         79.68         34.81        31.98 o                         
  -2  -9   5        209.16        216.29        42.49 o                         
  -1  -9   5        111.77         75.72        31.47 o                         
   0  -9   5        297.80        251.84        40.29 o                         
   1  -9   5          0.78         14.53        24.02 o                         
   2  -9   5         17.79         42.40        25.76 o                         
   3  -9   5         10.19         75.94        32.38 o                         
   4  -9   5        547.02        626.79        65.67 o                         
   5  -9   5        122.24        128.33        32.52 o                         
   6  -9   5         44.74         53.78        35.45 o                         
   7  -9   5         21.25         -5.52        33.52 o                         
   8  -9   5          2.58          6.20        40.34 o                         
   9  -9   5         61.62         22.43        44.22 o                         
  -7  -8   5        144.39        129.27        51.09 o                         
  -6  -8   5         39.72          5.01        32.91 o                         
  -5  -8   5        410.86        532.85        53.32 o                         
  -4  -8   5         82.93         56.35        27.69 o                         
  -3  -8   5        132.65         82.25        43.64 o                         
  -2  -8   5         41.84         46.54        26.70 o                         
  -1  -8   5       2397.71       2660.12       110.59 o                         
   0  -8   5       2474.12       2513.24       104.56 o                         
   1  -8   5       1910.25       1988.10        71.91 o                         
   2  -8   5         54.87         54.33        26.80 o                         
   3  -8   5        185.64        127.58        29.79 o                         
   4  -8   5       3162.04       3400.17       131.78 o                         
   5  -8   5        201.18        117.50        32.61 o                         
   6  -8   5         19.76          2.27        28.86 o                         
   7  -8   5        102.66         93.76        37.61 o                         
   8  -8   5        904.56        869.88       117.62 o                         
   9  -8   5        430.83        606.20        74.48 o                         
  10  -8   5        194.81        245.24        66.97 o                         
  -8  -7   5          1.77         46.97        64.69 o                         
  -7  -7   5          2.95          0.86        36.32 o                         
  -6  -7   5         27.91         37.46        28.60 o                         
  -5  -7   5        239.78        178.51        32.84 o                         
  -4  -7   5        580.36        474.91        46.09 o                         
  -3  -7   5        140.65        119.34        32.70 o                         
  -2  -7   5        263.87        184.15        29.63 o                         
  -1  -7   5        354.46        312.10        33.77 o                         
   0  -7   5         28.39         59.52        17.61 o                         
   1  -7   5         71.50         34.74        14.76 o                         
   2  -7   5          1.03          7.53        15.91 o                         
   3  -7   5        126.64         95.26        20.09 o                         
   4  -7   5        452.44        302.97        32.11 o                         
   5  -7   5        369.58        339.09        39.35 o                         
   6  -7   5          3.21         23.99        27.86 o                         
   7  -7   5         56.76         54.07        38.39 o                         
   8  -7   5        213.14        226.60        71.87 o                         
   9  -7   5         45.05         24.64        45.84 o                         
  10  -7   5         93.27         82.31        57.90 o                         
  -9  -6   5         49.48         68.68        63.02 o                         
  -8  -6   5       1430.09       1391.45       258.83 o                         
  -7  -6   5       1016.94       1295.21       128.04 o                         
  -6  -6   5        676.01        620.00        52.48 o                         
  -5  -6   5        288.28        247.56        33.84 o                         
  -4  -6   5       3094.05       3075.73       105.08 o                         
  -3  -6   5       3273.51       3604.78       125.80 o                         
  -2  -6   5       2683.58       2731.29       103.05 o                         
  -1  -6   5        270.05        281.66        23.63 o                         
   0  -6   5        557.98        464.16        29.74 o                         
   1  -6   5       4964.11       5129.73       121.22 o                         
   2  -6   5       1421.27       1416.05        49.06 o                         
   3  -6   5         37.59         18.66        13.28 o                         
   4  -6   5        741.52        761.29        38.74 o                         
   5  -6   5        993.25        811.83        53.19 o                         
   6  -6   5       2098.73       2624.51       128.71 o                         
   7  -6   5        109.08         34.76        69.61 o                         
   8  -6   5        787.09        786.45       113.68 o                         
   9  -6   5        591.15        538.50        75.21 o                         
  10  -6   5        442.52        487.78        78.27 o                         
 -10  -5   5         37.14        116.72        75.41 o                         
  -9  -5   5          7.23        -22.74       114.61 o                         
  -8  -5   5         26.55         73.74        54.02 o                         
  -7  -5   5         20.74         74.83        35.37 o                         
  -6  -5   5        454.17        364.74        62.06 o                         
  -5  -5   5        697.64        576.73        43.70 o                         
  -4  -5   5          2.16          7.20        17.33 o                         
  -3  -5   5        264.29        290.15        29.98 o                         
  -2  -5   5        813.76        843.82        43.39 o                         
  -1  -5   5      10421.80      11410.21       256.56 o                         
   0  -5   5          9.34         27.50        14.92 o                         
   1  -5   5         66.09         59.63        14.42 o                         
   2  -5   5        953.03        925.34        35.61 o                         
   3  -5   5       4425.40       4851.34       121.84 o                         
   4  -5   5       4516.95       4865.56       124.83 o                         
   5  -5   5        219.38        198.58        23.73 o                         
   6  -5   5        767.02        770.53        68.21 o                         
   7  -5   5        691.86        448.81        58.35 o                         
   8  -5   5       1958.69       1865.59       114.56 o                         
   9  -5   5          2.65          1.07        39.28 o                         
  10  -5   5        338.47        423.51        76.07 o                         
 -10  -4   5        811.97        682.42       109.75 o                         
  -9  -4   5        333.82        446.36        91.34 o                         
  -8  -4   5        332.79        328.96       106.99 o                         
  -7  -4   5         48.37         26.07        25.81 o                         
  -6  -4   5         93.68         97.52        26.46 o                         
  -5  -4   5       1679.86       1741.51       109.35 o                         
  -4  -4   5        129.51         96.44        20.44 o                         
  -3  -4   5         13.62         -0.29        14.97 o                         
  -2  -4   5       1756.04       1770.78        46.65 o                         
  -1  -4   5       2797.20       2759.59        67.21 o                         
   0  -4   5      12290.74      13756.75       278.12 o                         
   1  -4   5       3017.08       3122.97        72.98 o                         
   2  -4   5          8.59          7.56        13.69 o                         
   3  -4   5       1608.34       1562.18        73.41 o                         
   4  -4   5       4844.45       5099.39       127.47 o                         
   5  -4   5       2840.67       3017.85        85.37 o                         
   6  -4   5        401.18        315.44        41.70 o                         
   7  -4   5         41.28         12.21        30.49 o                         
   8  -4   5         45.72          9.14        31.95 o                         
   9  -4   5          9.36        -16.18        56.11 o                         
  10  -4   5        147.96        111.80        56.40 o                         
 -10  -3   5         31.17        -17.14        66.61 o                         
  -9  -3   5        537.77        629.54        94.20 o                         
  -8  -3   5       2496.65       2820.20       143.29 o                         
  -7  -3   5        923.23        856.45        88.67 o                         
  -6  -3   5          8.19         -0.99        17.49 o                         
  -5  -3   5        315.35        247.06        24.24 o                         
  -4  -3   5       6034.94       6245.29       185.61 o                         
  -3  -3   5        811.19        779.94        35.60 o                         
  -2  -3   5        798.11        687.95        27.94 o                         
  -1  -3   5         10.93         18.81        10.14 o                         
   0  -3   5      15026.26      16439.38       306.51 o                         
   1  -3   5        307.34        280.58        21.88 o                         
   2  -3   5        504.31        431.25        23.57 o                         
   3  -3   5       5737.36       6151.80       143.43 o                         
   4  -3   5       2868.10       2656.23        71.58 o                         
   5  -3   5       6199.40       6412.15       196.45 o                         
   6  -3   5         12.59         -3.67        17.15 o                         
   7  -3   5       1819.81       1611.02        82.15 o                         
   8  -3   5       1269.96       1178.00        88.38 o                         
   9  -3   5       1436.00       1615.01       107.13 o                         
  10  -3   5        846.03        847.34        92.72 o                         
 -11  -2   5          3.19         -8.82        76.41 o                         
 -10  -2   5         58.40        119.51        94.04 o                         
  -9  -2   5         24.36         30.57        43.09 o                         
  -8  -2   5        340.03        431.50        54.29 o                         
  -7  -2   5          1.38         -5.15        22.48 o                         
  -6  -2   5        593.86        605.42        40.37 o                         
  -5  -2   5        147.19        119.07        18.76 o                         
  -4  -2   5        671.64        838.27        36.65 o                         
  -3  -2   5         41.86         43.26        12.34 o                         
  -2  -2   5       1543.99       1452.52        46.28 o                         
  -1  -2   5       4761.73       4651.40       114.70 o                         
   0  -2   5       1194.60       1335.75        40.67 o                         
   1  -2   5        648.62        601.76        30.53 o                         
   2  -2   5        687.65        706.72        37.19 o                         
   3  -2   5       2346.77       2197.00        66.15 o                         
   4  -2   5        862.16        818.01        33.10 o                         
   5  -2   5          1.65        -12.97        25.80 o                         
   6  -2   5         36.66         12.16        20.65 o                         
   7  -2   5         18.12         -2.32        22.42 o                         
   8  -2   5          4.11        -14.51        24.80 o                         
   9  -2   5         25.83        -13.11        49.09 o                         
  10  -2   5          3.58         30.86        59.57 o                         
 -11  -1   5       1378.38       1510.34       214.52 o                         
 -10  -1   5        356.05         44.57        82.77 o                         
  -9  -1   5         51.36        -25.96        49.96 o                         
  -8  -1   5       2164.27       2074.58        78.68 o                         
  -7  -1   5       2920.29       3044.66        98.09 o                         
  -6  -1   5       4776.64       4480.01       142.73 o                         
  -5  -1   5       2591.38       2702.79        82.16 o                         
  -4  -1   5       4799.30       5177.96       135.45 o                         
  -3  -1   5       2680.81       2528.12        71.92 o                         
  -2  -1   5       2803.49       2972.34        93.91 o                         
  -1  -1   5          8.51          5.94        10.96 o                         
   0  -1   5         16.37         66.00        16.43 o                         
   1  -1   5       5853.32       6255.70       155.35 o                         
   2  -1   5       4564.09       4559.08       117.54 o                         
   3  -1   5         75.47        115.86        19.08 o                         
   4  -1   5        102.19        128.51        29.13 o                         
   5  -1   5       3753.15       4268.36       139.65 o                         
   6  -1   5       4972.12       4692.74       157.79 o                         
   7  -1   5       1370.05       1364.75        75.38 o                         
   8  -1   5         78.39         64.71        28.97 o                         
   9  -1   5        813.86        823.11        72.37 o                         
  10  -1   5        937.86       1061.34       131.26 o                         
 -11   0   5         32.62         38.20        88.16 o                         
 -10   0   5        221.17        247.78       102.85 o                         
  -9   0   5        172.43        257.58        88.65 o                         
  -8   0   5         95.92        119.13        31.57 o                         
  -7   0   5         30.75         20.01        18.04 o                         
  -6   0   5        436.05        406.09        38.91 o                         
  -5   0   5        182.31        158.71        21.49 o                         
  -4   0   5       2514.13       2435.18        80.25 o                         
  -3   0   5         66.16         60.67        14.84 o                         
  -2   0   5        992.69        977.77        31.71 o                         
  -1   0   5        455.80        345.66        26.16 o                         
   0   0   5       2457.85       2153.16        63.10 o                         
   1   0   5         28.38         33.39        11.67 o                         
   2   0   5          3.93          1.44         9.40 o                         
   3   0   5         18.85          7.01        13.40 o                         
   4   0   5       1685.99       1681.42        55.99 o                         
   5   0   5          9.86         14.08        17.99 o                         
   6   0   5        698.71        606.01        45.00 o                         
   7   0   5       1964.83       1908.46       121.45 o                         
   8   0   5        278.40        354.89        48.68 o                         
   9   0   5         76.89         -9.51        34.37 o                         
  10   0   5        302.99        274.71        78.53 o                         
 -11   1   5        265.72        226.28       108.73 o                         
 -10   1   5       1108.33       1385.03       122.85 o                         
  -9   1   5        752.96        440.01        57.20 o                         
  -8   1   5         29.46         65.04        24.96 o                         
  -7   1   5        112.90        119.54        25.11 o                         
  -6   1   5       5317.45       5832.24       175.97 o                         
  -5   1   5       1758.10       1639.51        66.17 o                         
  -4   1   5        315.67        332.00        25.22 o                         
  -3   1   5       3907.75       4114.76        91.03 o                         
  -2   1   5       3916.57       3928.35       115.53 o                         
  -1   1   5       5124.97       4486.48       105.59 o                         
   0   1   5        618.84        721.74        41.26 o                         
   1   1   5         53.69         33.59        11.32 o                         
   2   1   5       1233.16       1284.57        45.08 o                         
   3   1   5       9938.75      10490.14       257.82 o                         
   4   1   5       1341.09       1302.95        55.51 o                         
   5   1   5        346.74        235.90        31.81 o                         
   6   1   5        368.88        389.16        56.98 o                         
   7   1   5       2594.14       2877.84       118.84 o                         
   8   1   5        964.01       1039.59       100.17 o                         
   9   1   5       1001.32       1055.63       142.50 o                         
  10   1   5        197.45        103.83       105.30 o                         
 -12   2   5         12.80        -18.61        93.55 o                         
 -11   2   5         22.18         -1.50        54.34 o                         
 -10   2   5        413.40        337.41       182.91 o                         
  -9   2   5        874.92        834.92        77.86 o                         
  -8   2   5        625.94        638.62        56.55 o                         
  -7   2   5         99.33        137.85        31.32 o                         
  -6   2   5        478.10        491.62        31.67 o                         
  -5   2   5       1771.59       1827.51        50.87 o                         
  -4   2   5       6667.56       7632.98       175.22 o                         
  -3   2   5         14.68         -9.90         9.90 o                         
  -2   2   5       2607.71       2431.82        72.85 o                         
  -1   2   5       1463.27       1303.96        45.80 o                         
   0   2   5       3179.98       3402.49        78.82 o                         
   1   2   5         74.94         64.83        14.18 o                         
   2   2   5         10.30        -13.10        18.11 o                         
   3   2   5       1398.19       1224.67        62.70 o                         
   4   2   5       2327.57       1949.08        67.94 o                         
   5   2   5       2174.21       2134.91        88.64 o                         
   6   2   5         54.06         36.95        24.50 o                         
   7   2   5          4.18         14.40        24.65 o                         
   8   2   5       1480.55       1628.77       108.98 o                         
   9   2   5        495.74        556.27        99.08 o                         
 -12   3   5        189.05        175.80        82.76 o                         
 -11   3   5        115.79        121.09       118.53 o                         
 -10   3   5         16.36         21.55        38.05 o                         
  -9   3   5        251.40        197.30        43.99 o                         
  -8   3   5       2390.85       2304.81        97.06 o                         
  -7   3   5        984.80        976.23        85.38 o                         
  -6   3   5        687.21        753.50        49.26 o                         
  -5   3   5        920.38       1079.81        74.45 o                         
  -4   3   5       2745.99       2655.93        90.68 o                         
  -3   3   5         27.65         44.53        15.03 o                         
  -2   3   5        638.66        535.62        39.90 o                         
  -1   3   5       3443.65       3616.08        92.34 o                         
   0   3   5       1448.12       1130.27        37.34 o                         
   1   3   5       1582.73       1780.63        61.47 o                         
   2   3   5        184.63        208.88        23.50 o                         
   3   3   5        529.88        513.87        34.08 o                         
   4   3   5       1343.19       1227.88        56.37 o                         
   5   3   5       1568.97       1650.57        78.48 o                         
   6   3   5        892.63        916.81        68.14 o                         
   7   3   5        191.76        288.96       111.16 o                         
   8   3   5          7.30         -6.68        49.05 o                         
   9   3   5        306.42        212.43        82.69 o                         
 -11   4   5        847.86        942.26       126.57 o                         
 -10   4   5          4.57         34.86        51.40 o                         
  -9   4   5        752.74        685.45        62.68 o                         
  -8   4   5       5165.23       4722.67       165.97 o                         
  -7   4   5       3633.34       3634.13       116.70 o                         
  -6   4   5       4453.79       4437.11       132.33 o                         
  -5   4   5         21.19         16.37        13.29 o                         
  -4   4   5       3682.70       3779.98       123.35 o                         
  -3   4   5       7784.40       8628.69       219.76 o                         
  -2   4   5       1746.06       1707.81        54.60 o                         
  -1   4   5       4480.47       4944.04       122.86 o                         
   0   4   5       2335.78       2276.76        68.58 o                         
   1   4   5       6585.15       6805.16       180.71 o                         
   2   4   5       5198.91       5508.10       153.01 o                         
   3   4   5       2790.28       2529.40        85.98 o                         
   4   4   5         38.47         18.99        18.63 o                         
   5   4   5       1950.19       1836.53       128.79 o                         
   6   4   5       1276.38       1191.59        94.32 o                         
   7   4   5        487.70        404.70       104.32 o                         
   8   4   5         83.38        -45.24        54.11 o                         
 -11   5   5         43.73        101.90        52.54 o                         
 -10   5   5        120.88         75.61        35.85 o                         
  -9   5   5         84.17         34.96        29.95 o                         
  -8   5   5         81.37         36.36        23.24 o                         
  -7   5   5         38.65         66.71        30.23 o                         
  -6   5   5        411.17        326.49        37.97 o                         
  -5   5   5        182.00        136.41        34.92 o                         
  -4   5   5        429.45        463.98        40.78 o                         
  -3   5   5        555.94        466.25        29.93 o                         
  -2   5   5        266.04        303.95        35.42 o                         
  -1   5   5          7.32         11.13        11.27 o                         
   0   5   5        691.66        728.54        42.72 o                         
   1   5   5          7.70         21.44        17.06 o                         
   2   5   5         51.30         28.19        21.53 o                         
   3   5   5        209.11        140.28        25.61 o                         
   4   5   5         31.47         31.72        30.75 o                         
   5   5   5        192.52        136.42        41.33 o                         
   6   5   5         68.93         37.06        48.04 o                         
   7   5   5        124.38        176.12        84.71 o                         
   8   5   5          0.88         17.34        63.13 o                         
 -11   6   5        144.80        194.26        58.37 o                         
 -10   6   5        698.88        669.16        69.57 o                         
  -9   6   5        523.87        429.45        55.84 o                         
  -8   6   5          0.51        -19.83        24.06 o                         
  -7   6   5        471.89        490.18        53.66 o                         
  -6   6   5       3723.14       3741.46       138.75 o                         
  -5   6   5       2681.07       2481.04       102.37 o                         
  -4   6   5        360.30        342.25        34.40 o                         
  -3   6   5       2041.76       2003.28        74.56 o                         
  -2   6   5       3555.86       3920.32       121.27 o                         
  -1   6   5        475.96        439.52        38.08 o                         
   0   6   5        809.09        924.78        50.01 o                         
   1   6   5        231.40        251.25        34.72 o                         
   2   6   5       1870.95       1790.57        83.69 o                         
   3   6   5        136.75        124.20        53.96 o                         
   4   6   5        272.16        444.35       164.08 o                         
   5   6   5         27.84         50.48        45.92 o                         
   6   6   5        168.70        112.86        62.70 o                         
   7   6   5        558.23        901.59       181.71 o                         
 -11   7   5         75.15         91.12        48.92 o                         
 -10   7   5        253.19        323.08        57.62 o                         
  -9   7   5         22.33         27.95        29.36 o                         
  -8   7   5        108.82        110.09        40.37 o                         
  -7   7   5        224.15        234.20        40.43 o                         
  -6   7   5         31.87         24.29        25.72 o                         
  -5   7   5        658.18        747.23        62.12 o                         
  -4   7   5       1631.95       1487.44        77.29 o                         
  -3   7   5        119.33        102.14        24.47 o                         
  -2   7   5         81.12         59.55        24.77 o                         
  -1   7   5        642.59        680.24        44.85 o                         
   0   7   5          2.38        -11.67        18.00 o                         
   1   7   5        607.57        440.40        43.31 o                         
   2   7   5        626.33        411.37        75.50 o                         
   3   7   5        244.96        237.52        47.25 o                         
   4   7   5        634.60        560.05       175.59 o                         
   5   7   5        229.30        154.19        69.87 o                         
   6   7   5         23.22        -36.82        56.10 o                         
 -10   8   5          3.29        -12.63        46.01 o                         
  -9   8   5        494.30        500.88        65.53 o                         
  -8   8   5        583.31        559.03        63.87 o                         
  -7   8   5        101.04         86.77        35.57 o                         
  -6   8   5        143.54        176.33        55.20 o                         
  -5   8   5        220.47        192.27        39.97 o                         
  -4   8   5       2202.17       2180.35       102.23 o                         
  -3   8   5        955.04       1134.40       103.84 o                         
  -2   8   5        119.27         44.69        24.95 o                         
  -1   8   5        153.09         64.43        23.40 o                         
   0   8   5        237.91        237.32        36.40 o                         
   1   8   5       1824.53       2268.90       117.90 o                         
   2   8   5        433.50        384.96        51.65 o                         
   3   8   5        663.65        692.48       107.87 o                         
   4   8   5        366.77        479.14        94.84 o                         
   5   8   5        314.65        506.05       102.80 o                         
  -9   9   5        161.11         78.16        44.65 o                         
  -8   9   5        297.51        342.49        57.59 o                         
  -7   9   5        206.84        315.33        51.27 o                         
  -6   9   5         11.65          6.77        31.99 o                         
  -5   9   5         15.10         34.73        32.13 o                         
  -4   9   5        231.34        237.08        43.94 o                         
  -3   9   5        250.31        180.22        37.12 o                         
  -2   9   5        174.86        169.33        36.04 o                         
  -1   9   5          5.02        -19.47        22.86 o                         
   0   9   5        196.32        175.40        41.60 o                         
   1   9   5       1509.46       1473.07        91.08 o                         
   2   9   5       1146.60       1112.66        88.36 o                         
   3   9   5         29.16         85.82        51.90 o                         
   4   9   5        133.02         95.00        73.96 o                         
  -8  10   5        183.92        230.91        54.28 o                         
  -7  10   5         76.65         77.89        41.59 o                         
  -6  10   5        535.96        433.31        61.65 o                         
  -5  10   5          0.92         27.49        33.26 o                         
  -4  10   5         48.21         82.79        38.83 o                         
  -3  10   5        758.91        748.31        67.77 o                         
  -2  10   5        620.06        736.31        75.00 o                         
  -1  10   5         27.81          5.16        51.25 o                         
   0  10   5         55.57         48.54        37.73 o                         
   1  10   5         10.72         -2.68        36.68 o                         
   2  10   5          3.38         41.49        43.38 o                         
   3  10   5         17.16         25.77        50.80 o                         
  -7  11   5        236.61        306.18        61.06 o                         
  -6  11   5        442.90        531.77        70.41 o                         
  -5  11   5        164.55        127.60        47.24 o                         
  -4  11   5         31.52         42.40        38.35 o                         
  -3  11   5        270.77        263.63        64.81 o                         
  -2  11   5        869.37        841.77        82.43 o                         
  -1  11   5        339.03        294.23        65.74 o                         
   0  11   5          1.40         20.44        41.18 o                         
   1  11   5         27.58         46.69        56.67 o                         
  -4  12   5         98.65        136.46        54.17 o                         
  -3  12   5        176.31        161.07        56.95 o                         
   1 -13   6          8.19        -42.09        49.60 o                         
   2 -13   6          6.99         -8.80        53.09 o                         
   3 -13   6         14.37         89.63        50.19 o                         
  -2 -12   6        167.03        243.89        56.56 o                         
  -1 -12   6          8.71         45.21        42.18 o                         
   0 -12   6         12.58         44.20        43.97 o                         
   1 -12   6        274.57        356.98        65.16 o                         
   2 -12   6        375.84        410.19        72.08 o                         
   3 -12   6        204.69        173.44        49.73 o                         
   4 -12   6         34.88         16.53        43.96 o                         
   5 -12   6        140.95        218.91        54.25 o                         
   6 -12   6        234.24        347.16        76.62 o                         
  -4 -11   6          0.38         11.52        40.02 o                         
  -3 -11   6         80.17         73.10        40.08 o                         
  -2 -11   6          0.22          2.15        36.93 o                         
  -1 -11   6        215.48        190.99        46.20 o                         
   0 -11   6         63.74         32.78        37.74 o                         
   1 -11   6         42.08         39.83        37.06 o                         
   2 -11   6          8.93         18.49        33.67 o                         
   3 -11   6        118.82         56.43        41.12 o                         
   4 -11   6        411.78        279.08        57.11 o                         
   5 -11   6          2.69          7.04        31.16 o                         
   6 -11   6          0.42         79.59        50.98 o                         
   7 -11   6         17.87          9.92        60.42 o                         
  -5 -10   6        230.01        184.23        47.78 o                         
  -4 -10   6        107.79         66.79        37.98 o                         
  -3 -10   6         10.07          7.88        29.63 o                         
  -2 -10   6         17.78         58.93        34.73 o                         
  -1 -10   6        548.19        657.11       119.11 o                         
   0 -10   6        434.07        415.11        53.38 o                         
   1 -10   6        305.73        304.26        49.36 o                         
   2 -10   6         25.37         49.46        34.36 o                         
   3 -10   6         98.29         36.45        33.16 o                         
   4 -10   6        365.28        276.79        41.70 o                         
   5 -10   6         62.82         38.47        34.19 o                         
   6 -10   6         12.64          0.71        32.90 o                         
   7 -10   6        206.72        147.25        46.24 o                         
   8 -10   6        173.46         89.59        46.58 o                         
  -7  -9   6          0.72         64.32        45.84 o                         
  -6  -9   6        200.14        194.63        52.28 o                         
  -5  -9   6        351.16        340.83        54.33 o                         
  -4  -9   6       1074.50        998.20       117.35 o                         
  -3  -9   6         43.88         33.19        29.79 o                         
  -2  -9   6         28.20         64.71        30.64 o                         
  -1  -9   6        185.63        192.92        46.01 o                         
   0  -9   6        292.76        279.13        58.94 o                         
   1  -9   6         28.99          0.57        24.75 o                         
   2  -9   6          1.16         -4.40        26.17 o                         
   3  -9   6        368.23        353.85        43.55 o                         
   4  -9   6        557.47        505.36        55.41 o                         
   5  -9   6        782.05        625.21        63.01 o                         
   6  -9   6        103.72        111.98        43.67 o                         
   7  -9   6         30.67          4.85        33.46 o                         
   8  -9   6        266.17        274.71        54.46 o                         
   9  -9   6        723.08        699.87        86.24 o                         
  -7  -8   6         51.64         14.05        45.16 o                         
  -6  -8   6         79.83         78.84        38.18 o                         
  -5  -8   6         27.29         -0.18        28.64 o                         
  -4  -8   6         57.47         71.86        28.14 o                         
  -3  -8   6       1082.50       1044.77        68.02 o                         
  -2  -8   6        736.14        648.83        52.00 o                         
  -1  -8   6         10.85         28.82        26.28 o                         
   0  -8   6        176.27        186.04        34.61 o                         
   1  -8   6        336.53        422.95        34.68 o                         
   2  -8   6        660.70        583.55        43.16 o                         
   3  -8   6        365.52        316.31        32.65 o                         
   4  -8   6        167.15        158.44        31.03 o                         
   5  -8   6        325.42        335.60        54.13 o                         
   6  -8   6         20.33        -24.46        24.46 o                         
   7  -8   6          0.60        -29.36        29.36 o                         
   8  -8   6         10.81         16.81        36.97 o                         
   9  -8   6          9.58          1.18        41.50 o                         
  -8  -7   6        499.20        578.96       129.30 o                         
  -7  -7   6        524.81        521.00        75.80 o                         
  -6  -7   6         73.44         34.84        42.96 o                         
  -5  -7   6         15.32        -16.10        23.21 o                         
  -4  -7   6       1484.37       1576.90        72.92 o                         
  -3  -7   6        969.41        966.71        50.39 o                         
  -2  -7   6       2581.38       2953.44       112.67 o                         
  -1  -7   6        449.37        428.58        43.94 o                         
   0  -7   6         42.24         26.81        16.98 o                         
   1  -7   6       1948.56       2027.15        78.36 o                         
   2  -7   6       1287.66       1261.52        64.94 o                         
   3  -7   6        623.88        695.74        37.66 o                         
   4  -7   6         50.85          9.49        21.02 o                         
   5  -7   6        861.57        856.00        92.27 o                         
   6  -7   6        960.40        798.55        98.76 o                         
   7  -7   6        243.39        216.17        49.84 o                         
   8  -7   6         73.60          7.86        62.92 o                         
   9  -7   6        124.08        129.05        54.05 o                         
  10  -7   6        386.99        443.94        80.03 o                         
  -9  -6   6        170.17        250.64       172.87 o                         
  -8  -6   6         28.39         20.15        93.30 o                         
  -7  -6   6          3.14         -8.98        29.64 o                         
  -6  -6   6          8.71        -28.53        28.53 o                         
  -5  -6   6        121.27        171.79        30.67 o                         
  -4  -6   6        490.59        606.27        60.54 o                         
  -3  -6   6         52.12         38.40        20.38 o                         
  -2  -6   6          8.57        -13.24        13.24 o                         
  -1  -6   6         34.23         21.82        12.64 o                         
   0  -6   6         64.01         52.09        15.89 o                         
   1  -6   6        973.97        980.38        45.59 o                         
   2  -6   6        433.79        413.25        37.78 o                         
   3  -6   6       1918.32       2013.66        66.22 o                         
   4  -6   6        124.85        124.72        21.15 o                         
   5  -6   6         75.99         44.44        24.52 o                         
   6  -6   6         49.68         16.23        27.19 o                         
   7  -6   6        226.09        215.77        58.70 o                         
   8  -6   6        144.50        162.38        50.47 o                         
   9  -6   6         12.25         58.57        46.45 o                         
  10  -6   6         15.22         17.47        48.37 o                         
 -10  -5   6        383.46        570.98       111.52 o                         
  -9  -5   6          8.49         28.58        59.54 o                         
  -8  -5   6        363.52        366.34        59.08 o                         
  -7  -5   6       1628.84       1646.53       180.41 o                         
  -6  -5   6       4114.69       4495.31       243.47 o                         
  -5  -5   6       3602.00       3463.98       139.89 o                         
  -4  -5   6        468.65        481.44        62.99 o                         
  -3  -5   6        257.87        173.70        24.82 o                         
  -2  -5   6       2032.32       2067.79        62.47 o                         
  -1  -5   6       3245.43       3441.88        89.41 o                         
   0  -5   6        243.36        186.20        18.33 o                         
   1  -5   6        338.50        365.97        28.43 o                         
   2  -5   6       1583.12       1757.18        50.04 o                         
   3  -5   6       2102.07       2300.69        70.13 o                         
   4  -5   6       2777.72       2786.48        74.63 o                         
   5  -5   6        590.67        552.08        41.02 o                         
   6  -5   6        380.25        356.25        43.37 o                         
   7  -5   6       4016.85       4419.80       230.04 o                         
   8  -5   6        461.45        456.46       123.30 o                         
   9  -5   6       1138.83       1278.51       124.63 o                         
  10  -5   6          4.33        -51.27        70.92 o                         
 -10  -4   6          1.11         67.25        67.15 o                         
  -9  -4   6          0.56         65.84        58.41 o                         
  -8  -4   6       2299.62       2466.03       186.85 o                         
  -7  -4   6        359.87        400.17        55.35 o                         
  -6  -4   6         67.17         39.57        22.62 o                         
  -5  -4   6        144.70         96.31        24.32 o                         
  -4  -4   6        826.36        707.33        44.39 o                         
  -3  -4   6         10.29         31.99        11.96 o                         
  -2  -4   6        253.90        261.71        41.88 o                         
  -1  -4   6       1490.51       1519.45        45.90 o                         
   0  -4   6       1633.83       1502.29        45.17 o                         
   1  -4   6         62.88         46.86        11.58 o                         
   2  -4   6         37.79         62.10        13.42 o                         
   3  -4   6        217.45        197.93        19.55 o                         
   4  -4   6       1227.60       1283.59        61.10 o                         
   5  -4   6       1897.51       1929.36        82.27 o                         
   6  -4   6         17.32          0.03        22.79 o                         
   7  -4   6        125.99         88.30        30.62 o                         
   8  -4   6        354.57        329.89        57.21 o                         
   9  -4   6        656.67        682.34       108.48 o                         
  10  -4   6          9.22        -26.88        53.49 o                         
 -10  -3   6          6.77        -58.77        58.77 o                         
  -9  -3   6       1158.54       1253.20       128.21 o                         
  -8  -3   6        377.07        350.15        70.12 o                         
  -7  -3   6        744.35        850.19        68.94 o                         
  -6  -3   6        120.35        102.70        25.14 o                         
  -5  -3   6        191.62        140.36        20.13 o                         
  -4  -3   6       6719.92       6981.62       179.66 o                         
  -3  -3   6       3268.09       3242.76        91.66 o                         
  -2  -3   6       4112.18       4525.97       110.51 o                         
  -1  -3   6         13.52         51.63        12.61 o                         
   0  -3   6      11462.39      11905.76       242.33 o                         
   1  -3   6      15778.38      17193.96       344.34 o                         
   2  -3   6       1900.09       1760.40        53.95 o                         
   3  -3   6          7.44         14.98        12.29 o                         
   4  -3   6       3703.02       3846.92       100.44 o                         
   5  -3   6       3155.89       2899.72       125.68 o                         
   6  -3   6       1930.00       1895.81        87.17 o                         
   7  -3   6          1.38        -12.06        35.25 o                         
   8  -3   6        433.39        506.91        57.93 o                         
   9  -3   6        610.97        565.43        75.27 o                         
  10  -3   6        431.62        613.12       103.59 o                         
 -11  -2   6        171.93        165.55       113.63 o                         
 -10  -2   6         70.36         81.79        80.32 o                         
  -9  -2   6        751.00        627.66        93.55 o                         
  -8  -2   6        290.26        224.47        54.74 o                         
  -7  -2   6        751.79        659.75        59.51 o                         
  -6  -2   6       3198.08       3798.87       123.39 o                         
  -5  -2   6        224.86        253.59        26.74 o                         
  -4  -2   6         17.57         58.43        14.66 o                         
  -3  -2   6       1582.39       1814.53        57.41 o                         
  -2  -2   6       5873.21       5541.82       129.55 o                         
  -1  -2   6       1729.29       1573.30        44.62 o                         
   0  -2   6       1594.20       1521.94        42.39 o                         
   1  -2   6       6343.74       6463.91       148.32 o                         
   2  -2   6       1387.22       1286.10        42.59 o                         
   3  -2   6         12.48         18.93        10.92 o                         
   4  -2   6        924.22        861.82        38.58 o                         
   5  -2   6       4336.03       4384.37       129.70 o                         
   6  -2   6       1663.35       1745.82        71.99 o                         
   7  -2   6       1272.29       1284.01       108.01 o                         
   8  -2   6        529.65        459.61       108.33 o                         
   9  -2   6        208.15        200.23        55.83 o                         
  10  -2   6        298.92        464.03       109.47 o                         
 -11  -1   6        614.79        798.25       170.93 o                         
 -10  -1   6       1054.01       1017.18       187.10 o                         
  -9  -1   6        315.99        238.52        90.61 o                         
  -8  -1   6        562.22        549.46        89.10 o                         
  -7  -1   6       1379.72       1312.37        64.55 o                         
  -6  -1   6       2182.14       2069.44        71.38 o                         
  -5  -1   6       2939.35       3118.24        92.28 o                         
  -4  -1   6       1094.28       1497.41        57.08 o                         
  -3  -1   6       2619.54       2174.39        64.50 o                         
  -2  -1   6        116.71        161.49        21.88 o                         
  -1  -1   6         19.02         28.32         8.82 o                         
   0  -1   6        800.53        550.05        23.95 o                         
   1  -1   6        919.41        987.01        32.15 o                         
   2  -1   6       1153.56       1327.33        42.57 o                         
   3  -1   6          4.45          2.52         9.63 o                         
   4  -1   6          0.71         -6.30        15.07 o                         
   5  -1   6         34.35         39.38        20.25 o                         
   6  -1   6         48.96         47.75        20.38 o                         
   7  -1   6        567.26        558.04        46.00 o                         
   8  -1   6         25.97        -13.96        28.37 o                         
   9  -1   6        229.35        148.86        58.86 o                         
  10  -1   6        118.68        111.79        70.60 o                         
 -11   0   6        416.80        560.75       147.42 o                         
 -10   0   6       1303.05       1255.17       180.24 o                         
  -9   0   6        480.81        513.73       116.57 o                         
  -8   0   6         12.08         69.06        38.44 o                         
  -7   0   6       1522.62       1571.79        80.46 o                         
  -6   0   6       4063.86       4529.29       142.19 o                         
  -5   0   6       4662.31       4515.79       137.76 o                         
  -4   0   6       1170.09        988.67        40.49 o                         
  -3   0   6       5443.07       5478.70       127.64 o                         
  -2   0   6       5891.63       6094.30       129.69 o                         
  -1   0   6        706.18        782.09        28.84 o                         
   0   0   6       5534.67       4985.91       129.96 o                         
   1   0   6       2306.56       2537.71        75.82 o                         
   2   0   6       2918.61       2986.15        83.69 o                         
   3   0   6       6182.30       6624.74       170.08 o                         
   4   0   6       4174.01       4096.17       133.17 o                         
   5   0   6       1545.58       1478.83        74.53 o                         
   6   0   6        725.10        698.91        54.77 o                         
   7   0   6       3095.39       3201.01       113.51 o                         
   8   0   6        934.14       1061.51       176.86 o                         
   9   0   6        235.47        265.81        60.92 o                         
  10   0   6        197.36         98.31        66.32 o                         
 -11   1   6          2.57         61.22        89.14 o                         
 -10   1   6         43.78        123.03        53.63 o                         
  -9   1   6         63.65        111.87        48.69 o                         
  -8   1   6        180.09         70.64        32.25 o                         
  -7   1   6          0.00         15.23        19.55 o                         
  -6   1   6         39.85         69.24        17.42 o                         
  -5   1   6         36.17          3.01        12.49 o                         
  -4   1   6        210.14        213.60        16.86 o                         
  -3   1   6         90.71        105.20        15.68 o                         
  -2   1   6        529.94        413.24        23.38 o                         
  -1   1   6        259.24        256.02        19.04 o                         
   0   1   6        669.63        571.65        22.33 o                         
   1   1   6        819.82        960.81        39.68 o                         
   2   1   6       1146.47       1301.51        62.67 o                         
   3   1   6       1823.58       1875.39        90.33 o                         
   4   1   6          3.23         -0.75        15.08 o                         
   5   1   6        424.05        391.63        39.49 o                         
   6   1   6         69.66         82.97        28.54 o                         
   7   1   6          0.65         25.05        25.77 o                         
   8   1   6        974.50        981.64        81.10 o                         
   9   1   6        609.92        597.18        82.10 o                         
 -11   2   6        199.25        178.62        70.71 o                         
 -10   2   6        238.71        207.19        65.41 o                         
  -9   2   6       1268.48       1497.19       121.00 o                         
  -8   2   6       1859.13       2010.50       105.35 o                         
  -7   2   6       1700.31       1638.71        75.31 o                         
  -6   2   6        501.88        515.86        27.76 o                         
  -5   2   6        253.44        208.68        20.90 o                         
  -4   2   6       6415.24       6451.39       167.30 o                         
  -3   2   6       1642.48       1495.69        52.73 o                         
  -2   2   6       2690.68       3132.25        90.27 o                         
  -1   2   6       4330.87       4645.76       123.84 o                         
   0   2   6         32.28         47.18        10.86 o                         
   1   2   6       4685.23       4706.99       115.77 o                         
   2   2   6        120.17         64.21        19.05 o                         
   3   2   6       1924.51       1894.53        65.68 o                         
   4   2   6       3450.47       3755.62       128.73 o                         
   5   2   6       2912.68       3034.16       114.50 o                         
   6   2   6        539.52        490.22        64.07 o                         
   7   2   6        427.22        400.67        61.90 o                         
   8   2   6       1603.39       1481.00       107.76 o                         
   9   2   6        935.35        888.35       147.16 o                         
 -11   3   6         16.85         53.65        59.55 o                         
 -10   3   6        133.37        128.93        60.15 o                         
  -9   3   6         98.74        106.92        32.49 o                         
  -8   3   6        459.60        423.99        53.36 o                         
  -7   3   6        234.27        256.16        34.80 o                         
  -6   3   6          8.70         13.23        18.65 o                         
  -5   3   6        121.29        191.23        23.52 o                         
  -4   3   6        889.88        877.73        45.44 o                         
  -3   3   6       3977.28       3662.30       117.46 o                         
  -2   3   6       1566.82       1715.61        67.15 o                         
  -1   3   6         26.09          4.06        12.65 o                         
   0   3   6         86.43         56.28        12.64 o                         
   1   3   6       1281.99       1299.00        54.92 o                         
   2   3   6       1352.93       1440.84        55.63 o                         
   3   3   6        167.57        176.82        23.36 o                         
   4   3   6        113.84         42.78        20.19 o                         
   5   3   6        177.29        124.11        32.45 o                         
   6   3   6        300.50        321.41        73.14 o                         
   7   3   6        157.21        189.65        63.09 o                         
   8   3   6         47.77         39.09        60.98 o                         
   9   3   6        389.77        400.81        96.32 o                         
 -11   4   6        694.30        785.61       285.27 o                         
 -10   4   6        829.08        743.55        83.99 o                         
  -9   4   6         54.57         52.80        30.07 o                         
  -8   4   6        361.39        371.73        39.79 o                         
  -7   4   6       1607.88       1536.08        70.77 o                         
  -6   4   6       2435.27       2413.28        96.86 o                         
  -5   4   6        136.10        174.89        23.41 o                         
  -4   4   6       1589.51       1397.25        66.81 o                         
  -3   4   6       5151.23       5443.25       135.23 o                         
  -2   4   6       5712.12       6169.73       165.04 o                         
  -1   4   6        673.21        607.91        32.18 o                         
   0   4   6        754.13        923.68        36.39 o                         
   1   4   6       2593.98       2365.82        79.90 o                         
   2   4   6       2706.21       2856.57        93.10 o                         
   3   4   6       1282.05       1239.34        59.72 o                         
   4   4   6         20.83         44.04        23.93 o                         
   5   4   6         77.74        -27.12        53.26 o                         
   6   4   6        700.87        767.38       104.48 o                         
   7   4   6        923.46        702.19       246.09 o                         
   8   4   6         74.77         40.01        62.40 o                         
 -11   5   6        433.29        566.78       123.18 o                         
 -10   5   6        659.21        749.22        84.98 o                         
  -9   5   6         19.64         -0.74        26.08 o                         
  -8   5   6        264.60        238.38        35.87 o                         
  -7   5   6       1364.79       1502.35        77.61 o                         
  -6   5   6       2082.90       2023.55        90.17 o                         
  -5   5   6        543.61        415.52        42.37 o                         
  -4   5   6          7.73         -9.73        14.74 o                         
  -3   5   6       2871.22       2884.87        83.69 o                         
  -2   5   6       4845.76       5389.74       149.90 o                         
  -1   5   6       4504.91       4657.19       112.37 o                         
   0   5   6        435.91        469.79        33.68 o                         
   1   5   6        442.22        488.38        39.46 o                         
   2   5   6        581.94        606.41        63.19 o                         
   3   5   6       1845.38       1774.30        72.83 o                         
   4   5   6        162.22         91.96        42.69 o                         
   5   5   6          5.65         53.81        46.01 o                         
   6   5   6        600.21        747.00       106.67 o                         
   7   5   6        494.45        459.82        92.63 o                         
 -11   6   6         29.22         11.87        65.57 o                         
 -10   6   6        508.81        586.96        79.71 o                         
  -9   6   6       1176.67       1322.89        75.92 o                         
  -8   6   6        317.02        351.82        46.49 o                         
  -7   6   6         23.31         23.48        34.01 o                         
  -6   6   6         16.14         -9.33        22.03 o                         
  -5   6   6       2330.01       2449.25       103.38 o                         
  -4   6   6        357.80        329.78        34.93 o                         
  -3   6   6        238.07        219.20        29.54 o                         
  -2   6   6        196.14        170.56        30.24 o                         
  -1   6   6        255.59        344.58        35.23 o                         
   0   6   6        802.50        855.69        57.36 o                         
   1   6   6        110.61         62.87        21.41 o                         
   2   6   6         40.02         41.46        22.99 o                         
   3   6   6        300.28        277.00        40.42 o                         
   4   6   6        352.36        293.52        75.16 o                         
   5   6   6         82.09         65.82        49.92 o                         
   6   6   6          0.08         47.21        54.11 o                         
   7   6   6          0.51         -0.75        62.48 o                         
 -10   7   6        422.70        373.30        69.50 o                         
  -9   7   6       1615.95       1426.13        90.96 o                         
  -8   7   6       1734.85       1802.94        98.03 o                         
  -7   7   6        256.72        280.93        52.28 o                         
  -6   7   6        228.35        242.65        41.22 o                         
  -5   7   6       4083.58       4430.24       161.06 o                         
  -4   7   6       1873.17       1663.24        85.88 o                         
  -3   7   6        681.98        731.80        53.35 o                         
  -2   7   6          2.21        -22.05        30.37 o                         
  -1   7   6        509.07        657.33        46.56 o                         
   0   7   6        773.58        723.72        59.11 o                         
   1   7   6        632.50        690.47        72.74 o                         
   2   7   6        349.52        402.55        63.34 o                         
   3   7   6        326.95        567.75        69.34 o                         
   4   7   6        201.49        113.45        56.28 o                         
   5   7   6        294.26        226.12        73.42 o                         
   6   7   6        135.04        186.20        77.40 o                         
 -10   8   6         87.67        124.79        55.69 o                         
  -9   8   6         69.54         12.36        38.47 o                         
  -8   8   6        221.82        196.37        46.19 o                         
  -7   8   6         53.31         71.97        44.40 o                         
  -6   8   6        221.23        142.91        39.94 o                         
  -5   8   6        452.98        537.76        63.98 o                         
  -4   8   6          0.38          5.83        24.65 o                         
  -3   8   6        164.92        148.85        37.24 o                         
  -2   8   6         28.10         17.02        25.48 o                         
  -1   8   6          1.25          6.16        20.70 o                         
   0   8   6        672.54        675.87        54.74 o                         
   1   8   6        265.69        202.03        62.50 o                         
   2   8   6        451.48        339.34        57.73 o                         
   3   8   6         34.93         35.66        48.35 o                         
   4   8   6          0.61         -2.21        51.77 o                         
   5   8   6        347.37        454.06       103.15 o                         
  -9   9   6         53.48         40.36        43.35 o                         
  -8   9   6        764.24        798.71        81.19 o                         
  -7   9   6        527.57        566.29        71.90 o                         
  -6   9   6        329.90        283.72        49.87 o                         
  -5   9   6        256.08        248.45        54.63 o                         
  -4   9   6        225.41        228.25        46.65 o                         
  -3   9   6       1951.02       2133.19        95.54 o                         
  -2   9   6        608.07        735.88        64.52 o                         
  -1   9   6        907.25        838.09        59.39 o                         
   0   9   6         75.53        103.40        51.83 o                         
   1   9   6        668.58        784.40       115.62 o                         
   2   9   6       1010.39       1102.12       100.35 o                         
   3   9   6        219.53        127.55        63.88 o                         
   4   9   6          3.15        -26.62        58.61 o                         
  -8  10   6         23.95         33.18        43.86 o                         
  -7  10   6          0.96        -41.78        41.78 o                         
  -6  10   6          7.31        -32.88        32.88 o                         
  -5  10   6          8.45         -7.01        35.38 o                         
  -4  10   6          5.08         14.05        34.49 o                         
  -3  10   6        174.20        166.39        41.47 o                         
  -2  10   6         92.07         79.07        35.28 o                         
  -1  10   6        466.24        456.95        67.80 o                         
   0  10   6          2.10         -3.60        35.59 o                         
   1  10   6         53.37         48.29        53.40 o                         
   2  10   6         79.35         18.15        50.74 o                         
  -7  11   6         59.41        154.40        65.07 o                         
  -6  11   6        241.81        229.39        55.23 o                         
  -5  11   6        154.34        147.16        48.71 o                         
  -4  11   6        132.86        118.55        44.24 o                         
  -3  11   6         93.90        101.59        48.37 o                         
  -2  11   6        441.46        467.44        66.72 o                         
  -1  11   6        336.93        362.84       118.10 o                         
   0  11   6          1.30          7.17        51.03 o                         
   2 -13   7        131.69        101.07        63.85 o                         
  -2 -12   7         21.15         45.83        45.56 o                         
  -1 -12   7          1.50          0.44        38.70 o                         
   0 -12   7         59.85         62.88        45.63 o                         
   1 -12   7          7.94          5.95        44.74 o                         
   2 -12   7         16.28        -41.91        42.22 o                         
   3 -12   7          1.34        -37.00        38.75 o                         
   4 -12   7          6.22        -40.04        42.84 o                         
   5 -12   7         13.32         42.26        50.63 o                         
   6 -12   7         18.22         54.47        68.32 o                         
  -4 -11   7         92.99         87.21        46.08 o                         
  -3 -11   7         11.97         14.28        40.93 o                         
  -2 -11   7        190.64        186.94        43.17 o                         
  -1 -11   7        831.62        850.36        78.92 o                         
   0 -11   7        468.63        592.36        67.91 o                         
   1 -11   7          0.02         41.89        35.76 o                         
   2 -11   7          8.47          9.46        34.47 o                         
   3 -11   7        577.97        508.97        64.90 o                         
   4 -11   7        226.98        315.29        56.30 o                         
   5 -11   7         18.51        -15.84        32.16 o                         
   6 -11   7        247.74         89.73        51.07 o                         
   7 -11   7        483.58        588.53        89.96 o                         
  -5 -10   7         75.27        104.79        44.47 o                         
  -4 -10   7         77.92         24.39        36.37 o                         
  -3 -10   7          0.82        -19.49        39.38 o                         
  -2 -10   7         92.30         47.51        34.26 o                         
  -1 -10   7         28.96        -20.70        49.98 o                         
   0 -10   7         19.62         24.59        33.08 o                         
   1 -10   7        140.45        154.74        40.07 o                         
   2 -10   7         41.38         56.26        33.42 o                         
   3 -10   7          0.08        -16.32        30.18 o                         
   4 -10   7         59.02         59.43        30.75 o                         
   5 -10   7        161.38        112.71        36.42 o                         
   6 -10   7         20.06        -22.70        33.23 o                         
   7 -10   7          9.99        -11.09        38.74 o                         
   8 -10   7         17.03        -16.22        50.40 o                         
  -7  -9   7        169.90        182.61        61.44 o                         
  -6  -9   7         28.81        -34.77        34.77 o                         
  -5  -9   7         46.87         -6.88        34.18 o                         
  -4  -9   7        441.55        396.55        54.75 o                         
  -3  -9   7        531.07        566.76        54.24 o                         
  -2  -9   7        225.45        192.23        44.15 o                         
  -1  -9   7         57.40         61.06        27.42 o                         
   0  -9   7        256.51        219.27        41.07 o                         
   1  -9   7        979.46       1170.29        82.14 o                         
   2  -9   7        656.87        703.10        64.34 o                         
   3  -9   7         74.02         77.97        25.54 o                         
   4  -9   7        443.74        415.80        45.66 o                         
   5  -9   7        519.05        609.79        90.13 o                         
   6  -9   7         52.42         85.67        37.01 o                         
   7  -9   7          4.12         44.82        39.25 o                         
   8  -9   7        350.81        322.24        56.87 o                         
   9  -9   7        136.12        215.85        56.09 o                         
  -7  -8   7         87.02         32.45        48.25 o                         
  -6  -8   7         17.80         11.36        34.30 o                         
  -5  -8   7         80.17         71.04        38.01 o                         
  -4  -8   7          9.04         -8.86        27.22 o                         
  -3  -8   7         44.15         -2.87        22.59 o                         
  -2  -8   7          9.79         31.43        21.34 o                         
  -1  -8   7         14.64          5.86        18.53 o                         
   0  -8   7         17.75         43.83        22.59 o                         
   1  -8   7        621.65        600.55        79.49 o                         
   2  -8   7        498.79        459.32        38.45 o                         
   3  -8   7        330.03        360.46        35.18 o                         
   4  -8   7         20.37         -7.94        22.74 o                         
   5  -8   7        431.01        497.69        55.41 o                         
   6  -8   7        109.67        159.67        41.26 o                         
   7  -8   7        169.50        217.73        44.60 o                         
   8  -8   7        133.32         82.42        67.51 o                         
   9  -8   7          5.66        -23.12        46.71 o                         
  -8  -7   7        515.85        509.43       101.80 o                         
  -7  -7   7        923.81        855.43        90.93 o                         
  -6  -7   7       1266.82       1294.58        95.06 o                         
  -5  -7   7        458.23        412.29        55.06 o                         
  -4  -7   7        406.83        456.48        96.29 o                         
  -3  -7   7        361.65        369.64        84.14 o                         
  -2  -7   7        947.40        983.77        48.91 o                         
  -1  -7   7        697.16        696.97        42.51 o                         
   0  -7   7        766.62        825.45        53.03 o                         
   1  -7   7        243.05        277.55        34.65 o                         
   2  -7   7        792.75        691.26        42.48 o                         
   3  -7   7        347.10        293.37        25.34 o                         
   4  -7   7        122.81         99.39        26.50 o                         
   5  -7   7        151.75        136.70        30.45 o                         
   6  -7   7        445.32        276.36        50.35 o                         
   7  -7   7        462.45        554.26        73.19 o                         
   8  -7   7        177.65        135.75        73.52 o                         
   9  -7   7        141.90         90.91        54.36 o                         
  -9  -6   7          9.12         24.72        63.15 o                         
  -8  -6   7          4.45        -10.88        38.94 o                         
  -7  -6   7         34.73         10.44        38.52 o                         
  -6  -6   7        463.88        296.88        55.14 o                         
  -5  -6   7          6.97         -9.75        29.48 o                         
  -4  -6   7        213.11        234.49        30.75 o                         
  -3  -6   7       1912.06       1874.77        68.29 o                         
  -2  -6   7       1805.28       1790.45        71.08 o                         
  -1  -6   7       5456.06       5984.27       150.41 o                         
   0  -6   7        169.39        230.39        21.20 o                         
   1  -6   7         90.14         96.49        16.64 o                         
   2  -6   7        756.02        645.83        38.89 o                         
   3  -6   7       1973.84       2188.23        66.07 o                         
   4  -6   7       1402.64       1387.76        52.41 o                         
   5  -6   7         11.28        -17.92        22.49 o                         
   6  -6   7        252.60        124.74        39.29 o                         
   7  -6   7       1117.70       1279.79        92.27 o                         
   8  -6   7       1412.31       1538.52       125.42 o                         
   9  -6   7        325.88        371.25        77.59 o                         
  10  -6   7         70.18         31.35        62.08 o                         
 -10  -5   7         75.85        165.77        88.63 o                         
  -9  -5   7        231.23        249.84        78.44 o                         
  -8  -5   7         22.61         51.78        40.85 o                         
  -7  -5   7         16.55          3.25        29.92 o                         
  -6  -5   7        395.63        394.11        87.52 o                         
  -5  -5   7        299.90        272.13        44.39 o                         
  -4  -5   7        578.82        532.41        45.41 o                         
  -3  -5   7         14.47         -0.29        15.74 o                         
  -2  -5   7        126.89        111.43        13.33 o                         
  -1  -5   7          9.73         29.42        11.37 o                         
   0  -5   7       7289.60       7933.87       161.26 o                         
   1  -5   7         88.95         58.39        13.69 o                         
   2  -5   7         78.27         74.99        12.64 o                         
   3  -5   7        465.04        367.97        26.38 o                         
   4  -5   7        826.79        989.14        39.54 o                         
   5  -5   7        413.50        381.82        49.84 o                         
   6  -5   7          5.77          0.00        25.92 o                         
   7  -5   7        107.05         62.53        33.66 o                         
   8  -5   7         59.75         37.87        42.35 o                         
   9  -5   7         91.30         84.86        52.90 o                         
  10  -5   7         23.12        -21.34        59.57 o                         
 -10  -4   7        148.92        203.26        79.66 o                         
  -9  -4   7       2024.18       2184.86       164.65 o                         
  -8  -4   7        986.87        969.11        82.32 o                         
  -7  -4   7       1718.24       1811.00       110.58 o                         
  -6  -4   7        228.58        317.18        53.30 o                         
  -5  -4   7       2350.38       2274.46       108.17 o                         
  -4  -4   7       4300.51       4480.79       144.37 o                         
  -3  -4   7        804.10        792.23        36.03 o                         
  -2  -4   7          0.37          6.79        10.57 o                         
  -1  -4   7       3510.81       3892.54        92.76 o                         
   0  -4   7      17908.92      18937.41       355.92 o                         
   1  -4   7       8067.29       8421.31       168.58 o                         
   2  -4   7        549.44        553.59        40.33 o                         
   3  -4   7          3.11         -2.42        11.32 o                         
   4  -4   7       3207.46       3378.87        94.21 o                         
   5  -4   7       2400.74       2217.64        92.12 o                         
   6  -4   7        656.24        783.10        62.23 o                         
   7  -4   7        113.93        113.27        42.55 o                         
   8  -4   7        766.13        668.13        68.16 o                         
   9  -4   7        521.06        658.73       100.24 o                         
  10  -4   7        356.78        379.90        97.22 o                         
 -10  -3   7        103.80         66.61        77.39 o                         
  -9  -3   7         17.00         -6.60        54.61 o                         
  -8  -3   7        282.52        339.71        61.21 o                         
  -7  -3   7         33.66         47.32        31.32 o                         
  -6  -3   7         13.06          1.30        23.56 o                         
  -5  -3   7       1164.09       1196.28        56.59 o                         
  -4  -3   7          1.35          8.60        11.97 o                         
  -3  -3   7       2194.13       2177.62        67.98 o                         
  -2  -3   7        256.10        348.67        31.40 o                         
  -1  -3   7        218.29        234.95        19.12 o                         
   0  -3   7       1042.27       1000.89        37.61 o                         
   1  -3   7       4498.96       4586.66       105.09 o                         
   2  -3   7        135.78        109.88        16.15 o                         
   3  -3   7       1100.72       1249.47        48.22 o                         
   4  -3   7         43.22         89.83        22.80 o                         
   5  -3   7         55.77         52.39        22.33 o                         
   6  -3   7         19.92         14.36        19.90 o                         
   7  -3   7         91.01         62.44        35.35 o                         
   8  -3   7         43.79         86.55        45.57 o                         
   9  -3   7         52.12         68.50        46.46 o                         
  10  -3   7        177.53        247.09        96.22 o                         
 -11  -2   7       1082.14       1145.50       206.20 o                         
 -10  -2   7        745.03        858.00       168.97 o                         
  -9  -2   7         61.82        110.24        53.49 o                         
  -8  -2   7        447.61        415.22        54.06 o                         
  -7  -2   7       1007.02        900.82        70.14 o                         
  -6  -2   7       1892.70       1751.24        83.62 o                         
  -5  -2   7        296.52        270.94        27.14 o                         
  -4  -2   7       4526.37       5112.91       135.96 o                         
  -3  -2   7      10516.11      11313.53       273.84 o                         
  -2  -2   7      11654.87      11773.09       287.95 o                         
  -1  -2   7       6056.88       5844.38       125.30 o                         
   0  -2   7          1.24         -8.92         8.92 o                         
   1  -2   7       7089.64       7960.67       180.82 o                         
   2  -2   7      10723.90      11394.98       254.19 o                         
   3  -2   7       3327.47       3045.73        88.73 o                         
   4  -2   7       2724.04       2926.68       103.03 o                         
   5  -2   7        191.56        131.87        25.76 o                         
   6  -2   7       1863.04       1952.05        93.15 o                         
   7  -2   7       2056.09       2170.18       122.70 o                         
   8  -2   7         27.03         37.57        39.57 o                         
   9  -2   7        149.15         94.42        49.65 o                         
  10  -2   7        914.15       1299.50       240.70 o                         
 -11  -1   7         15.23         53.88        72.49 o                         
 -10  -1   7        157.55        240.48       107.75 o                         
  -9  -1   7        130.87        127.83        73.47 o                         
  -8  -1   7        100.70         47.85        30.22 o                         
  -7  -1   7        252.53        230.27        37.62 o                         
  -6  -1   7         83.64         51.30        23.65 o                         
  -5  -1   7        740.92        800.88        38.09 o                         
  -4  -1   7        292.73        318.22        52.12 o                         
  -3  -1   7        926.91        978.46        54.43 o                         
  -2  -1   7        238.83        286.69        22.54 o                         
  -1  -1   7       2047.58       1894.84        49.70 o                         
   0  -1   7        224.95        203.86        23.21 o                         
   1  -1   7       2391.33       2604.40        75.78 o                         
   2  -1   7        284.73        229.85        18.72 o                         
   3  -1   7       1571.33       1464.08        71.09 o                         
   4  -1   7        199.77        180.44        26.83 o                         
   5  -1   7         34.01         35.42        20.35 o                         
   6  -1   7        883.44        824.66        58.15 o                         
   7  -1   7       1068.03       1190.66        91.68 o                         
   8  -1   7        995.32       1073.62        81.73 o                         
   9  -1   7          3.82         -1.80        53.30 o                         
  10  -1   7        145.24         63.48        58.30 o                         
 -11   0   7         73.41        174.36       102.36 o                         
 -10   0   7        920.83        888.37       170.93 o                         
  -9   0   7       1560.48       1864.73       141.30 o                         
  -8   0   7        377.22        423.04        75.07 o                         
  -7   0   7         25.85         10.35        23.00 o                         
  -6   0   7        884.86        862.72        46.77 o                         
  -5   0   7       1494.84       1460.53        59.60 o                         
  -4   0   7       2718.27       2431.81        65.53 o                         
  -3   0   7       2207.03       2202.00        60.70 o                         
  -2   0   7       3486.12       3437.10        80.22 o                         
  -1   0   7        722.23        699.38        28.26 o                         
   0   0   7       3405.08       3244.39        92.97 o                         
   1   0   7        612.40        697.67        36.63 o                         
   2   0   7        686.78        669.91        39.53 o                         
   3   0   7       1184.29       1242.98        46.84 o                         
   4   0   7       1786.60       1689.07        71.08 o                         
   5   0   7       1669.37       1502.60        70.62 o                         
   6   0   7          8.01         10.58        34.47 o                         
   7   0   7         56.43         26.61        28.73 o                         
   8   0   7        332.05        311.76        50.62 o                         
   9   0   7          3.37        -40.22        40.22 o                         
 -11   1   7          2.02         -5.39        86.20 o                         
 -10   1   7        346.41        405.25        77.74 o                         
  -9   1   7       1221.68       1066.04       105.73 o                         
  -8   1   7        631.94        618.99        73.78 o                         
  -7   1   7         91.35        134.46        33.34 o                         
  -6   1   7          7.38         11.55        14.00 o                         
  -5   1   7       2512.56       2505.95        65.27 o                         
  -4   1   7       3516.15       3510.57        91.34 o                         
  -3   1   7         72.59         80.88        16.99 o                         
  -2   1   7        151.38        124.94        15.41 o                         
  -1   1   7      14760.82      16700.95       361.71 o                         
   0   1   7       3524.03       3358.60        90.07 o                         
   1   1   7       3439.54       3452.84       100.67 o                         
   2   1   7         27.42         21.77        10.93 o                         
   3   1   7       1239.25       1367.08        52.38 o                         
   4   1   7       1950.74       1651.49        72.47 o                         
   5   1   7       1317.32       1326.11        92.01 o                         
   6   1   7         13.09         43.44        30.91 o                         
   7   1   7        463.71        571.90        74.37 o                         
   8   1   7       3894.49       4404.11       170.14 o                         
   9   1   7       1185.06       1270.85       113.59 o                         
 -11   2   7        248.18        336.97        83.43 o                         
 -10   2   7         16.97         19.74        48.15 o                         
  -9   2   7        468.76        486.78       190.53 o                         
  -8   2   7       1102.64        791.36        73.59 o                         
  -7   2   7        314.94        285.74        34.30 o                         
  -6   2   7        309.15        289.35        24.04 o                         
  -5   2   7        498.27        417.66        30.43 o                         
  -4   2   7        633.75        619.19        33.95 o                         
  -3   2   7        746.82        626.59        34.64 o                         
  -2   2   7        280.39        365.27        31.94 o                         
  -1   2   7         11.49          3.94        12.09 o                         
   0   2   7        241.08        260.24        17.88 o                         
   1   2   7        836.78        958.60        37.60 o                         
   2   2   7        408.92        359.85        27.00 o                         
   3   2   7          7.45          2.45        13.71 o                         
   4   2   7         32.52         42.94        23.73 o                         
   5   2   7         17.41        -13.60        24.02 o                         
   6   2   7         44.83         65.79        35.07 o                         
   7   2   7        242.36        160.25        48.29 o                         
   8   2   7        335.64        292.19        60.70 o                         
   9   2   7         49.36          3.62        62.58 o                         
 -11   3   7        708.75        650.16       161.60 o                         
 -10   3   7        269.09        429.81       199.32 o                         
  -9   3   7        293.06        188.35       151.32 o                         
  -8   3   7       1852.04       1657.81        81.87 o                         
  -7   3   7       1065.68       1056.23        54.04 o                         
  -6   3   7       1807.96       1816.15        82.44 o                         
  -5   3   7          0.12         16.13        13.41 o                         
  -4   3   7       2050.53       2050.81        69.90 o                         
  -3   3   7       8571.70       8577.94       202.73 o                         
  -2   3   7       6125.63       6280.48       167.81 o                         
  -1   3   7       5284.53       6460.95       154.89 o                         
   0   3   7         94.47        118.87        15.98 o                         
   1   3   7       6687.58       6629.81       175.67 o                         
   2   3   7       4998.46       4810.94       135.80 o                         
   3   3   7       2418.59       2486.23        83.64 o                         
   4   3   7          1.05         10.17        23.70 o                         
   5   3   7       3177.71       3221.22       148.39 o                         
   6   3   7       4849.55       4905.46       205.15 o                         
   7   3   7       1500.45       1482.56       135.22 o                         
   8   3   7         49.12        129.16        68.73 o                         
 -11   4   7         69.69         34.82        71.26 o                         
 -10   4   7         31.88         23.23        50.13 o                         
  -9   4   7        242.99        172.21        84.91 o                         
  -8   4   7         63.79         64.01        28.90 o                         
  -7   4   7        280.50        282.15        38.73 o                         
  -6   4   7        252.60        202.53        39.14 o                         
  -5   4   7        106.37        131.96        24.13 o                         
  -4   4   7         59.24         88.71        25.47 o                         
  -3   4   7        218.23        234.65        23.50 o                         
  -2   4   7         13.76         10.46        15.05 o                         
  -1   4   7       1444.59       1652.49        58.76 o                         
   0   4   7         85.49         80.25        15.51 o                         
   1   4   7         21.73          3.78        13.94 o                         
   2   4   7         97.06        130.79        23.11 o                         
   3   4   7       1041.18       1001.67        60.49 o                         
   4   4   7        108.03         88.53        34.91 o                         
   5   4   7          5.20         12.00        43.70 o                         
   6   4   7          1.98        -11.88        43.29 o                         
   7   4   7          6.39         14.57        67.59 o                         
   8   4   7         37.84         34.19        59.42 o                         
 -11   5   7        365.75        379.76        95.02 o                         
 -10   5   7       1037.34        892.43       121.91 o                         
  -9   5   7       1385.88       1364.95        83.46 o                         
  -8   5   7        394.38        415.80        48.87 o                         
  -7   5   7         32.36          8.10        23.45 o                         
  -6   5   7       2070.85       1934.02       102.99 o                         
  -5   5   7       4997.52       4876.81       164.19 o                         
  -4   5   7       3086.58       3228.56        93.81 o                         
  -3   5   7       1070.65       1117.38        56.18 o                         
  -2   5   7       2316.38       2427.35        83.05 o                         
  -1   5   7       3304.99       3325.43       119.94 o                         
   0   5   7         60.25         62.20        20.48 o                         
   1   5   7        181.36        148.08        25.83 o                         
   2   5   7       2845.17       3067.94       114.38 o                         
   3   5   7        104.11         71.41        27.87 o                         
   4   5   7        970.23        876.37       102.10 o                         
   5   5   7          1.56        104.14        55.72 o                         
   6   5   7         37.47        -32.50        45.88 o                         
   7   5   7        953.45        835.99       117.79 o                         
 -11   6   7        173.18        153.33        78.49 o                         
 -10   6   7        369.08        236.32        73.91 o                         
  -9   6   7        546.13        455.93        56.78 o                         
  -8   6   7        762.59        718.39       100.09 o                         
  -7   6   7          0.07          8.38        26.56 o                         
  -6   6   7         38.83         11.21        22.91 o                         
  -5   6   7       1429.20       1338.26        73.85 o                         
  -4   6   7        856.85        724.11        48.22 o                         
  -3   6   7         47.80         51.01        22.00 o                         
  -2   6   7        682.57        815.48        56.65 o                         
  -1   6   7        192.49        141.12        24.62 o                         
   0   6   7       1077.09       1140.21        58.19 o                         
   1   6   7         11.28         47.67        22.48 o                         
   2   6   7        204.35        207.84        39.50 o                         
   3   6   7         29.87         34.02        27.58 o                         
   4   6   7         83.38         83.41       108.24 o                         
   5   6   7        668.42        533.88        97.94 o                         
   6   6   7        106.68         39.59        60.61 o                         
 -10   7   7        349.62        346.03       139.85 o                         
  -9   7   7        796.59       1073.23        86.90 o                         
  -8   7   7       1224.80       1362.03        86.45 o                         
  -7   7   7         59.86         65.65        33.15 o                         
  -6   7   7        369.29        361.09        52.22 o                         
  -5   7   7        156.80        151.26        43.26 o                         
  -4   7   7       2406.66       2548.55       141.37 o                         
  -3   7   7       1115.32       1176.46        62.34 o                         
  -2   7   7        182.31        153.74        31.63 o                         
  -1   7   7         12.94         -0.01        20.18 o                         
   0   7   7          5.07         26.51        23.51 o                         
   1   7   7       1218.90       1172.70        77.51 o                         
   2   7   7       1168.61       1238.22       112.58 o                         
   3   7   7        618.90        694.35        82.35 o                         
   4   7   7         60.05        132.66        80.08 o                         
   5   7   7        237.74        318.38        86.12 o                         
 -10   8   7         27.34         78.63        55.04 o                         
  -9   8   7        276.42        290.97        55.74 o                         
  -8   8   7        237.43        229.65        75.08 o                         
  -7   8   7        574.63        599.21        84.32 o                         
  -6   8   7         16.06         27.55        33.21 o                         
  -5   8   7        154.41         96.74        37.75 o                         
  -4   8   7        994.16        998.61       110.84 o                         
  -3   8   7        584.15        463.60        90.16 o                         
  -2   8   7        515.32        689.85        58.63 o                         
  -1   8   7        466.96        372.47        48.81 o                         
   0   8   7        279.61        186.55        40.31 o                         
   1   8   7        899.46        831.20       119.62 o                         
   2   8   7       1392.90       1393.04       104.29 o                         
   3   8   7        133.47        110.84        60.40 o                         
   4   8   7        140.03        185.33        72.28 o                         
  -9   9   7          5.17         35.00        45.04 o                         
  -8   9   7         20.76          4.39        38.63 o                         
  -7   9   7         75.60        107.57        46.24 o                         
  -6   9   7        146.71         94.44        38.87 o                         
  -5   9   7         73.81         52.69        36.97 o                         
  -4   9   7         22.63          3.27        30.76 o                         
  -3   9   7          2.35         13.03        29.78 o                         
  -2   9   7        195.90        166.73        38.05 o                         
  -1   9   7         44.89         22.74        32.18 o                         
   0   9   7         15.84          7.01        37.78 o                         
   1   9   7         38.74         24.95        43.94 o                         
   2   9   7         50.87          5.77        45.61 o                         
   3   9   7         28.12         63.77        71.14 o                         
  -8  10   7         83.91         40.08        47.83 o                         
  -7  10   7        263.68        362.40        62.71 o                         
  -6  10   7        994.48       1215.31        99.98 o                         
  -5  10   7        719.55        726.91        78.74 o                         
  -4  10   7        289.91        366.53        53.35 o                         
  -3  10   7        194.08        167.70        42.91 o                         
  -2  10   7       1785.93       2250.74       118.09 o                         
  -1  10   7        685.32        989.28       100.58 o                         
   0  10   7         68.18         23.82        48.48 o                         
   1  10   7         30.53         37.58        53.48 o                         
   2  10   7        227.45        300.25        86.70 o                         
  -6  11   7          4.12        -33.47        38.91 o                         
  -5  11   7         10.05        -41.61        41.61 o                         
  -4  11   7          1.32        -35.90        35.90 o                         
  -3  11   7         10.69         11.61        51.47 o                         
  -2  11   7         52.67         21.06        89.63 o                         
  -1  11   7          2.66          4.32       107.02 o                         
  -2 -12   8         55.59         17.17        45.95 o                         
  -1 -12   8        131.82         38.78        43.45 o                         
   0 -12   8         23.16         47.81        36.12 o                         
   1 -12   8         25.65          0.74        42.83 o                         
   2 -12   8          0.55          2.92        50.74 o                         
   3 -12   8        195.12        198.95        61.10 o                         
   4 -12   8          3.47         59.51        50.02 o                         
   5 -12   8         12.75          9.27        48.52 o                         
  -4 -11   8         65.62         66.64        45.62 o                         
  -3 -11   8         53.77        -20.68        38.14 o                         
  -2 -11   8        100.70        113.74        45.53 o                         
  -1 -11   8        216.74        155.20        40.83 o                         
   0 -11   8        133.97        130.51        38.84 o                         
   1 -11   8          0.29         21.97        37.32 o                         
   2 -11   8         24.31         15.51        43.74 o                         
   3 -11   8        317.59        381.02        60.03 o                         
   4 -11   8        710.83        772.77        77.80 o                         
   5 -11   8         95.70         58.04        42.29 o                         
   6 -11   8         62.21         53.24        41.09 o                         
   7 -11   8         11.95         38.17        48.14 o                         
  -5 -10   8         65.98         29.46        39.30 o                         
  -4 -10   8        551.79        463.59        62.88 o                         
  -3 -10   8         17.52         71.65        39.91 o                         
  -2 -10   8          3.32         67.81        37.20 o                         
  -1 -10   8        498.89        488.92        51.66 o                         
   0 -10   8        494.42        500.87        51.92 o                         
   1 -10   8        178.29        142.30        39.71 o                         
   2 -10   8          3.15          5.90        27.00 o                         
   3 -10   8         13.34          8.60        31.21 o                         
   4 -10   8        691.43        768.64        73.47 o                         
   5 -10   8        292.71        285.22        49.50 o                         
   6 -10   8         22.76        118.82        45.01 o                         
   7 -10   8         43.49         93.58        42.74 o                         
   8 -10   8        450.82        437.78        69.28 o                         
  -6  -9   8         21.54          3.09        38.57 o                         
  -5  -9   8          6.32        -31.56        36.52 o                         
  -4  -9   8        231.27        212.75        54.07 o                         
  -3  -9   8        183.35        220.13        44.31 o                         
  -2  -9   8         31.25         44.16        27.53 o                         
  -1  -9   8         52.25         80.37        29.03 o                         
   0  -9   8          0.56          3.76        23.76 o                         
   1  -9   8        307.53        305.56        39.54 o                         
   2  -9   8          0.41          7.65        25.11 o                         
   3  -9   8        412.81        384.10        39.46 o                         
   4  -9   8        236.82        191.21        31.35 o                         
   5  -9   8        140.14        125.90        38.71 o                         
   6  -9   8         77.76         77.98        37.48 o                         
   7  -9   8        102.04        135.44        43.28 o                         
   8  -9   8         85.15        106.75        47.58 o                         
  -7  -8   8        156.89         95.54        52.23 o                         
  -6  -8   8        570.22        486.21        72.07 o                         
  -5  -8   8        121.85         49.22        47.08 o                         
  -4  -8   8          1.65          8.83        29.69 o                         
  -3  -8   8        349.13        317.19        41.41 o                         
  -2  -8   8        997.92       1185.98        58.59 o                         
  -1  -8   8        544.71        472.60        40.78 o                         
   0  -8   8        227.28        285.60        32.25 o                         
   1  -8   8       1334.33       1432.79        60.91 o                         
   2  -8   8        727.62        754.60        41.11 o                         
   3  -8   8        982.61        982.91        44.45 o                         
   4  -8   8        284.02        235.30        33.23 o                         
   5  -8   8        684.64        727.51        66.98 o                         
   6  -8   8        776.96        953.37       111.27 o                         
   7  -8   8        148.25        145.04        44.49 o                         
   8  -8   8        205.21        221.62        60.49 o                         
   9  -8   8         74.08        -31.33        52.01 o                         
  -8  -7   8        220.13        207.54        59.28 o                         
  -7  -7   8         96.93         87.55        55.85 o                         
  -6  -7   8        101.32         80.09        41.41 o                         
  -5  -7   8         71.72         72.82        32.32 o                         
  -4  -7   8          1.86          4.82        23.61 o                         
  -3  -7   8         38.56         51.40        27.27 o                         
  -2  -7   8          0.35         -6.33        18.36 o                         
  -1  -7   8        136.49        106.10        23.52 o                         
   0  -7   8          6.75         13.76        17.20 o                         
   1  -7   8        114.64        109.64        18.78 o                         
   2  -7   8        134.15        118.90        16.58 o                         
   3  -7   8        360.12        296.48        24.16 o                         
   4  -7   8        113.65        109.76        26.21 o                         
   5  -7   8          5.43         -8.25        29.41 o                         
   6  -7   8        446.11        585.11        70.14 o                         
   7  -7   8          7.86         -2.86        37.94 o                         
   8  -7   8        844.71        814.12        93.07 o                         
   9  -7   8          0.84         42.34        59.74 o                         
  -9  -6   8        136.81         72.05        68.75 o                         
  -8  -6   8       1032.18       1001.93       100.77 o                         
  -7  -6   8         20.46        -10.74        37.86 o                         
  -6  -6   8        649.84        785.11        78.42 o                         
  -5  -6   8        607.66        638.74        69.33 o                         
  -4  -6   8         78.80        163.99        59.23 o                         
  -3  -6   8        457.05        416.75        36.46 o                         
  -2  -6   8       2074.36       2303.33        77.22 o                         
  -1  -6   8       1129.29       1059.92        41.88 o                         
   0  -6   8       1496.29       1646.06        50.03 o                         
   1  -6   8        192.51        187.13        20.33 o                         
   2  -6   8        149.53        169.09        16.74 o                         
   3  -6   8       1705.11       1899.25        61.11 o                         
   4  -6   8        957.62       1057.08        52.20 o                         
   5  -6   8        730.07        733.73        99.38 o                         
   6  -6   8         72.33         66.88        29.40 o                         
   7  -6   8       1354.85       1524.78       113.54 o                         
   8  -6   8        250.00        248.36        56.61 o                         
   9  -6   8        331.55        429.40        93.89 o                         
  -9  -5   8          2.62        -47.78        51.71 o                         
  -8  -5   8        429.83        364.04        91.81 o                         
  -7  -5   8         17.32        107.02        47.74 o                         
  -6  -5   8        249.97        105.65        44.71 o                         
  -5  -5   8       1601.85       1736.89       118.47 o                         
  -4  -5   8       1662.16       1560.96       127.74 o                         
  -3  -5   8         16.72         10.87        16.72 o                         
  -2  -5   8          7.00         -8.71        11.51 o                         
  -1  -5   8        105.50         89.66        15.98 o                         
   0  -5   8        501.18        493.63        29.98 o                         
   1  -5   8        124.44        163.66        16.96 o                         
   2  -5   8          2.91         -6.70        11.07 o                         
   3  -5   8          5.65         10.10        13.17 o                         
   4  -5   8        397.60        307.78        30.79 o                         
   5  -5   8       1130.13       1022.06        62.33 o                         
   6  -5   8        120.70        187.23        45.94 o                         
   7  -5   8         25.91         60.23        38.24 o                         
   8  -5   8        125.81        100.32        47.11 o                         
   9  -5   8        192.09        243.03        91.56 o                         
  10  -5   8         90.50        178.53        82.11 o                         
 -10  -4   8         15.32        -50.21        56.44 o                         
  -9  -4   8        149.16        100.63        61.89 o                         
  -8  -4   8        122.51        175.24        48.26 o                         
  -7  -4   8         45.27         35.73        53.46 o                         
  -6  -4   8         17.07         16.73        23.67 o                         
  -5  -4   8       1000.41        884.88       118.07 o                         
  -4  -4   8        981.03        973.27        78.54 o                         
  -3  -4   8       3167.00       3189.22        87.53 o                         
  -2  -4   8       2036.82       2007.77        70.42 o                         
  -1  -4   8        642.22        623.95        38.99 o                         
   0  -4   8         94.74         46.65        12.98 o                         
   1  -4   8       5261.53       5149.48       119.26 o                         
   2  -4   8        909.86        843.72        34.42 o                         
   3  -4   8       2449.41       2563.23        82.20 o                         
   4  -4   8        632.81        651.77        43.14 o                         
   5  -4   8       2691.07       2942.42       114.34 o                         
   6  -4   8        601.84        578.01        47.87 o                         
   7  -4   8         30.38          9.50        31.53 o                         
   8  -4   8        777.24        801.43        87.79 o                         
   9  -4   8        235.11        175.14        56.04 o                         
  10  -4   8        128.18        241.40        82.98 o                         
 -10  -3   8         15.53         32.33        83.75 o                         
  -9  -3   8        397.25        425.20        78.36 o                         
  -8  -3   8        641.21        614.53        70.22 o                         
  -7  -3   8       1061.63       1079.32        76.66 o                         
  -6  -3   8       1003.73        903.93        76.96 o                         
  -5  -3   8        184.35        165.46        26.28 o                         
  -4  -3   8       1385.63       1279.56        68.21 o                         
  -3  -3   8       2731.22       2660.81        73.86 o                         
  -2  -3   8       2990.73       2907.07        78.44 o                         
  -1  -3   8        606.02        738.33        32.31 o                         
   0  -3   8       1396.76       1564.72        47.38 o                         
   1  -3   8       8115.95       8220.31       175.55 o                         
   2  -3   8       5876.23       5904.97       132.00 o                         
   3  -3   8          7.93         13.00        12.30 o                         
   4  -3   8        166.43        126.17        28.84 o                         
   5  -3   8       2668.67       2850.54        98.27 o                         
   6  -3   8       3992.63       4354.63       157.99 o                         
   7  -3   8       1223.76       1154.53       100.49 o                         
   8  -3   8        134.47         98.47        48.84 o                         
   9  -3   8         27.43         26.40        46.97 o                         
  10  -3   8        179.43        137.94        75.67 o                         
 -11  -2   8         92.12        -83.75        83.75 o                         
 -10  -2   8        220.28        235.59       122.94 o                         
  -9  -2   8         43.97         41.18        44.18 o                         
  -8  -2   8        751.80        819.18        70.03 o                         
  -7  -2   8        297.34        261.13        43.28 o                         
  -6  -2   8        914.03        821.17        51.74 o                         
  -5  -2   8        255.92        205.36        27.93 o                         
  -4  -2   8       1423.23       1649.14        68.75 o                         
  -3  -2   8        913.03       1014.93        46.01 o                         
  -2  -2   8       4588.55       4643.58       128.94 o                         
  -1  -2   8        240.47        188.34        22.21 o                         
   0  -2   8       2484.27       3019.50        79.57 o                         
   1  -2   8        555.82        560.12        28.51 o                         
   2  -2   8        374.54        365.48        24.19 o                         
   3  -2   8        549.14        451.78        29.20 o                         
   4  -2   8        397.80        405.51        36.61 o                         
   5  -2   8        844.67        981.21        57.60 o                         
   6  -2   8        127.88        121.10        31.64 o                         
   7  -2   8         50.77         -7.36        27.61 o                         
   8  -2   8         16.98         11.39        45.34 o                         
   9  -2   8         16.76          5.09        48.13 o                         
  10  -2   8          2.35        138.48        76.87 o                         
 -11  -1   8        151.48        207.67        96.00 o                         
 -10  -1   8       1386.62       1607.32       199.83 o                         
  -9  -1   8       1102.24       1065.00       114.21 o                         
  -8  -1   8         67.10        112.51        34.40 o                         
  -7  -1   8        385.55        349.84        44.65 o                         
  -6  -1   8       5147.61       5225.98       166.46 o                         
  -5  -1   8       6825.79       6883.89       205.75 o                         
  -4  -1   8       1241.96       1329.52        61.74 o                         
  -3  -1   8        914.64       1172.20        49.06 o                         
  -2  -1   8       6637.02       6398.19       152.69 o                         
  -1  -1   8      17856.83      19586.71       421.10 o                         
   0  -1   8       1469.71       1403.31        44.29 o                         
   1  -1   8        431.07        435.63        23.54 o                         
   2  -1   8       1991.76       2033.81        59.77 o                         
   3  -1   8       5115.68       4774.76       129.60 o                         
   4  -1   8       1866.30       1823.99        76.01 o                         
   5  -1   8        932.65        899.45       136.76 o                         
   6  -1   8        181.01        251.86        46.02 o                         
   7  -1   8       2321.14       2398.72       218.85 o                         
   8  -1   8       2733.82       2831.36       138.98 o                         
   9  -1   8        596.45        465.80        74.76 o                         
 -11   0   8         71.96        128.81        91.59 o                         
 -10   0   8        106.47         70.04        71.51 o                         
  -9   0   8        232.34        134.89        50.16 o                         
  -8   0   8        426.30        460.60        67.67 o                         
  -7   0   8        236.33        241.74        38.89 o                         
  -6   0   8        299.71        312.84        46.30 o                         
  -5   0   8         35.63         62.14        15.65 o                         
  -4   0   8         53.06         48.84        12.45 o                         
  -3   0   8        342.97        296.45        23.38 o                         
  -2   0   8        164.92        158.11        19.04 o                         
  -1   0   8       1806.99       1963.91        57.01 o                         
   0   0   8        306.80        356.80        27.56 o                         
   1   0   8        340.92        437.06        49.06 o                         
   2   0   8        209.86        268.77        26.45 o                         
   3   0   8        691.94        688.44        33.73 o                         
   4   0   8        268.11        267.74        47.29 o                         
   5   0   8        626.75        701.08        69.51 o                         
   6   0   8         71.21         40.22        38.31 o                         
   7   0   8         69.23         88.91        42.41 o                         
   8   0   8        200.89        285.88        51.62 o                         
   9   0   8         99.92        115.24        56.13 o                         
 -11   1   8        389.08        654.79       164.57 o                         
 -10   1   8        145.70        120.49        60.00 o                         
  -9   1   8        357.46        364.97        54.73 o                         
  -8   1   8       3065.01       3448.16       152.00 o                         
  -7   1   8        603.58        519.31        56.54 o                         
  -6   1   8        445.61        489.58        31.47 o                         
  -5   1   8         45.62         42.26        13.44 o                         
  -4   1   8       3239.58       3347.57        98.05 o                         
  -3   1   8       2240.80       2241.70        65.54 o                         
  -2   1   8        546.37        464.36        35.37 o                         
  -1   1   8         73.61         54.50        19.71 o                         
   0   1   8        319.11        156.82        32.73 o                         
   1   1   8       2004.77       2067.27        71.03 o                         
   2   1   8        388.92        463.80        37.03 o                         
   3   1   8        290.49        326.22        40.92 o                         
   4   1   8        612.98        714.95        84.62 o                         
   5   1   8       1888.48       1756.26       100.09 o                         
   6   1   8       1989.46       2005.80       112.69 o                         
   7   1   8         46.52          2.80        40.03 o                         
   8   1   8         77.94        135.68        44.92 o                         
   9   1   8        191.01        274.26        66.72 o                         
 -11   2   8         39.46         79.00        60.94 o                         
 -10   2   8         10.68         43.65        52.48 o                         
  -9   2   8         62.81         72.30        36.37 o                         
  -8   2   8        217.44        192.29        42.52 o                         
  -7   2   8        154.09        153.00        28.68 o                         
  -6   2   8        153.66        139.54        18.03 o                         
  -5   2   8          3.30         12.10        13.23 o                         
  -4   2   8        460.91        437.52        30.90 o                         
  -3   2   8       1306.82       1509.37        57.04 o                         
  -2   2   8        292.21        187.78        19.33 o                         
  -1   2   8       1827.72       2092.05        88.63 o                         
   0   2   8       5757.92       6373.86       152.53 o                         
   1   2   8       2017.92       2096.49        62.85 o                         
   2   2   8        863.66        869.84        43.12 o                         
   3   2   8         82.77         40.73        32.31 o                         
   4   2   8       1065.10       1026.49        75.13 o                         
   5   2   8       3168.80       2953.17       170.94 o                         
   6   2   8       1528.09       1493.14       101.14 o                         
   7   2   8        198.75        224.97        52.95 o                         
   8   2   8          0.77        -19.53        45.79 o                         
 -11   3   8        429.82        303.65        83.33 o                         
 -10   3   8        693.63        614.39       200.79 o                         
  -9   3   8        155.65        120.59        40.53 o                         
  -8   3   8        522.39        478.13        62.72 o                         
  -7   3   8        512.96        513.41        52.22 o                         
  -6   3   8        546.19        605.52        49.11 o                         
  -5   3   8         69.15         81.05        18.48 o                         
  -4   3   8       2945.40       2970.04        85.69 o                         
  -3   3   8       4435.16       4489.59       141.33 o                         
  -2   3   8       2315.47       2509.41        98.19 o                         
  -1   3   8        691.00        676.00        48.40 o                         
   0   3   8        717.56        754.61        35.65 o                         
   1   3   8       2144.88       2402.31        79.58 o                         
   2   3   8       1281.34       1241.25        62.97 o                         
   3   3   8        149.52        153.70        29.07 o                         
   4   3   8         52.89         43.71        30.32 o                         
   5   3   8        183.31        315.32        54.84 o                         
   6   3   8        564.33        494.07       114.12 o                         
   7   3   8        273.11        189.14        75.25 o                         
   8   3   8         18.09         13.81        94.04 o                         
 -11   4   8        634.12        582.47       111.49 o                         
 -10   4   8       1700.80       2048.63       165.11 o                         
  -9   4   8        170.70        109.97        43.74 o                         
  -8   4   8          6.56        -22.98        22.98 o                         
  -7   4   8        187.32        124.03        31.73 o                         
  -6   4   8       3203.83       3260.50       146.00 o                         
  -5   4   8        722.68        805.01        44.65 o                         
  -4   4   8       1788.37       1655.14        74.32 o                         
  -3   4   8        301.55        220.61        26.24 o                         
  -2   4   8       1374.93       1123.36        46.03 o                         
  -1   4   8       3088.04       3411.74       117.64 o                         
   0   4   8         29.63         41.48        15.04 o                         
   1   4   8       1343.88       1286.34        56.66 o                         
   2   4   8       4170.07       4180.23       145.67 o                         
   3   4   8       4582.94       4823.16       164.18 o                         
   4   4   8        809.77        839.26        95.03 o                         
   5   4   8        172.72        116.37        42.27 o                         
   6   4   8        226.58        104.75        66.02 o                         
   7   4   8       1829.91       1969.24       379.53 o                         
 -11   5   8        115.52        120.92       105.30 o                         
 -10   5   8         55.37        142.37        67.31 o                         
  -9   5   8         64.81         41.20        39.75 o                         
  -8   5   8        651.18        672.68        91.25 o                         
  -7   5   8          2.79         40.25        31.02 o                         
  -6   5   8        125.87         86.67        32.90 o                         
  -5   5   8       1947.63       1831.40        99.83 o                         
  -4   5   8        386.12        397.46        38.51 o                         
  -3   5   8          1.82         15.52        15.56 o                         
  -2   5   8        316.40        331.08        33.92 o                         
  -1   5   8        616.27        572.93        41.77 o                         
   0   5   8        152.81        111.93        28.38 o                         
   1   5   8          5.19        -11.20        21.42 o                         
   2   5   8         67.26        105.30        34.07 o                         
   3   5   8       2492.29       2246.94       166.34 o                         
   4   5   8        320.97        196.14        45.85 o                         
   5   5   8         86.89         58.92        54.21 o                         
   6   5   8        124.19         15.16        59.05 o                         
   7   5   8          0.91        -52.22        52.22 o                         
 -11   6   8         40.00         40.44        66.08 o                         
 -10   6   8        207.07        196.87       114.34 o                         
  -9   6   8       2052.45       1918.30       122.23 o                         
  -8   6   8       1300.20       1426.60        85.94 o                         
  -7   6   8        425.56        491.49       104.28 o                         
  -6   6   8          2.18        -12.24        33.37 o                         
  -5   6   8       2510.90       2258.66       100.42 o                         
  -4   6   8       5040.22       5474.42       184.31 o                         
  -3   6   8       1748.60       1685.78        72.76 o                         
  -2   6   8          5.94        -15.27        21.20 o                         
  -1   6   8        253.48        236.69        30.67 o                         
   0   6   8       2272.25       2373.51        92.78 o                         
   1   6   8       1611.82       1722.98        87.73 o                         
   2   6   8       1726.98       1639.59        87.78 o                         
   3   6   8        331.17        243.55        51.93 o                         
   4   6   8         17.94         37.39        62.45 o                         
   5   6   8       1264.15       1717.28       152.10 o                         
   6   6   8        296.09        357.44        91.15 o                         
 -10   7   8          4.22        -54.82        59.41 o                         
  -9   7   8         12.28         43.40        36.92 o                         
  -8   7   8         35.24         16.09        33.06 o                         
  -7   7   8         28.30         24.13        33.01 o                         
  -6   7   8          0.74         -4.94        25.34 o                         
  -5   7   8        400.58        395.67        67.23 o                         
  -4   7   8        257.87        251.55        41.61 o                         
  -3   7   8         50.89         16.50        29.86 o                         
  -2   7   8        432.44        424.01        44.22 o                         
  -1   7   8         46.36         36.12        26.14 o                         
   0   7   8         98.67        118.49        33.91 o                         
   1   7   8        274.90        295.30        55.98 o                         
   2   7   8         56.27        -22.00        37.44 o                         
   3   7   8        168.65        177.20        63.24 o                         
   4   7   8        119.01         24.97        63.04 o                         
   5   7   8         20.61         20.96        63.17 o                         
  -9   8   8        130.03        118.92        48.03 o                         
  -8   8   8        168.05        228.71        51.12 o                         
  -7   8   8        255.35        251.10        50.07 o                         
  -6   8   8        283.94        353.82        56.69 o                         
  -5   8   8         26.08         20.80        29.91 o                         
  -4   8   8          2.73          9.46        29.58 o                         
  -3   8   8        919.49        940.74        76.65 o                         
  -2   8   8        743.38        709.47        94.90 o                         
  -1   8   8        275.38        287.97        48.78 o                         
   0   8   8         28.15         54.55        32.45 o                         
   1   8   8        656.62        761.48       122.34 o                         
   2   8   8        657.91        662.90        80.77 o                         
   3   8   8        998.59       1018.79       130.00 o                         
   4   8   8          2.67         61.76        64.92 o                         
  -9   9   8        129.30         34.77        55.88 o                         
  -8   9   8          8.24        -27.15        41.83 o                         
  -7   9   8         11.64          7.62        39.69 o                         
  -6   9   8        191.86        190.61        48.44 o                         
  -5   9   8        223.63        243.89        48.93 o                         
  -4   9   8        145.13        125.40        40.72 o                         
  -3   9   8         45.30         -4.30        31.16 o                         
  -2   9   8        400.12        538.29       135.79 o                         
  -1   9   8        110.15        131.99        39.85 o                         
   0   9   8        130.56         30.89        45.32 o                         
   1   9   8         67.00         11.65        42.49 o                         
   2   9   8        149.17         54.94        50.73 o                         
   3   9   8        175.30         68.83       101.87 o                         
  -7  10   8          5.95         78.21        46.78 o                         
  -6  10   8        362.49        514.28        70.77 o                         
  -5  10   8         28.60         44.00        41.69 o                         
  -4  10   8        600.78        575.28        65.73 o                         
  -3  10   8         12.16         37.57        36.79 o                         
  -2  10   8        143.90        108.19        48.81 o                         
  -1  10   8         43.86          8.16        47.59 o                         
   0  10   8         24.58          6.95        51.24 o                         
   1  10   8          2.02         -4.29        51.64 o                         
  -5  11   8        871.42       1007.87       196.40 o                         
  -4  11   8        435.54        355.17        64.32 o                         
  -3  11   8         44.29         70.28        63.38 o                         
  -2  11   8         51.82         80.42        69.67 o                         
  -2 -12   9        117.09        106.69        47.96 o                         
  -1 -12   9        312.16        358.21        61.21 o                         
   0 -12   9        134.50        237.32        72.99 o                         
   1 -12   9          2.28         22.76        37.03 o                         
   2 -12   9         70.32         99.85        42.92 o                         
   3 -12   9        422.11        402.75        55.38 o                         
   4 -12   9        171.48        151.59        48.36 o                         
   5 -12   9        345.40        435.10        81.81 o                         
  -4 -11   9         88.08         25.57        45.33 o                         
  -3 -11   9          8.19         -7.13        34.72 o                         
  -2 -11   9          1.84          9.37        38.66 o                         
  -1 -11   9         40.25         27.94        36.55 o                         
   0 -11   9         35.80         53.97        37.24 o                         
   1 -11   9          9.20        -29.28        29.28 o                         
   2 -11   9        117.96        152.41        45.10 o                         
   3 -11   9          9.42         24.44        33.34 o                         
   4 -11   9          1.79          3.01        32.58 o                         
   5 -11   9         94.71         63.93        53.25 o                         
   6 -11   9         11.87         -7.08        39.59 o                         
  -5 -10   9         71.36         69.33        44.09 o                         
  -4 -10   9        211.59        208.40        52.53 o                         
  -3 -10   9        315.43        342.83        55.58 o                         
  -2 -10   9        132.72        118.25        40.77 o                         
  -1 -10   9         77.22         55.97        35.06 o                         
   0 -10   9         34.65         61.05        29.99 o                         
   1 -10   9        200.04        156.42        36.76 o                         
   2 -10   9        144.68        119.16        30.64 o                         
   3 -10   9         94.26         39.76        30.14 o                         
   4 -10   9        504.11        462.60        75.35 o                         
   5 -10   9        835.80        972.33        74.02 o                         
   6 -10   9        162.32        188.64        53.65 o                         
   7 -10   9         74.40         90.34        48.79 o                         
  -6  -9   9         97.98        136.29        86.19 o                         
  -5  -9   9         39.38         43.54        40.13 o                         
  -4  -9   9          0.60        -15.34        35.28 o                         
  -3  -9   9        331.27        269.02        69.93 o                         
  -2  -9   9        671.28        557.48        92.86 o                         
  -1  -9   9        119.84        149.66        38.48 o                         
   0  -9   9         92.88         62.31        28.60 o                         
   1  -9   9        163.28        113.25        29.97 o                         
   2  -9   9         33.14         46.38        23.02 o                         
   3  -9   9        113.58         94.70        26.93 o                         
   4  -9   9        305.90        239.52        31.99 o                         
   5  -9   9        360.08        321.21        44.62 o                         
   6  -9   9        298.59        374.12        71.89 o                         
   7  -9   9         46.92         69.45        58.06 o                         
   8  -9   9        268.29        218.64        59.84 o                         
  -7  -8   9        139.05        168.28        71.86 o                         
  -6  -8   9        388.22        371.36        65.46 o                         
  -5  -8   9         13.93         32.56        33.38 o                         
  -4  -8   9        471.84        430.13        53.09 o                         
  -3  -8   9        489.65        422.08        67.51 o                         
  -2  -8   9        414.73        345.81        42.20 o                         
  -1  -8   9        366.63        392.91        37.72 o                         
   0  -8   9        886.57        898.05        66.03 o                         
   1  -8   9         14.63         21.74        20.61 o                         
   2  -8   9        327.16        369.17        30.07 o                         
   3  -8   9         28.68         45.35        18.22 o                         
   4  -8   9          3.49         14.52        21.22 o                         
   5  -8   9         14.65         -3.58        27.68 o                         
   6  -8   9         38.28          8.46        34.76 o                         
   7  -8   9         87.88         66.00        41.27 o                         
   8  -8   9         15.98        -73.52        76.55 o                         
  -8  -7   9        254.68        360.03        70.29 o                         
  -7  -7   9         12.92        -25.86        39.62 o                         
  -6  -7   9        270.86        355.22        61.41 o                         
  -5  -7   9        499.45        457.24        64.70 o                         
  -4  -7   9        356.79        278.92        37.28 o                         
  -3  -7   9         11.38          0.06        20.55 o                         
  -2  -7   9        158.09        178.05        31.38 o                         
  -1  -7   9       4118.05       4814.90       145.90 o                         
   0  -7   9          7.15         13.92        16.90 o                         
   1  -7   9        185.00        206.10        22.85 o                         
   2  -7   9         33.62         45.80        14.75 o                         
   3  -7   9       1119.38       1128.79        43.18 o                         
   4  -7   9        666.15        609.88        40.38 o                         
   5  -7   9        331.40        362.15        48.54 o                         
   6  -7   9        260.64        274.00        55.49 o                         
   7  -7   9       1052.83       1313.47       117.73 o                         
   8  -7   9        984.95        848.73       115.37 o                         
   9  -7   9        509.03        428.80       206.66 o                         
  -9  -6   9        408.18        495.66       101.68 o                         
  -8  -6   9         58.39        101.25        49.10 o                         
  -7  -6   9        220.72        147.70        49.91 o                         
  -6  -6   9         25.51         18.83        35.85 o                         
  -5  -6   9         37.38         71.52        34.29 o                         
  -4  -6   9        390.41        318.01        42.57 o                         
  -3  -6   9          1.15        -19.45        21.54 o                         
  -2  -6   9         21.49          6.47        18.25 o                         
  -1  -6   9         28.12         10.12        14.02 o                         
   0  -6   9        489.07        483.68        29.46 o                         
   1  -6   9         46.15         27.27        13.88 o                         
   2  -6   9         91.45         61.56        14.15 o                         
   3  -6   9         89.67         86.11        17.33 o                         
   4  -6   9         78.69         64.86        23.21 o                         
   5  -6   9          3.69        -16.54        29.86 o                         
   6  -6   9         33.96         51.03        37.41 o                         
   7  -6   9          0.87         28.42        39.53 o                         
   8  -6   9         14.95         16.25        51.48 o                         
   9  -6   9         32.60         34.63        76.90 o                         
  -9  -5   9       1027.71       1284.39       110.17 o                         
  -8  -5   9        512.53        546.87       130.52 o                         
  -7  -5   9        559.40        601.21       101.29 o                         
  -6  -5   9         47.30         16.67        32.04 o                         
  -5  -5   9       1902.45       1869.34       128.12 o                         
  -4  -5   9       2849.45       3009.36       118.86 o                         
  -3  -5   9        708.62        725.79        56.75 o                         
  -2  -5   9        988.10        934.58        51.87 o                         
  -1  -5   9         50.55         27.91        14.05 o                         
   0  -5   9       3254.66       3561.43        90.95 o                         
   1  -5   9       1676.41       1995.49        56.85 o                         
   2  -5   9         25.29         40.59        14.81 o                         
   3  -5   9         43.55         75.40        17.46 o                         
   4  -5   9       3279.97       3384.11       111.07 o                         
   5  -5   9       1637.70       1782.25        75.48 o                         
   6  -5   9        395.42        321.84        45.69 o                         
   7  -5   9         70.21         23.20        44.14 o                         
   8  -5   9       1297.80       1549.76       135.57 o                         
   9  -5   9        675.21        563.48       108.67 o                         
 -10  -4   9         61.46         76.53        85.22 o                         
  -9  -4   9        530.69        528.82        71.57 o                         
  -8  -4   9          0.75         -1.13        40.14 o                         
  -7  -4   9         57.48         28.49        30.57 o                         
  -6  -4   9         60.51         25.49        29.67 o                         
  -5  -4   9       1259.15       1273.57        80.46 o                         
  -4  -4   9        248.33        252.57        40.01 o                         
  -3  -4   9        217.82        223.20        25.87 o                         
  -2  -4   9        218.95        164.75        19.37 o                         
  -1  -4   9        533.65        540.26        34.71 o                         
   0  -4   9       1799.36       2009.21        58.00 o                         
   1  -4   9        492.85        455.28        30.03 o                         
   2  -4   9        124.35         86.24        15.67 o                         
   3  -4   9        960.34       1021.08        47.82 o                         
   4  -4   9        129.83         89.82        27.09 o                         
   5  -4   9        344.22        239.92        32.28 o                         
   6  -4   9        176.47        131.74        38.31 o                         
   7  -4   9         57.75         24.87        35.52 o                         
   8  -4   9        145.36         69.13        44.10 o                         
   9  -4   9          2.42         43.27        49.80 o                         
 -10  -3   9        145.76         81.79        89.63 o                         
  -9  -3   9         71.82         77.77        40.62 o                         
  -8  -3   9        861.82        788.70       180.60 o                         
  -7  -3   9       2021.08       2066.01       187.96 o                         
  -6  -3   9       1961.69       1811.97        97.61 o                         
  -5  -3   9       1252.02       1335.01        68.92 o                         
  -4  -3   9        406.79        419.43        38.07 o                         
  -3  -3   9       2496.88       2293.86        79.20 o                         
  -2  -3   9       2179.89       2265.54        71.36 o                         
  -1  -3   9       1126.07       1043.35        35.46 o                         
   0  -3   9         56.92         64.62        14.04 o                         
   1  -3   9       5386.67       5847.23       142.79 o                         
   2  -3   9       3679.62       3536.39        88.20 o                         
   3  -3   9       2141.67       2193.97        68.83 o                         
   4  -3   9        242.53        309.40        36.16 o                         
   5  -3   9          4.72         11.71        50.67 o                         
   6  -3   9        857.96        944.62        69.39 o                         
   7  -3   9        478.19        439.68        66.83 o                         
   8  -3   9         76.18         32.44        46.57 o                         
   9  -3   9        453.16        590.83        86.63 o                         
 -11  -2   9        564.22        474.06       144.98 o                         
 -10  -2   9        960.27        910.90       175.34 o                         
  -9  -2   9        380.95        328.85        68.76 o                         
  -8  -2   9         86.71         55.00        37.25 o                         
  -7  -2   9         67.28         40.06        28.81 o                         
  -6  -2   9        436.04        440.34        46.07 o                         
  -5  -2   9       1135.01       1125.51        73.37 o                         
  -4  -2   9         16.55          6.35        16.47 o                         
  -3  -2   9       1173.30       1189.81        54.38 o                         
  -2  -2   9       1288.12       1453.03        57.01 o                         
  -1  -2   9       2178.52       2218.18        59.71 o                         
   0  -2   9       2504.69       2476.81        69.65 o                         
   1  -2   9          0.77         -0.52        10.71 o                         
   2  -2   9       1093.70        900.06        33.34 o                         
   3  -2   9        188.85        175.70        21.30 o                         
   4  -2   9       1380.90       1308.17        79.11 o                         
   5  -2   9         18.03          8.60        27.20 o                         
   6  -2   9         18.77        -19.32        27.85 o                         
   7  -2   9       1315.82       1435.74       112.59 o                         
   8  -2   9        476.26        547.52        75.19 o                         
   9  -2   9        247.68        247.76        65.58 o                         
 -11  -1   9         79.54         85.22        99.43 o                         
 -10  -1   9        694.31        693.97       154.28 o                         
  -9  -1   9        490.79        502.66        81.27 o                         
  -8  -1   9        528.82        572.48        62.99 o                         
  -7  -1   9          1.93          1.16        21.96 o                         
  -6  -1   9        675.09        629.01        47.70 o                         
  -5  -1   9        190.35        237.79        37.32 o                         
  -4  -1   9       1959.70       1911.43        82.92 o                         
  -3  -1   9         23.91         30.24        17.71 o                         
  -2  -1   9         14.71         31.69        13.50 o                         
  -1  -1   9       4013.48       4593.32       113.76 o                         
   0  -1   9        262.03        347.50        21.57 o                         
   1  -1   9          3.06         13.16        15.16 o                         
   2  -1   9        691.37        730.73        42.56 o                         
   3  -1   9       2388.52       2387.40        88.78 o                         
   4  -1   9       1494.06       1339.33        79.78 o                         
   5  -1   9        586.19        593.20        62.58 o                         
   6  -1   9        591.31        606.98        79.26 o                         
   7  -1   9          2.83        -15.00        27.46 o                         
   8  -1   9        261.72         75.43        42.61 o                         
   9  -1   9         49.00         26.58        51.48 o                         
 -11   0   9        142.40        135.67       102.85 o                         
 -10   0   9         29.15        285.98       115.10 o                         
  -9   0   9       1350.37       1484.85       223.32 o                         
  -8   0   9        923.67        947.80        94.66 o                         
  -7   0   9        670.23        737.15        83.79 o                         
  -6   0   9         54.63         77.50        23.16 o                         
  -5   0   9       3351.84       3121.23       117.75 o                         
  -4   0   9       5723.02       6242.05       149.34 o                         
  -3   0   9       2229.25       1992.46        55.15 o                         
  -2   0   9         18.84         28.54        13.16 o                         
  -1   0   9       2778.36       2760.81        75.42 o                         
   0   0   9       7492.62       8065.17       207.99 o                         
   1   0   9       3593.89       3286.17       113.05 o                         
   2   0   9        183.94        163.72        23.57 o                         
   3   0   9       1697.46       1404.86       130.06 o                         
   4   0   9       1429.85       1358.54        93.27 o                         
   5   0   9       2324.37       2323.33       148.55 o                         
   6   0   9        594.59        453.36        59.95 o                         
   7   0   9         49.40         63.65        43.02 o                         
   8   0   9       1370.04       1400.32        99.08 o                         
   9   0   9       1388.31       1675.73       127.34 o                         
 -11   1   9         25.49         63.67       102.85 o                         
 -10   1   9        129.08         77.39        84.73 o                         
  -9   1   9        647.47        524.35        67.35 o                         
  -8   1   9       1279.80       1135.59        83.41 o                         
  -7   1   9        165.04        206.91        33.17 o                         
  -6   1   9          4.58         -8.49        15.19 o                         
  -5   1   9        181.83        178.26        22.45 o                         
  -4   1   9        296.05        362.59        29.31 o                         
  -3   1   9        742.08        681.00        32.67 o                         
  -2   1   9         45.58         22.90        11.81 o                         
  -1   1   9       1703.74       1812.51        55.76 o                         
   0   1   9        204.47        287.34        32.51 o                         
   1   1   9        217.14        182.59        23.74 o                         
   2   1   9         94.33         99.65        22.08 o                         
   3   1   9         52.84         52.41        26.54 o                         
   4   1   9        208.37        155.21        38.24 o                         
   5   1   9          1.61        -24.90        24.90 o                         
   6   1   9         52.67         57.80        39.20 o                         
   7   1   9         31.92          3.83        38.66 o                         
   8   1   9         94.61         46.13        43.65 o                         
 -11   2   9       1400.49       2215.53       253.17 o                         
 -10   2   9       1722.24       1642.04       200.30 o                         
  -9   2   9        272.51        143.45        44.70 o                         
  -8   2   9        266.39        243.10        55.24 o                         
  -7   2   9       2207.39       2157.65       194.59 o                         
  -6   2   9       1159.39       1153.32        60.46 o                         
  -5   2   9        164.72        179.55        23.93 o                         
  -4   2   9        107.82         91.38        19.44 o                         
  -3   2   9        775.71        719.16        34.84 o                         
  -2   2   9       3050.26       2986.74        83.69 o                         
  -1   2   9       1790.54       1733.07        56.36 o                         
   0   2   9        466.55        471.59        31.90 o                         
   1   2   9       6357.07       6453.25       220.68 o                         
   2   2   9       5889.38       6329.40       196.57 o                         
   3   2   9       5486.75       5526.08       211.21 o                         
   4   2   9        331.62        304.94        67.03 o                         
   5   2   9        307.48        187.31        46.18 o                         
   6   2   9        915.53       1044.51        92.56 o                         
   7   2   9        546.97        554.39        78.52 o                         
   8   2   9          5.72          1.50        48.54 o                         
 -11   3   9         42.77        101.87        75.50 o                         
 -10   3   9         37.31         11.63        60.21 o                         
  -9   3   9          2.33        -32.21        32.88 o                         
  -8   3   9        137.18         87.94        33.75 o                         
  -7   3   9        446.77        515.63        60.54 o                         
  -6   3   9         73.98         45.75        22.12 o                         
  -5   3   9         23.49         30.48        16.28 o                         
  -4   3   9        109.03         66.89        16.78 o                         
  -3   3   9         17.40         46.15        18.21 o                         
  -2   3   9        269.35        303.12        45.69 o                         
  -1   3   9       1108.41        938.58        44.45 o                         
   0   3   9        815.34        981.40        50.55 o                         
   1   3   9        265.46        245.17        29.87 o                         
   2   3   9         25.22          1.98        18.82 o                         
   3   3   9       1630.73       1493.20        90.67 o                         
   4   3   9        519.28        588.58       105.60 o                         
   5   3   9        117.73         66.81        37.59 o                         
   6   3   9       1256.13       1635.04       199.31 o                         
   7   3   9        330.65        427.13       240.46 o                         
 -11   4   9         89.56         32.35        98.20 o                         
 -10   4   9        643.57        757.79       188.92 o                         
  -9   4   9       1281.76       1462.01       103.10 o                         
  -8   4   9        514.36        517.81        67.18 o                         
  -7   4   9        124.25         81.42        57.52 o                         
  -6   4   9        132.20         77.37        26.21 o                         
  -5   4   9       4145.11       4206.76       116.73 o                         
  -4   4   9        896.07        911.31        44.01 o                         
  -3   4   9        396.98        332.25        36.40 o                         
  -2   4   9       4842.35       5492.48       141.71 o                         
  -1   4   9        769.94        713.31        39.18 o                         
   0   4   9         94.78         46.53        18.59 o                         
   1   4   9        709.01        687.27        56.21 o                         
   2   4   9       2586.24       2319.81        99.16 o                         
   3   4   9        375.07        385.71        57.07 o                         
   4   4   9         13.89         36.77        35.90 o                         
   5   4   9         81.87         80.78        56.28 o                         
   6   4   9         34.51        -43.29        43.29 o                         
   7   4   9        112.10        120.44        66.47 o                         
 -11   5   9         22.86         35.87        73.58 o                         
 -10   5   9         42.15         27.63        44.74 o                         
  -9   5   9       1285.80       1307.90       104.96 o                         
  -8   5   9        262.78        264.24        88.48 o                         
  -7   5   9         53.91         46.58        28.75 o                         
  -6   5   9        352.77        308.48        51.30 o                         
  -5   5   9       4722.57       4999.74       170.88 o                         
  -4   5   9       1216.64       1123.37        62.48 o                         
  -3   5   9        413.69        359.08        50.26 o                         
  -2   5   9        218.91        215.22        30.66 o                         
  -1   5   9       1587.31       1530.71        66.64 o                         
   0   5   9       2499.88       2242.89        98.16 o                         
   1   5   9        684.59        677.73        58.43 o                         
   2   5   9         10.91         -4.13        22.25 o                         
   3   5   9         11.43          6.73        35.61 o                         
   4   5   9        653.79        740.12       119.73 o                         
   5   5   9       1019.02       1089.69       135.31 o                         
   6   5   9        208.34        205.59        91.32 o                         
 -10   6   9          2.21         -2.68        46.61 o                         
  -9   6   9       1057.82       1121.05       104.59 o                         
  -8   6   9        702.30        741.08        81.84 o                         
  -7   6   9        400.44        270.32        52.84 o                         
  -6   6   9        136.96        163.84        36.01 o                         
  -5   6   9        192.92        132.41        33.07 o                         
  -4   6   9       1274.90       1310.06        75.08 o                         
  -3   6   9         72.40        100.24        28.11 o                         
  -2   6   9         89.08         34.75        25.02 o                         
  -1   6   9        262.02        205.71        36.94 o                         
   0   6   9        578.78        595.31        57.24 o                         
   1   6   9       1525.36       1621.47        85.92 o                         
   2   6   9        701.33        722.22        66.16 o                         
   3   6   9         41.64         -4.13        36.39 o                         
   4   6   9        191.39         68.88        55.29 o                         
   5   6   9        302.85        256.12       109.69 o                         
 -10   7   9         70.34          2.80        49.76 o                         
  -9   7   9        112.74         54.39        49.09 o                         
  -8   7   9        852.96        917.09        83.04 o                         
  -7   7   9        459.10        533.92        80.87 o                         
  -6   7   9        303.84        287.47        69.76 o                         
  -5   7   9          0.29         32.61        29.54 o                         
  -4   7   9         18.68         43.76        28.57 o                         
  -3   7   9       2192.57       2288.07       105.64 o                         
  -2   7   9        991.05       1019.61        69.87 o                         
  -1   7   9       1443.29       1476.30        84.33 o                         
   0   7   9          3.25         -7.17        26.74 o                         
   1   7   9        501.41        535.67        60.94 o                         
   2   7   9       1218.18       1347.51       134.31 o                         
   3   7   9        367.15        335.25        80.43 o                         
   4   7   9        768.49        891.46       138.85 o                         
  -9   8   9          4.76         36.96        54.46 o                         
  -8   8   9         22.19         48.35        41.11 o                         
  -7   8   9          5.38        -30.32        30.32 o                         
  -6   8   9        308.13        185.83        46.29 o                         
  -5   8   9          5.28         26.63        32.20 o                         
  -4   8   9         34.91         20.07        32.40 o                         
  -3   8   9          7.29         -3.46        57.83 o                         
  -2   8   9        717.69        881.41        83.76 o                         
  -1   8   9          1.31         32.87        33.53 o                         
   0   8   9          0.02        -16.55        29.93 o                         
   1   8   9         98.26         48.50        52.53 o                         
   2   8   9         12.11        -39.80        42.42 o                         
   3   8   9         40.85         35.98        61.25 o                         
  -8   9   9         15.45         38.02        42.85 o                         
  -7   9   9        256.71        334.64        59.74 o                         
  -6   9   9        939.36       1043.44       102.71 o                         
  -5   9   9       1056.29       1108.17        90.76 o                         
  -4   9   9       1135.17       1103.45       104.91 o                         
  -3   9   9         85.33        110.61        48.94 o                         
  -2   9   9        793.54        888.11       132.00 o                         
  -1   9   9        506.70        514.22        81.37 o                         
   0   9   9        135.25         99.91        71.21 o                         
   1   9   9          3.80         -5.05        43.53 o                         
   2   9   9        110.45        121.33       117.03 o                         
  -6  10   9         33.02         37.69        46.87 o                         
  -5  10   9        414.42        501.32        81.15 o                         
  -4  10   9          7.12        -18.30        56.96 o                         
  -3  10   9         49.65          5.63        43.03 o                         
  -2  10   9         54.56        -53.33        59.35 o                         
  -1  10   9         16.71         58.71        51.02 o                         
   0  10   9        130.44        106.03        60.21 o                         
  -1 -12  10         44.41        -31.70        38.25 o                         
   0 -12  10         14.32        -16.24        41.51 o                         
   1 -12  10          0.73        -30.31        39.28 o                         
   2 -12  10         12.06        -17.94        45.57 o                         
   3 -12  10         60.83         61.64        45.03 o                         
   4 -12  10         95.64        149.84        53.12 o                         
  -4 -11  10        296.75        408.06        79.45 o                         
  -3 -11  10        168.55        218.65        54.92 o                         
  -2 -11  10          6.52          7.66        37.86 o                         
  -1 -11  10        168.86        184.94        47.94 o                         
   0 -11  10        492.80        547.69        64.29 o                         
   1 -11  10        229.54        342.13        64.68 o                         
   2 -11  10         90.86         73.08        41.74 o                         
   3 -11  10         11.05         39.88        35.26 o                         
   4 -11  10        163.47        157.43        51.29 o                         
   5 -11  10        136.54        128.27        56.64 o                         
   6 -11  10         36.75        100.04        51.06 o                         
  -5 -10  10         31.82          4.07        40.23 o                         
  -4 -10  10         16.04        -15.77        36.55 o                         
  -3 -10  10          1.35        -29.60        33.54 o                         
  -2 -10  10         50.72         16.96        33.17 o                         
  -1 -10  10          7.63        -26.21        32.94 o                         
   0 -10  10          3.38        -12.97        30.51 o                         
   1 -10  10         77.39         40.21        29.40 o                         
   2 -10  10        212.56        142.27        32.23 o                         
   3 -10  10         84.69         74.72        33.05 o                         
   4 -10  10         70.86         20.95        35.45 o                         
   5 -10  10          2.60        -31.18        31.18 o                         
   6 -10  10          0.93        -27.20        34.48 o                         
   7 -10  10         25.32        -11.18        39.46 o                         
  -6  -9  10        166.88        232.02        61.85 o                         
  -5  -9  10          3.38        -35.45        38.14 o                         
  -4  -9  10         32.72         15.56        33.04 o                         
  -3  -9  10        403.64        352.02        51.84 o                         
  -2  -9  10        746.72        700.86        66.15 o                         
  -1  -9  10        398.40        493.43        57.54 o                         
   0  -9  10         42.02        -10.08        27.18 o                         
   1  -9  10        995.23       1277.27        68.51 o                         
   2  -9  10       1042.81       1200.42        64.98 o                         
   3  -9  10       1082.13       1310.24        73.21 o                         
   4  -9  10        226.54        223.89        35.90 o                         
   5  -9  10         53.79        -11.21        26.54 o                         
   6  -9  10        556.22        467.30        61.98 o                         
   7  -9  10         24.55         55.85        44.96 o                         
  -7  -8  10         33.51        111.60        52.04 o                         
  -6  -8  10         17.82         -6.81        34.03 o                         
  -5  -8  10         15.92        -30.57        30.57 o                         
  -4  -8  10         10.01        -29.04        29.04 o                         
  -3  -8  10          7.82         21.99        28.42 o                         
  -2  -8  10          7.99         -6.68        27.71 o                         
  -1  -8  10       1571.41       1542.02        82.75 o                         
   0  -8  10         16.54         18.66        22.39 o                         
   1  -8  10         24.62         21.15        31.47 o                         
   2  -8  10        210.42        184.39        23.84 o                         
   3  -8  10         37.82         39.60        17.03 o                         
   4  -8  10        170.26        166.86        31.10 o                         
   5  -8  10        289.21        300.73        49.17 o                         
   6  -8  10        245.19        209.25        47.35 o                         
   7  -8  10         13.78         41.20        58.37 o                         
   8  -8  10        538.43        564.41       104.41 o                         
  -8  -7  10        336.60        285.65        67.36 o                         
  -7  -7  10         12.80         42.29        46.02 o                         
  -6  -7  10        688.51        942.75        96.03 o                         
  -5  -7  10        819.22        873.64       143.06 o                         
  -4  -7  10        682.61        700.28        65.99 o                         
  -3  -7  10          0.66          2.16        24.77 o                         
  -2  -7  10        243.49        191.51        33.34 o                         
  -1  -7  10         61.38        101.76        26.08 o                         
   0  -7  10         12.32        -14.88        14.88 o                         
   1  -7  10        224.76        254.79        26.35 o                         
   2  -7  10        360.49        350.15        25.17 o                         
   3  -7  10         63.82         37.82        17.27 o                         
   4  -7  10        317.81        314.15        30.60 o                         
   5  -7  10         25.81         26.06        49.73 o                         
   6  -7  10         37.99         49.59        40.29 o                         
   7  -7  10        372.14        308.04        94.50 o                         
   8  -7  10        193.49        107.45        69.75 o                         
  -9  -6  10        185.94        110.78        89.91 o                         
  -8  -6  10        401.36        385.14        69.74 o                         
  -7  -6  10        529.43        542.49        74.48 o                         
  -6  -6  10         10.43        -11.81        31.20 o                         
  -5  -6  10        552.63        552.71        58.09 o                         
  -4  -6  10        704.52        586.82        62.66 o                         
  -3  -6  10       1050.10       1067.05        66.96 o                         
  -2  -6  10         62.45         51.86        25.59 o                         
  -1  -6  10         53.32         84.54        22.54 o                         
   0  -6  10       1380.68       1322.74        48.97 o                         
   1  -6  10       1136.58       1200.93        46.56 o                         
   2  -6  10        160.99        192.91        21.15 o                         
   3  -6  10         14.40         11.32        18.61 o                         
   4  -6  10        610.32        600.25        46.59 o                         
   5  -6  10       1813.57       2182.89       210.29 o                         
   6  -6  10        535.09        772.79       114.74 o                         
   7  -6  10        120.13         85.29        44.68 o                         
   8  -6  10        379.33        368.82        68.63 o                         
   9  -6  10        601.75        523.27       153.06 o                         
  -9  -5  10        138.42        384.73        68.98 o                         
  -8  -5  10        524.00        640.57        78.86 o                         
  -7  -5  10        383.94        346.55        61.71 o                         
  -6  -5  10        573.41        571.91       120.09 o                         
  -5  -5  10         83.75         45.77        31.27 o                         
  -4  -5  10        440.56        433.20        46.48 o                         
  -3  -5  10        992.27        951.80        59.60 o                         
  -2  -5  10       1203.59       1295.59        57.39 o                         
  -1  -5  10         35.53         21.11        17.96 o                         
   0  -5  10         23.85          0.03        13.33 o                         
   1  -5  10        751.78        708.33        32.40 o                         
   2  -5  10        753.01        745.42        40.50 o                         
   3  -5  10        233.48        192.21        22.43 o                         
   4  -5  10        277.44        314.79        35.90 o                         
   5  -5  10        207.78        173.25        36.81 o                         
   6  -5  10        218.32        177.98        47.23 o                         
   7  -5  10         66.66         54.02        45.53 o                         
   8  -5  10        241.71        209.17        75.61 o                         
   9  -5  10         32.61         45.46        55.91 o                         
 -10  -4  10         19.76         20.08        95.51 o                         
  -9  -4  10        339.15        402.87        66.79 o                         
  -8  -4  10         75.66        187.75        90.23 o                         
  -7  -4  10        277.47        228.58        93.17 o                         
  -6  -4  10        304.20        288.70        49.28 o                         
  -5  -4  10        132.38        178.42        38.84 o                         
  -4  -4  10       1571.80       1459.15        74.91 o                         
  -3  -4  10       1937.49       2191.66        81.45 o                         
  -2  -4  10       1677.69       1601.88        63.67 o                         
  -1  -4  10       1874.25       1860.93        58.05 o                         
   0  -4  10       1533.88       1618.41        48.07 o                         
   1  -4  10       4233.42       4801.89       124.20 o                         
   2  -4  10       4785.49       5252.40       134.91 o                         
   3  -4  10        468.08        444.84        41.15 o                         
   4  -4  10         30.72         68.71        34.72 o                         
   5  -4  10       1912.61       1753.03        88.84 o                         
   6  -4  10       1489.18       1502.27        83.26 o                         
   7  -4  10        342.22        417.26        65.02 o                         
   8  -4  10          1.91         14.88        46.31 o                         
   9  -4  10        418.56        459.41        81.03 o                         
 -10  -3  10        124.43        175.83       104.32 o                         
  -9  -3  10        143.04         99.35        45.89 o                         
  -8  -3  10         18.82         30.21        36.49 o                         
  -7  -3  10         84.71         67.58        54.49 o                         
  -6  -3  10        379.43        375.41        53.17 o                         
  -5  -3  10        111.26         37.72        34.17 o                         
  -4  -3  10        609.29        660.76        76.90 o                         
  -3  -3  10        181.48        136.85        22.92 o                         
  -2  -3  10        192.91        166.25        22.45 o                         
  -1  -3  10          0.05         16.80         9.85 o                         
   0  -3  10          6.59        -10.21        10.66 o                         
   1  -3  10          0.01         12.82        12.06 o                         
   2  -3  10        195.33        170.82        23.81 o                         
   3  -3  10        189.23        141.65        28.01 o                         
   4  -3  10          4.85          1.91        24.56 o                         
   5  -3  10         83.19        135.68        39.36 o                         
   6  -3  10        145.07        112.14        33.92 o                         
   7  -3  10         27.60        -33.46        35.85 o                         
   8  -3  10         61.98        -40.22        49.17 o                         
   9  -3  10          7.85        -26.31        49.53 o                         
 -10  -2  10       1373.81       1639.16       215.01 o                         
  -9  -2  10       1083.33       1081.37       110.54 o                         
  -8  -2  10        182.34        238.40        48.27 o                         
  -7  -2  10        427.04        408.69        54.42 o                         
  -6  -2  10       2761.38       2760.66       107.31 o                         
  -5  -2  10       5827.47       5921.61       252.21 o                         
  -4  -2  10       1713.80       1687.29        88.23 o                         
  -3  -2  10        375.70        369.13        52.66 o                         
  -2  -2  10       2689.58       2720.17        90.07 o                         
  -1  -2  10       4737.93       4689.95       109.56 o                         
   0  -2  10       2823.93       2723.13        76.51 o                         
   1  -2  10         19.89         19.54        15.19 o                         
   2  -2  10       1027.55       1037.82        76.55 o                         
   3  -2  10       3990.75       4509.70       175.12 o                         
   4  -2  10        643.74        555.38       131.71 o                         
   5  -2  10        670.30        582.90        63.49 o                         
   6  -2  10        124.83         81.90        58.44 o                         
   7  -2  10        246.31        330.31        51.44 o                         
   8  -2  10       1503.99       1375.03       113.22 o                         
   9  -2  10        341.22        274.63       124.98 o                         
 -11  -1  10          3.17        -79.34        79.34 o                         
 -10  -1  10          0.21        -21.06        74.45 o                         
  -9  -1  10        550.83        511.54       151.10 o                         
  -8  -1  10        126.45         78.80        33.78 o                         
  -7  -1  10          3.10          7.45        22.10 o                         
  -6  -1  10        706.27        740.74        53.80 o                         
  -5  -1  10       2331.15       2439.69        94.99 o                         
  -4  -1  10       1915.26       2014.85        68.61 o                         
  -3  -1  10         24.09         60.43        16.80 o                         
  -2  -1  10         66.39         47.05        11.17 o                         
  -1  -1  10        157.12        141.13        20.80 o                         
   0  -1  10       2488.21       2402.45        79.06 o                         
   1  -1  10        176.33        151.87        24.35 o                         
   2  -1  10        160.54        151.35        22.70 o                         
   3  -1  10        609.67        631.31        58.12 o                         
   4  -1  10       1065.44       1019.20        72.34 o                         
   5  -1  10       2228.04       2061.89       119.34 o                         
   6  -1  10        527.63        682.44        87.89 o                         
   7  -1  10        340.44        370.06        62.84 o                         
   8  -1  10         73.90         41.10        41.70 o                         
   9  -1  10        132.26        244.71        82.68 o                         
 -11   0  10        170.66         82.28       108.24 o                         
 -10   0  10         13.87         70.04        86.69 o                         
  -9   0  10        739.65        648.55        88.16 o                         
  -8   0  10       1384.38       1239.24       101.33 o                         
  -7   0  10        425.22        401.75        55.14 o                         
  -6   0  10          1.55         21.43        20.32 o                         
  -5   0  10        983.79       1078.03        51.55 o                         
  -4   0  10       4587.78       4391.02       117.82 o                         
  -3   0  10       4581.84       4514.69       114.55 o                         
  -2   0  10       3376.46       3389.01        90.41 o                         
  -1   0  10       1550.93       1662.09        53.12 o                         
   0   0  10        735.44        749.52        58.74 o                         
   1   0  10       3002.63       2835.81       104.19 o                         
   2   0  10       3406.50       3368.86       106.50 o                         
   3   0  10         16.84         30.86        24.13 o                         
   4   0  10        245.00        230.61        61.42 o                         
   5   0  10       1462.18       1503.26        95.25 o                         
   6   0  10        916.97        915.74        83.98 o                         
   7   0  10         12.95        -35.66        35.66 o                         
   8   0  10        129.04         85.57        57.33 o                         
 -11   1  10        288.38        301.17       133.71 o                         
 -10   1  10        104.41         79.94        53.82 o                         
  -9   1  10          8.50         -6.61        32.03 o                         
  -8   1  10        531.61        565.23        64.90 o                         
  -7   1  10        787.91        790.24        55.64 o                         
  -6   1  10        880.27        878.64        49.48 o                         
  -5   1  10         19.23          0.79        22.79 o                         
  -4   1  10       1987.25       1946.60        72.76 o                         
  -3   1  10       3245.95       3166.10        88.11 o                         
  -2   1  10       2300.83       2487.21        73.00 o                         
  -1   1  10       2487.52       2676.08        87.26 o                         
   0   1  10       1043.57       1011.70        48.80 o                         
   1   1  10       3068.30       2877.09        94.64 o                         
   2   1  10       1932.92       1781.42        70.72 o                         
   3   1  10        771.88        823.30        70.86 o                         
   4   1  10        960.90       1006.70        80.68 o                         
   5   1  10       1916.09       2122.63       131.74 o                         
   6   1  10       1640.52       1646.93       151.46 o                         
   7   1  10        129.72        101.08        49.60 o                         
   8   1  10         24.40         13.50        41.36 o                         
 -11   2  10        309.09        271.78       123.43 o                         
 -10   2  10        256.71        263.54        56.15 o                         
  -9   2  10        232.93         97.18        45.79 o                         
  -8   2  10        335.81        272.29        98.34 o                         
  -7   2  10        338.00        364.44        53.19 o                         
  -6   2  10       1165.43       1070.38        60.51 o                         
  -5   2  10        229.39        197.02        29.78 o                         
  -4   2  10         28.62         51.60        19.43 o                         
  -3   2  10       1237.43       1347.88        50.33 o                         
  -2   2  10       2877.78       2727.70        79.90 o                         
  -1   2  10        736.27        628.58        39.16 o                         
   0   2  10          3.79         15.80        17.35 o                         
   1   2  10         60.72         34.93        16.50 o                         
   2   2  10       1333.60       1375.19        73.51 o                         
   3   2  10         69.89         95.68        33.18 o                         
   4   2  10          5.70         15.31        31.25 o                         
   5   2  10          3.94        -30.83        30.83 o                         
   6   2  10        188.44        183.92        52.55 o                         
   7   2  10        518.24        569.06        82.96 o                         
   8   2  10         81.50        -27.85        64.08 o                         
 -11   3  10        346.18        291.87       193.19 o                         
 -10   3  10        814.40       1033.22        99.87 o                         
  -9   3  10       1251.98       1231.64        98.91 o                         
  -8   3  10          0.73         28.28        34.23 o                         
  -7   3  10         56.39        117.21        37.31 o                         
  -6   3  10       2554.19       2715.33       217.75 o                         
  -5   3  10        344.08        389.86        34.85 o                         
  -4   3  10       1082.19       1000.04        77.68 o                         
  -3   3  10        875.95        927.49        48.33 o                         
  -2   3  10       2916.68       3150.97       102.23 o                         
  -1   3  10       2341.24       2520.21        98.59 o                         
   0   3  10       1852.74       2033.52        77.35 o                         
   1   3  10         39.35         30.19        19.55 o                         
   2   3  10       3262.59       3181.10       144.04 o                         
   3   3  10        911.70        942.75        85.66 o                         
   4   3  10        158.45        123.54        41.01 o                         
   5   3  10        199.83        132.64        48.21 o                         
   6   3  10         88.26        115.99        55.62 o                         
   7   3  10        830.76        861.04       128.00 o                         
 -11   4  10         14.62         -0.87       129.30 o                         
 -10   4  10         33.82         92.83        49.99 o                         
  -9   4  10        280.03        252.06        59.40 o                         
  -8   4  10        193.13        265.40        52.44 o                         
  -7   4  10        339.00        267.58        62.62 o                         
  -6   4  10          2.10         -4.11        25.68 o                         
  -5   4  10         33.33         12.51        17.00 o                         
  -4   4  10        406.91        317.11        30.30 o                         
  -3   4  10         13.73        -12.37        14.09 o                         
  -2   4  10        167.86         97.08        29.27 o                         
  -1   4  10        374.62        435.57        40.78 o                         
   0   4  10          8.98         17.79        17.59 o                         
   1   4  10          0.18         -6.26        25.07 o                         
   2   4  10       2300.57       2284.24       122.22 o                         
   3   4  10        296.25        483.10        64.37 o                         
   4   4  10       2151.23       2339.34       130.66 o                         
   5   4  10         65.08        116.35        44.86 o                         
   6   4  10         49.62        -27.49        58.03 o                         
 -10   5  10        153.16        137.17        54.35 o                         
  -9   5  10       1728.84       1807.49       120.94 o                         
  -8   5  10        722.04        693.45        81.01 o                         
  -7   5  10        328.27        404.45        59.52 o                         
  -6   5  10        418.55        507.79        62.92 o                         
  -5   5  10       2511.71       2410.40       103.74 o                         
  -4   5  10       4233.35       4317.64       150.74 o                         
  -3   5  10       1211.62       1350.69        84.56 o                         
  -2   5  10         75.54         58.00        26.05 o                         
  -1   5  10        490.88        618.00        56.71 o                         
   0   5  10        701.21        597.85        61.61 o                         
   1   5  10        800.04        704.96        62.84 o                         
   2   5  10        137.45        156.64        44.39 o                         
   3   5  10        147.73        191.12        48.84 o                         
   4   5  10        802.98        975.19        99.25 o                         
   5   5  10        299.01        234.72        79.65 o                         
   6   5  10       1070.60       1240.59       169.20 o                         
 -10   6  10          2.80         63.18        53.25 o                         
  -9   6  10          5.20        -25.77        41.94 o                         
  -8   6  10        261.89        230.75        86.36 o                         
  -7   6  10        541.42        394.39        62.12 o                         
  -6   6  10        500.50        471.08        83.82 o                         
  -5   6  10          3.11         10.09        25.16 o                         
  -4   6  10        108.12         73.50        29.91 o                         
  -3   6  10        702.29        787.26        76.97 o                         
  -2   6  10        175.41        105.02        34.19 o                         
  -1   6  10        111.01         83.51        33.18 o                         
   0   6  10        614.03        579.79        57.98 o                         
   1   6  10       1377.86       1420.29        84.94 o                         
   2   6  10       1323.74       1440.66       104.16 o                         
   3   6  10        120.00        141.69        66.68 o                         
   4   6  10        253.89        235.71        78.58 o                         
   5   6  10        336.07        396.05       138.85 o                         
  -9   7  10          6.42        -18.42        40.84 o                         
  -8   7  10        328.72        277.94        63.08 o                         
  -7   7  10        291.57        214.18        55.93 o                         
  -6   7  10        524.29        607.82        64.92 o                         
  -5   7  10         19.51         19.31        30.87 o                         
  -4   7  10        120.13         57.31        37.62 o                         
  -3   7  10       1083.11       1109.37        89.53 o                         
  -2   7  10       1222.63       1212.06        80.27 o                         
  -1   7  10        279.55        331.51        55.77 o                         
   0   7  10         84.63         70.98        36.39 o                         
   1   7  10        793.56        829.28        74.41 o                         
   2   7  10       1067.72       1251.03       104.71 o                         
   3   7  10       1092.29       1369.37       350.88 o                         
   4   7  10         61.91         78.43        67.22 o                         
  -9   8  10        123.15        151.38        61.21 o                         
  -8   8  10         45.50         31.07        49.14 o                         
  -7   8  10        395.55        377.42        61.33 o                         
  -6   8  10        397.69        449.84        61.20 o                         
  -5   8  10       2054.11       1983.34       125.27 o                         
  -4   8  10        104.48         47.33        40.61 o                         
  -3   8  10         78.15         51.86        43.54 o                         
  -2   8  10        429.34        498.63        60.37 o                         
  -1   8  10        521.72        582.91        84.97 o                         
   0   8  10        266.78        239.30        54.84 o                         
   1   8  10          1.00         -1.77        40.61 o                         
   2   8  10        319.18        332.70       144.22 o                         
   3   8  10        153.30        121.08        84.24 o                         
  -7   9  10          6.86        -41.26        49.74 o                         
  -6   9  10         87.04        129.11        55.46 o                         
  -5   9  10        459.32        422.53        73.60 o                         
  -4   9  10        654.04        428.30        72.97 o                         
  -3   9  10         56.98        114.03        50.09 o                         
  -2   9  10         39.06         -2.54        42.60 o                         
  -1   9  10         64.15         58.75        41.55 o                         
   0   9  10         12.28         87.40        64.48 o                         
   1   9  10         27.00        -37.99        49.84 o                         
  -5  10  10        556.44        538.17        84.58 o                         
  -4  10  10         48.78         57.25        57.27 o                         
  -3  10  10        137.54        114.53        55.41 o                         
  -2  10  10         27.14          0.68        47.75 o                         
  -1 -12  11          1.25        -30.97        37.73 o                         
   0 -12  11         70.95         97.87        46.81 o                         
   1 -12  11          0.35         -6.35        41.82 o                         
   2 -12  11         11.55        -28.41        43.18 o                         
   3 -12  11          2.31        -27.46        50.28 o                         
  -3 -11  11        109.81         42.53        45.36 o                         
  -2 -11  11         95.77         28.73        41.59 o                         
  -1 -11  11        157.52         55.12        46.52 o                         
   0 -11  11          9.59         15.70        44.04 o                         
   1 -11  11        396.51        528.14        77.55 o                         
   2 -11  11        112.77        165.49        51.53 o                         
   3 -11  11          0.03         19.17        40.00 o                         
   4 -11  11         60.25         74.32        54.13 o                         
   5 -11  11        206.65        220.50        67.70 o                         
  -5 -10  11          3.29        -28.67        47.72 o                         
  -4 -10  11         18.17         95.73        44.75 o                         
  -3 -10  11        167.35        197.10        47.92 o                         
  -2 -10  11        285.01        271.81        53.36 o                         
  -1 -10  11         52.40         37.25        34.58 o                         
   0 -10  11          4.32         37.85        34.53 o                         
   1 -10  11        750.80        736.55        81.04 o                         
   2 -10  11        446.82        502.95        52.13 o                         
   3 -10  11        199.73        247.58        42.74 o                         
   4 -10  11          1.10        -25.46        40.92 o                         
   5 -10  11        259.24        310.56        52.34 o                         
   6 -10  11        493.31        595.21        72.72 o                         
  -6  -9  11         93.74        -17.27        55.50 o                         
  -5  -9  11         11.48         74.31        49.54 o                         
  -4  -9  11          3.48         -4.92        37.73 o                         
  -3  -9  11        448.04        398.48        89.07 o                         
  -2  -9  11        351.26        429.36        57.43 o                         
  -1  -9  11        837.67        746.47       109.07 o                         
   0  -9  11          0.75         -6.81        27.15 o                         
   1  -9  11          6.74        -11.64        25.13 o                         
   2  -9  11          2.34         -2.70        26.14 o                         
   3  -9  11         13.28         43.56        24.71 o                         
   4  -9  11         29.47         -4.31        29.59 o                         
   5  -9  11         28.58          1.09        33.13 o                         
   6  -9  11        199.34        116.45        49.84 o                         
   7  -9  11        408.47        498.04        78.06 o                         
  -7  -8  11         62.21         27.95        48.76 o                         
  -6  -8  11        200.28        160.63        48.22 o                         
  -5  -8  11        459.70        499.59        63.16 o                         
  -4  -8  11        115.85         98.15        39.68 o                         
  -3  -8  11         11.29         26.53        31.27 o                         
  -2  -8  11        143.50        124.76        30.78 o                         
  -1  -8  11        917.45        866.91        88.16 o                         
   0  -8  11         22.30          5.47        22.91 o                         
   1  -8  11        329.16        356.00        32.65 o                         
   2  -8  11        409.45        424.96        39.77 o                         
   3  -8  11       1134.62       1270.44        46.61 o                         
   4  -8  11        725.91        801.34        56.51 o                         
   5  -8  11        304.79        279.95        42.04 o                         
   6  -8  11         27.30         -9.48        42.55 o                         
   7  -8  11        355.22        279.10        77.04 o                         
   8  -8  11        245.49        206.87        81.91 o                         
  -8  -7  11         19.74        -13.81        50.19 o                         
  -7  -7  11          2.45          2.95        43.56 o                         
  -6  -7  11          8.15         62.36        39.50 o                         
  -5  -7  11          1.63        -22.20        30.88 o                         
  -4  -7  11         11.63         20.51        29.68 o                         
  -3  -7  11         91.86         22.86        28.33 o                         
  -2  -7  11         55.98         34.87        27.69 o                         
  -1  -7  11        358.20        366.54        63.33 o                         
   0  -7  11          4.14         -6.61        18.87 o                         
   1  -7  11        334.01        323.11        33.97 o                         
   2  -7  11         75.97         97.14        19.83 o                         
   3  -7  11         35.91         50.23        19.78 o                         
   4  -7  11          0.27         11.10        23.82 o                         
   5  -7  11         50.07        -12.91        42.56 o                         
   6  -7  11         46.60         46.54        59.57 o                         
   7  -7  11        183.89        242.47        61.41 o                         
   8  -7  11         56.37         36.29        60.60 o                         
  -8  -6  11        177.57        132.74        91.08 o                         
  -7  -6  11        338.43        392.37        78.18 o                         
  -6  -6  11         16.04         53.94        36.63 o                         
  -5  -6  11        876.80        821.45        84.26 o                         
  -4  -6  11        591.56        665.09        61.59 o                         
  -3  -6  11       1100.46       1200.42        72.75 o                         
  -2  -6  11         86.14         65.98        27.97 o                         
  -1  -6  11          1.66          7.02        21.37 o                         
   0  -6  11       1098.14       1251.24        54.42 o                         
   1  -6  11       1348.87       1522.55        51.69 o                         
   2  -6  11        521.84        536.51        36.28 o                         
   3  -6  11        147.95        108.08        27.16 o                         
   4  -6  11         52.57         96.06        31.07 o                         
   5  -6  11       1006.06       1092.21        75.18 o                         
   6  -6  11        494.36        673.71        81.69 o                         
   7  -6  11         55.32         38.29        46.24 o                         
   8  -6  11         92.81         75.00        55.21 o                         
  -9  -5  11         12.73        -55.10        55.10 o                         
  -8  -5  11         51.49         33.81        55.30 o                         
  -7  -5  11          5.60         21.75        37.36 o                         
  -6  -5  11        167.56        207.30        49.81 o                         
  -5  -5  11        209.95        142.23        35.42 o                         
  -4  -5  11        151.93        118.14        31.97 o                         
  -3  -5  11        812.21        730.17        55.85 o                         
  -2  -5  11       1008.70       1077.36        70.27 o                         
  -1  -5  11        832.63        892.14        45.17 o                         
   0  -5  11       1064.65       1063.15        47.75 o                         
   1  -5  11       2391.82       2308.02        64.44 o                         
   2  -5  11       1351.37       1296.38        54.35 o                         
   3  -5  11        980.16        984.82        50.34 o                         
   4  -5  11        141.83        122.49        36.58 o                         
   5  -5  11        915.53        938.67        69.32 o                         
   6  -5  11        841.69        989.63        93.07 o                         
   7  -5  11        140.83        112.33        48.60 o                         
   8  -5  11          4.91        -21.57        46.44 o                         
 -10  -4  11        890.95        700.34       168.49 o                         
  -9  -4  11         98.86         51.23        45.48 o                         
  -8  -4  11         13.06         34.30        36.59 o                         
  -7  -4  11        404.76        481.17        85.14 o                         
  -6  -4  11       1049.37       1061.78       121.90 o                         
  -5  -4  11        884.00        980.59        89.63 o                         
  -4  -4  11        373.24        402.47        45.55 o                         
  -3  -4  11       1072.81       1164.46        56.18 o                         
  -2  -4  11       2292.40       2255.39        84.91 o                         
  -1  -4  11       1755.77       1808.87        71.74 o                         
   0  -4  11        100.19        101.09        15.82 o                         
   1  -4  11        937.07       1032.84        58.26 o                         
   2  -4  11       2575.70       2820.72       126.04 o                         
   3  -4  11       1216.07       1201.56        67.73 o                         
   4  -4  11        150.72         95.58        32.86 o                         
   5  -4  11        433.60        420.78       110.26 o                         
   6  -4  11        446.52        432.59        52.53 o                         
   7  -4  11        841.58        967.50       200.22 o                         
   8  -4  11         49.80         49.78        54.06 o                         
  -9  -3  11        163.45        196.79        55.49 o                         
  -8  -3  11         42.42         46.18        39.75 o                         
  -7  -3  11        166.01        114.20        38.42 o                         
  -6  -3  11        718.78        727.97        70.80 o                         
  -5  -3  11       1388.23       1266.71        88.64 o                         
  -4  -3  11          1.33         -8.29        17.09 o                         
  -3  -3  11         65.55         83.15        19.20 o                         
  -2  -3  11        766.93        811.58        59.12 o                         
  -1  -3  11        110.50         60.34        14.34 o                         
   0  -3  11        533.64        528.28        32.05 o                         
   1  -3  11         54.99         25.31        23.25 o                         
   2  -3  11        248.24        264.15        56.39 o                         
   3  -3  11       1780.65       1905.92        88.19 o                         
   4  -3  11         18.79         34.93        28.63 o                         
   5  -3  11        205.93        165.72        42.08 o                         
   6  -3  11        484.72        466.76       170.24 o                         
   7  -3  11       1469.95       1638.08       165.20 o                         
   8  -3  11        582.45        763.31       140.32 o                         
 -10  -2  11         13.76          4.16        52.77 o                         
  -9  -2  11        108.18        115.49       100.41 o                         
  -8  -2  11        294.63        239.49        48.98 o                         
  -7  -2  11        114.43        116.08        38.53 o                         
  -6  -2  11        332.93        331.14        41.79 o                         
  -5  -2  11        367.92        374.75        41.21 o                         
  -4  -2  11        536.63        618.55        41.91 o                         
  -3  -2  11        105.73        103.55        21.52 o                         
  -2  -2  11       1013.74       1021.67        55.05 o                         
  -1  -2  11       2971.57       3038.60        84.13 o                         
   0  -2  11         85.44         23.42        15.64 o                         
   1  -2  11         16.76         -8.58        15.28 o                         
   2  -2  11        115.41         65.78        25.19 o                         
   3  -2  11       2051.89       1945.02        89.47 o                         
   4  -2  11        183.92        199.73        40.06 o                         
   5  -2  11         27.60         34.84        78.95 o                         
   6  -2  11         72.63         86.83        42.45 o                         
   7  -2  11        183.92        146.37        42.39 o                         
   8  -2  11        169.92        115.17        57.85 o                         
 -10  -1  11        260.63        351.74        91.34 o                         
  -9  -1  11       1201.68       1422.62       121.36 o                         
  -8  -1  11        683.18        644.21        99.21 o                         
  -7  -1  11        294.47        404.84        91.85 o                         
  -6  -1  11         64.42         48.70        23.35 o                         
  -5  -1  11       2797.24       2768.24        97.13 o                         
  -4  -1  11       5364.50       5643.31       147.18 o                         
  -3  -1  11       1152.42       1043.50        46.42 o                         
  -2  -1  11        211.78        246.28        47.89 o                         
  -1  -1  11       3551.20       3827.48       123.54 o                         
   0  -1  11       4703.48       4516.33       131.01 o                         
   1  -1  11       8105.33       8582.24       230.88 o                         
   2  -1  11        759.48        818.67        46.19 o                         
   3  -1  11         71.61         49.28        28.01 o                         
   4  -1  11        627.33        582.91        64.11 o                         
   5  -1  11        587.75        482.33        62.91 o                         
   6  -1  11        383.85        283.06        54.64 o                         
   7  -1  11        211.06        168.98        54.38 o                         
   8  -1  11        341.72        363.66        97.76 o                         
 -11   0  11         28.56         36.24        96.98 o                         
 -10   0  11          8.25          6.04        47.27 o                         
  -9   0  11        533.80        577.37        89.85 o                         
  -8   0  11         24.56        -14.04        35.77 o                         
  -7   0  11        114.76         79.43        37.63 o                         
  -6   0  11        254.17        261.44        35.01 o                         
  -5   0  11         18.71         14.76        16.66 o                         
  -4   0  11          1.40         -7.66        13.16 o                         
  -3   0  11        243.83        304.60        35.11 o                         
  -2   0  11          5.60         -4.02        11.27 o                         
  -1   0  11        618.47        667.40        40.79 o                         
   0   0  11        863.23        761.24        42.51 o                         
   1   0  11          3.84         11.84        18.86 o                         
   2   0  11        231.05        254.01        30.63 o                         
   3   0  11         98.90         82.33        32.69 o                         
   4   0  11        417.29        380.61        54.58 o                         
   5   0  11        161.61         80.20        59.94 o                         
   6   0  11         13.66         51.90        52.07 o                         
   7   0  11         25.41         32.75        46.04 o                         
   8   0  11          7.58          2.37        40.38 o                         
 -11   1  11        800.14       1001.02       200.32 o                         
 -10   1  11        742.13        697.30       121.69 o                         
  -9   1  11        109.62         89.17        41.46 o                         
  -8   1  11       1159.66       1270.51       122.96 o                         
  -7   1  11       1592.72       1512.20        76.61 o                         
  -6   1  11       3975.31       4286.60       148.39 o                         
  -5   1  11         61.98         43.67        21.05 o                         
  -4   1  11         12.34         39.47        17.82 o                         
  -3   1  11       1179.28        993.26        54.77 o                         
  -2   1  11       2668.66       2662.29        88.87 o                         
  -1   1  11       5224.75       5999.16       166.70 o                         
   0   1  11         20.92          2.93        15.87 o                         
   1   1  11       5543.58       5737.76       168.32 o                         
   2   1  11       4687.56       4393.37       134.70 o                         
   3   1  11      12094.03      13216.37       443.37 o                         
   4   1  11          5.44        -17.77        34.20 o                         
   5   1  11         18.80         41.23        37.96 o                         
   6   1  11       1247.26       1251.35       104.90 o                         
   7   1  11       1098.26       1322.12       145.30 o                         
   8   1  11         94.13         29.39        96.00 o                         
 -11   2  11         96.03         97.47        91.59 o                         
 -10   2  11        692.50        548.44        75.83 o                         
  -9   2  11        210.34        307.54        88.42 o                         
  -8   2  11         52.89         31.81        34.32 o                         
  -7   2  11         56.37         52.16        32.32 o                         
  -6   2  11       1259.58       1460.47        73.29 o                         
  -5   2  11         18.65         39.06        23.82 o                         
  -4   2  11        270.76        247.91        30.48 o                         
  -3   2  11        371.50        277.55        26.56 o                         
  -2   2  11         90.77         64.04        20.31 o                         
  -1   2  11        632.79        731.30        43.63 o                         
   0   2  11        129.70         92.33        25.79 o                         
   1   2  11        223.62        274.79        32.35 o                         
   2   2  11        855.64        761.62        66.55 o                         
   3   2  11       1209.90       1506.53       233.38 o                         
   4   2  11        193.38        125.94        40.49 o                         
   5   2  11        174.81        142.91        48.28 o                         
   6   2  11        412.58        357.26        68.67 o                         
   7   2  11        804.51        975.12       103.26 o                         
 -11   3  11         36.36        186.72        86.38 o                         
 -10   3  11        671.25        729.52       106.15 o                         
  -9   3  11       1629.27       1551.34       184.83 o                         
  -8   3  11        537.41        573.11        73.01 o                         
  -7   3  11        168.45        161.45        43.16 o                         
  -6   3  11        107.72         74.91        28.67 o                         
  -5   3  11       5417.26       5972.93       173.09 o                         
  -4   3  11       2723.79       2679.83       168.77 o                         
  -3   3  11         11.04          7.11        16.66 o                         
  -2   3  11        455.87        478.55        42.75 o                         
  -1   3  11       1367.14       1022.79        60.54 o                         
   0   3  11        347.09        381.46        37.54 o                         
   1   3  11         10.88         -0.47        17.92 o                         
   2   3  11        708.64        681.15        57.00 o                         
   3   3  11        299.49        273.80        56.19 o                         
   4   3  11        157.46        135.48        42.86 o                         
   5   3  11         30.15          5.87        37.91 o                         
   6   3  11          0.17          8.83        42.56 o                         
   7   3  11        114.32        151.34       105.30 o                         
 -10   4  11         32.15         41.38        47.02 o                         
  -9   4  11        366.57        450.08        69.91 o                         
  -8   4  11        436.93        574.20        71.12 o                         
  -7   4  11         81.98         69.22        37.92 o                         
  -6   4  11        398.94        368.42        46.54 o                         
  -5   4  11       3623.33       3937.51       127.21 o                         
  -4   4  11        351.75        398.12        45.06 o                         
  -3   4  11        107.29        112.55        28.47 o                         
  -2   4  11        114.87         63.33        30.53 o                         
  -1   4  11       1266.67       1507.27        68.25 o                         
   0   4  11       3546.30       3945.27       128.13 o                         
   1   4  11       1104.42       1038.19        68.05 o                         
   2   4  11        233.61        184.47        55.51 o                         
   3   4  11         28.98         -7.37        34.38 o                         
   4   4  11        293.26        271.31        56.79 o                         
   5   4  11        391.37        533.17       105.71 o                         
   6   4  11        338.02        341.33       120.00 o                         
 -10   5  11          9.80         25.57        71.94 o                         
  -9   5  11        288.59        347.09        70.62 o                         
  -8   5  11        475.76        520.57        83.58 o                         
  -7   5  11         63.51        107.80        42.37 o                         
  -6   5  11        193.00        118.32        76.82 o                         
  -5   5  11        698.06        686.12        60.67 o                         
  -4   5  11          4.92         -7.11        24.14 o                         
  -3   5  11        523.56        532.52        63.33 o                         
  -2   5  11          3.85        -20.45        21.59 o                         
  -1   5  11          6.96         30.06        42.77 o                         
   0   5  11          2.79        -15.72        22.17 o                         
   1   5  11        136.52        151.17        37.90 o                         
   2   5  11        221.17        265.58        80.13 o                         
   3   5  11        148.54         78.88        53.69 o                         
   4   5  11         23.88         52.85        41.03 o                         
   5   5  11          8.47        154.59        70.46 o                         
 -10   6  11        417.93        469.70        80.32 o                         
  -9   6  11         88.61         51.80        46.94 o                         
  -8   6  11        809.12       1026.63       189.00 o                         
  -7   6  11        931.71        976.62        95.50 o                         
  -6   6  11         39.18        129.03        45.33 o                         
  -5   6  11        117.74         29.12        48.80 o                         
  -4   6  11         36.66         43.12        38.56 o                         
  -3   6  11        675.46        832.27       114.78 o                         
  -2   6  11        161.41        187.52        40.05 o                         
  -1   6  11         36.92         -4.17        28.76 o                         
   0   6  11        343.68        287.70        47.58 o                         
   1   6  11       2231.81       2441.07       115.22 o                         
   2   6  11       3598.20       4206.12       246.05 o                         
   3   6  11        760.94        590.43       134.78 o                         
   4   6  11         42.50         28.13        64.37 o                         
  -9   7  11         11.05        -16.90        44.94 o                         
  -8   7  11          2.58          8.25        41.90 o                         
  -7   7  11          0.71          3.87        40.42 o                         
  -6   7  11         29.42         18.32        45.53 o                         
  -5   7  11        289.41        389.04        79.60 o                         
  -4   7  11        428.09        490.56       124.24 o                         
  -3   7  11         59.21         50.26        40.71 o                         
  -2   7  11          0.75         -9.01        28.56 o                         
  -1   7  11        459.57        447.02        56.83 o                         
   0   7  11        188.04        148.58        40.32 o                         
   1   7  11         12.99         10.40        32.44 o                         
   2   7  11        142.35        138.89        55.35 o                         
   3   7  11          2.12         44.65       113.38 o                         
  -8   8  11        298.29        209.91        62.47 o                         
  -7   8  11         53.30        143.40        94.53 o                         
  -6   8  11        551.27        707.25        91.26 o                         
  -5   8  11       1655.26       1873.04       123.84 o                         
  -4   8  11        344.79        212.78        53.59 o                         
  -3   8  11         77.85         56.75        45.30 o                         
  -2   8  11       2403.31       2716.96       172.55 o                         
  -1   8  11       1632.30       1739.49       103.29 o                         
   0   8  11        735.11        661.24        73.13 o                         
   1   8  11         20.17        -43.74        43.74 o                         
   2   8  11        272.36        233.30       219.40 o                         
  -7   9  11         14.65          3.42        74.94 o                         
  -6   9  11         77.17         87.07        58.54 o                         
  -5   9  11        262.74        240.73        61.33 o                         
  -4   9  11        110.54         39.19        48.72 o                         
  -3   9  11        212.07        222.99        59.89 o                         
  -2   9  11          0.08          2.94        46.29 o                         
  -1   9  11          8.12        -31.28        37.27 o                         
   0   9  11         99.32         90.33        53.70 o                         
   1 -12  12        145.37        167.25        53.76 o                         
  -3 -11  12          0.88         18.44        40.90 o                         
  -2 -11  12          1.35        -13.31        35.45 o                         
  -1 -11  12          4.09         11.41        40.64 o                         
   0 -11  12          2.35         17.79        40.93 o                         
   1 -11  12          2.60          9.32        33.33 o                         
   2 -11  12          5.34          0.28        38.48 o                         
   3 -11  12         30.98         22.23        48.95 o                         
   4 -11  12          0.28        -24.97        46.95 o                         
  -4 -10  12          3.97        -25.21        43.55 o                         
  -3 -10  12         85.85         14.77        42.12 o                         
  -2 -10  12        137.07        121.46        43.30 o                         
  -1 -10  12       1016.31        915.80       186.65 o                         
   0 -10  12        286.68        134.14        56.64 o                         
   1 -10  12        120.70        116.81        37.20 o                         
   2 -10  12        784.14        767.84        63.47 o                         
   3 -10  12        435.49        462.04        80.53 o                         
   4 -10  12        164.31        126.86        68.33 o                         
   5 -10  12         84.77         81.13        48.47 o                         
   6 -10  12        195.44        317.64        75.76 o                         
  -6  -9  12         95.45        114.63        59.09 o                         
  -5  -9  12        112.76         48.31        48.57 o                         
  -4  -9  12          0.91        -17.51        38.39 o                         
  -3  -9  12          3.22         -9.37        37.98 o                         
  -2  -9  12         59.73         90.80        39.97 o                         
  -1  -9  12        577.25        536.01        58.61 o                         
   0  -9  12         12.69        -11.41        29.64 o                         
   1  -9  12          6.59         17.67        25.46 o                         
   2  -9  12         19.43        -10.56        25.58 o                         
   3  -9  12        348.55        334.36        35.55 o                         
   4  -9  12         26.05        -19.98        35.01 o                         
   5  -9  12          1.82        -40.09        40.09 o                         
   6  -9  12        124.68        102.67        54.46 o                         
  -7  -8  12         15.65        -40.37        67.87 o                         
  -6  -8  12        107.99         77.90        45.29 o                         
  -5  -8  12        250.41        227.79        50.83 o                         
  -4  -8  12        265.33        299.49        50.78 o                         
  -3  -8  12          1.39        -19.93        31.13 o                         
  -2  -8  12        421.65        333.76        48.34 o                         
  -1  -8  12        386.06        413.63        52.38 o                         
   0  -8  12        603.10        559.61        65.95 o                         
   1  -8  12         14.65         -1.42        22.63 o                         
   2  -8  12         14.86         15.24        20.94 o                         
   3  -8  12        171.12        176.46        27.94 o                         
   4  -8  12        155.86        137.60        40.30 o                         
   5  -8  12        478.03        420.48        57.88 o                         
   6  -8  12         64.07         99.66        43.41 o                         
   7  -8  12         94.96         71.11        98.20 o                         
  -8  -7  12        101.82         14.89        48.99 o                         
  -7  -7  12        297.11        232.35        50.89 o                         
  -6  -7  12         15.15         26.93        36.64 o                         
  -5  -7  12        137.85        154.51        55.06 o                         
  -4  -7  12        390.85        503.47        56.79 o                         
  -3  -7  12         13.06        -25.19        25.19 o                         
  -2  -7  12          8.05         11.15        35.53 o
[truncated: 135,028 more chars]
